# Supplementary material for: GPCRome-wide analysis of G-protein-coupling diversity using a computational biology approach
Source: Nat Commun. 2023 Jul 19;14:4361. doi: 10.1038/s41467-023-40045-y (PMC10356834; doi:10.1038/s41467-023-40045-y)
Supplement: Supplementary file 4 — Supplementary Data 1-5 [file 41467_2023_40045_MOESM4_ESM.xlsx]

## Sheet: Supplementary Data 1
Supplementary Data 1: list of PDB structures considered for the study
PDB_ID	State	Receptor_Uniprot_AC	Receptor_Gene_name	Receptor_Uniprot_ID	Receptor_Chain	Gprotein_Uniprot_AC	Gprotein_Gene_name	Gprotein_Uniprot_ID	Gprotein_chain	Receptor_organism	Gprotein_organism	Contacts	Receptor_residues	Gprotein_residues	Receptor_coverage	Gprotein_coverage	Resolution	Antibody	Class	Gbeta_chain	Gbeta_Uniprot_AC	Gbeta_Gene_name	Gbeta_Uniprot_ID	Ggamma_chain	Ggamma_Uniprot_AC	Ggamma_Gene_name	Ggamma_Uniprot_ID	Interface_energy	dG/dSASA	dSASA	Representative
3sn6	Active	P07550	ADRB2	ADRB2_HUMAN	R	P04896	GNAS	GNAS2_BOVIN	A	HUMAN	BOVIN	61	284	349	0.687651	0.885787	3.2	camelid antibody vhh fragment	classA	B	P54311	GNB1	GBB1_RAT	G	P63212	GNG2	GBG2_BOVIN	-87.344	-2.724	3205.99	Yes
5g53	Active	P29274	ADORA2A	AA2AR_HUMAN	A	P63092	GNAS	GNAS2_HUMAN	C	HUMAN	HUMAN	51	279	195	0.677184	0.494924	3.4	No	classA	-	-	-	-	-	-	-	-	-76.476	-3.209	2383.32	Yes
5uz7	Active	P30988	CALCR	CALCR_HUMAN	R	P63092	GNAS	GNAS2_HUMAN	A	HUMAN	HUMAN	41	266	185	0.561181	0.469543	4.1	nanobody 35	classB1	B	P62873	GNB1	GBB1_HUMAN	G	P59768	GNG2	GBG2_HUMAN	-71.306	-3.16	2256.28	No
5vai	Active	G1SGD4	GLP1R	G1SGD4_RABIT	R	P63092	GNAS	GNAS2_HUMAN	A	RABIT	HUMAN	52	387	234	0.837662	0.593909	4.1	nanobody 35	classB1	B	P54311	GNB1	GBB1_RAT	G	P63212	GNG2	GBG2_BOVIN	-61.689	-2.438	2530.73	No
6b3j	Active	P43220	GLP1R	GLP1R_HUMAN	R	P63092	GNAS	GNAS2_HUMAN	A	HUMAN	HUMAN	40	380	195	0.820734	0.494924	3.3	nanobody 35	classB1	B	P62873	GNB1	GBB1_HUMAN	G	P59768	GNG2	GBG2_HUMAN	-63.002	-2.798	2251.41	No
6cmo	Active	P08100	RHO	OPSD_HUMAN	R	P63096	GNAI1	GNAI1_HUMAN	A	HUMAN	HUMAN	46	321	354	0.922414	1	4.5	fab light chain	classA	B	P54311	GNB1	GBB1_RAT	G	P63212	GNG2	GBG2_BOVIN	-50.221	-2.576	1949.27	No
6d9h	Active	P30542	ADORA1	AA1R_HUMAN	R	P04899	GNAI2	GNAI2_HUMAN	A	HUMAN	HUMAN	47	288	209	0.883436	0.588732	3.6	No	classA	B	P62873	GNB1	GBB1_HUMAN	G	P59768	GNG2	GBG2_HUMAN	-62.167	-2.491	2495.46	No
6dde	Active	P42866	OPRM1	OPRM_MOUSE	R	P63096	GNAI1	GNAI1_HUMAN	A	MOUSE	HUMAN	65	281	217	0.70603	0.612994	3.5	scfv16	classA	B	P62873	GNB1	GBB1_HUMAN	C	P59768	GNG2	GBG2_HUMAN	-85.392	-3.184	2681.83	No
6ddf	Active	P42866	OPRM1	OPRM_MOUSE	R	P63096	GNAI1	GNAI1_HUMAN	A	MOUSE	HUMAN	64	281	217	0.70603	0.612994	3.5	No	classA	B	P62873	GNB1	GBB1_HUMAN	C	P59768	GNG2	GBG2_HUMAN	-78.816	-2.987	2638.25	No
6e3y	Active	Q16602	CALCRL	CALRL_HUMAN	R	P63092	GNAS	GNAS2_HUMAN	A	HUMAN	HUMAN	45	346	188	0.750542	0.477157	3.3	nanobody 35	classB1	B	P62873	GNB1	GBB1_HUMAN	G	P59768	GNG2	GBG2_HUMAN	-84.479	-3.331	2535.81	No
6fuf	Active	P02699	RHO	OPSD_BOVIN	A	P09471	GNAO1	GNAO_HUMAN	B	BOVIN	HUMAN	59	316	181	0.908046	0.511299	3.02	No	classA	-	-	-	-	-	-	-	-	-53.613	-2.571	2085.56	Yes
6g79	Active	P28222	HTR1B	5HT1B_HUMAN	S	P09471	GNAO1	GNAO_HUMAN	A	HUMAN	HUMAN	51	262	209	0.671795	0.590395	3.78	No	classA	B	P62873	GNB1	GBB1_HUMAN	G	P59768	GNG2	GBG2_HUMAN	-56.601	-2.893	1956.79	Yes
6gdg	Active	P29274	ADORA2A	AA2AR_HUMAN	A	P63092	GNAS	GNAS2_HUMAN	D	HUMAN	HUMAN	63	263	225	0.63835	0.571066	4.11	nanobody nb35	classA	B	P62873	GNB1	GBB1_HUMAN	C	P59768	GNG2	GBG2_HUMAN	-80.796	-3.131	2580.68	No
6k41	Active	P18089	ADRA2B	ADA2B_HUMAN	R	P09471	GNAO1	GNAO_HUMAN	A	HUMAN	HUMAN	60	243	213	0.54	0.601695	2.9	scfv	classA	B	P62874	GNB1	GBB1_MOUSE	G	P59768	GNG2	GBG2_HUMAN	-60.133	-2.78	2162.97	Yes
6k42	Active	P18089	ADRA2B	ADA2B_HUMAN	R	P63097	GNAI1	GNAI1_BOVIN	A	HUMAN	BOVIN	62	270	218	0.6	0.615819	4.1	scfv	classA	B	P62874	GNB1	GBB1_MOUSE	G	P59768	GNG2	GBG2_HUMAN	-66.614	-2.687	2479.55	Yes
6kpf	Active	P34972	CNR2	CNR2_HUMAN	R	P63096	GNAI1	GNAI1_HUMAN	A	HUMAN	HUMAN	74	290	218	0.805556	0.615819	2.9	scfv16	classA	B	P62873	GNB1	GBB1_HUMAN	C	P59768	GNG2	GBG2_HUMAN	-70.379	-2.656	2649.96	Yes
6kpg	Active	P21554	CNR1	CNR1_HUMAN	R	P63096	GNAI1	GNAI1_HUMAN	A	HUMAN	HUMAN	62	285	225	0.603814	0.635593	3	scfv16	classA	B	P62873	GNB1	GBB1_HUMAN	C	P59768	GNG2	GBG2_HUMAN	-67.793	-2.553	2655.24	Yes
6lfm	Active	P25025	CXCR2	CXCR2_HUMAN	R	P63096	GNAI1	GNAI1_HUMAN	A	HUMAN	HUMAN	69	307	230	0.852778	0.649718	3.5	scfv16	classA	B	P62873	GNB1	GBB1_HUMAN	C	P59768	GNG2	GBG2_HUMAN	-76.847	-3.332	2306.38	No
6lfo	Active	P25025	CXCR2	CXCR2_HUMAN	R	P63096	GNAI1	GNAI1_HUMAN	A	HUMAN	HUMAN	69	307	230	0.852778	0.649718	3.4	scfv16	classA	B	P62873	GNB1	GBB1_HUMAN	C	P59768	GNG2	GBG2_HUMAN	-81.596	-3.068	2659.99	Yes
6li3	Active	Q9Y2T5	GPR52	GPR52_HUMAN	R	P63092	GNAS	GNAS2_HUMAN	A	HUMAN	HUMAN	56	284	237	0.786704	0.601523	3.32	nanobody nb35	classA	B	P62873	GNB1	GBB1_HUMAN	G	P59768	GNG2	GBG2_HUMAN	-81.955	-2.633	3112.72	Yes
6lmk	Active	P47871	GCGR	GLR_HUMAN	R	P63092	GNAS	GNAS2_HUMAN	A	HUMAN	HUMAN	60	395	231	0.828092	0.586294	3.7	nb35	classB1	B	P62873	GNB1	GBB1_HUMAN	C	P59768	GNG2	GBG2_HUMAN	-87.755	-2.981	2943.59	No
6lml	Active	P47871	GCGR	GLR_HUMAN	R	P63096	GNAI1	GNAI1_HUMAN	A	HUMAN	HUMAN	28	395	224	0.828092	0.632768	3.9	scfv16	classB1	B	P62873	GNB1	GBB1_HUMAN	C	P59768	GNG2	GBG2_HUMAN	-60.128	-2.811	2139.17	Yes
6lpb	Active	P41586	ADCYAP1R1	PACR_HUMAN	R	P63092	GNAS	GNAS2_HUMAN	A	HUMAN	HUMAN	39	331	223	0.707265	0.56599	3.9	nanobody nb35	classB1	B	P54311	GNB1	GBB1_RAT	G	P63212	GNG2	GBG2_BOVIN	-85.095	-3.347	2542.56	No
6m1h	Active	P41586	ADCYAP1R1	PACR_HUMAN	A	P63092	GNAS	GNAS2_HUMAN	F	HUMAN	HUMAN	40	341	216	0.728632	0.548223	3.6	nanobody 35	classB1	E	P62873	GNB1	GBB1_HUMAN	D	P59768	GNG2	GBG2_HUMAN	-73.62	-2.876	2559.43	No
6m1i	Active	P41586	ADCYAP1R1	PACR_HUMAN	A	P63092	GNAS	GNAS2_HUMAN	F	HUMAN	HUMAN	42	353	225	0.754274	0.571066	3.5	nanobody 35	classB1	E	P62873	GNB1	GBB1_HUMAN	D	P59768	GNG2	GBG2_HUMAN	-64.286	-2.698	2382.97	No
6n4b	Active	P21554	CNR1	CNR1_HUMAN	R	P63096	GNAI1	GNAI1_HUMAN	A	HUMAN	HUMAN	55	276	218	0.584746	0.615819	3	scfv16	classA	B	P62873	GNB1	GBB1_HUMAN	C	P59768	GNG2	GBG2_HUMAN	-72.373	-2.772	2610.64	No
6nbf	Active	Q03431	PTH1R	PTH1R_HUMAN	R	P04896	GNAS	GNAS2_BOVIN	A	HUMAN	BOVIN	38	368	224	0.620573	0.568528	3	nanobody-35	classB1	B	P54311	GNB1	GBB1_RAT	G	P63212	GNG2	GBG2_BOVIN	-66.109	-2.987	2213.36	No
6nbh	Active	Q03431	PTH1R	PTH1R_HUMAN	R	P04896	GNAS	GNAS2_BOVIN	A	HUMAN	BOVIN	43	379	222	0.639123	0.563452	3.5	nanobody-35	classB1	B	P54311	GNB1	GBB1_RAT	G	P63212	GNG2	GBG2_BOVIN	-63.882	-2.758	2316.26	No
6nbi	Active	Q03431	PTH1R	PTH1R_HUMAN	R	P04896	GNAS	GNAS2_BOVIN	A	HUMAN	BOVIN	44	369	218	0.62226	0.553299	4	nanobody-35	classB1	B	P54311	GNB1	GBB1_RAT	G	P63212	GNG2	GBG2_BOVIN	-68.86	-2.847	2418.83	No
6ni3	Active	P07550	ADRB2	ADRB2_HUMAN	R	P63092	GNAS	GNAS2_HUMAN	A	HUMAN	HUMAN	59	284	234	0.687651	0.593909	3.8	nanobody 35	classA	B	P62873	GNB1	GBB1_HUMAN	G	P59768	GNG2	GBG2_HUMAN	-87.763	-3.27	2684.09	No
6niy	Active	P30988	CALCR	CALCR_HUMAN	R	P63092	GNAS	GNAS2_HUMAN	A	HUMAN	HUMAN	44	261	168	0.550633	0.426396	3.34	nanobody35	classB1	B	P62873	GNB1	GBB1_HUMAN	G	P59768	GNG2	GBG2_HUMAN	-68.731	-3.277	2097.63	No
6oij	Active	P11229	CHRM1	ACM1_HUMAN	R	P29992	GNA11	GNA11_HUMAN	A	HUMAN	HUMAN	76	293	197	0.636957	0.548747	3.3	antibody fragment	classA	B	P62873	GNB1	GBB1_HUMAN	G	P59768	GNG2	GBG2_HUMAN	-84.667	-2.694	3142.44	Yes
6oik	Active	P08172	CHRM2	ACM2_HUMAN	R	P09471	GNAO1	GNAO_HUMAN	A	HUMAN	HUMAN	51	278	217	0.596567	0.612994	3.6	antibody fragment	classA	B	P62873	GNB1	GBB1_HUMAN	G	P59768	GNG2	GBG2_HUMAN	-56.762	-2.946	1926.7	No
6omm	Active	P25090	FPR2	FPR2_HUMAN	R	P63096	GNAI1	GNAI1_HUMAN	A	HUMAN	HUMAN	66	297	217	0.846154	0.612994	3.17	scfv16	classA	B	P62873	GNB1	GBB1_HUMAN	C	P59768	GNG2	GBG2_HUMAN	-70.979	-3.015	2353.92	No
6orv	Active	P43220	GLP1R	GLP1R_HUMAN	RP	P63092	GNAS	GNAS2_HUMAN	AP	HUMAN	HUMAN	47	281	195	0.606911	0.494924	3	nanobody 35	classB1	BP	P62873	GNB1	GBB1_HUMAN	GP	P59768	GNG2	GBG2_HUMAN	-73.185	-3.268	2239.41	No
6os9	Active	P30989	NTSR1	NTR1_HUMAN	R	P63096	GNAI1	GNAI1_HUMAN	A	HUMAN	HUMAN	78	306	218	0.732057	0.615819	3	scfv16	classA	B	P62873	GNB1	GBB1_HUMAN	C	P59768	GNG2	GBG2_HUMAN	-67.383	-2.707	2489.54	No
6osa	Active	P30989	NTSR1	NTR1_HUMAN	R	P63096	GNAI1	GNAI1_HUMAN	A	HUMAN	HUMAN	84	321	218	0.767943	0.615819	3	No	classA	B	P62873	GNB1	GBB1_HUMAN	C	P59768	GNG2	GBG2_HUMAN	-83.042	-2.919	2845.19	Yes
6ot0	Active	Q99835	SMO	SMO_HUMAN	R	P63096	GNAI1	GNAI1_HUMAN	A	HUMAN	HUMAN	51	364	354	0.462516	1	3.84	fab light chain	Frizzeled	B	P62873	GNB1	GBB1_HUMAN	G	P59768	GNG2	GBG2_HUMAN	-68.583	-3.156	2173.17	No
6oy9	Active	P02699	RHO	OPSD_BOVIN	R	P04695	GNAT1	GNAT1_BOVIN	A	BOVIN	BOVIN	58	326	223	0.936782	0.637143	3.9	No	classA	B	P62871	GNB1	GBB1_BOVIN	G	P02698	GNGT1	GBG1_BOVIN	-66.135	-2.639	2505.71	No
6oya	Active	P02699	RHO	OPSD_BOVIN	R	P04695	GNAT1	GNAT1_BOVIN	A	BOVIN	BOVIN	59	326	205	0.936782	0.585714	3.3	camelid antibody vhh fragment	classA	B	P62871	GNB1	GBB1_BOVIN	G	P02698	GNGT1	GBG1_BOVIN	-50.443	-2.614	1929.83	Yes
6p9x	Active	P34998	CRHR1	CRFR1_HUMAN	R	P63092	GNAS	GNAS2_HUMAN	A	HUMAN	HUMAN	47	270	192	0.608108	0.48731	2.91	nanobody 35	classB1	B	P62873	GNB1	GBB1_HUMAN	G	P59768	GNG2	GBG2_HUMAN	-65.224	-3.193	2042.55	Yes
6p9y	Active	P41586	ADCYAP1R1	PACR_HUMAN	R	P63092	GNAS	GNAS2_HUMAN	A	HUMAN	HUMAN	53	258	194	0.551282	0.492386	3.01	nanobody 35	classB1	B	P62873	GNB1	GBB1_HUMAN	G	P59768	GNG2	GBG2_HUMAN	-91.924	-3.347	2746.33	No
6pb0	Active	P34998	CRHR1	CRFR1_HUMAN	R	P63092	GNAS	GNAS2_HUMAN	A	HUMAN	HUMAN	39	281	224	0.632883	0.568528	3	nanobody 35	classB1	B	P62873	GNB1	GBB1_HUMAN	G	P59768	GNG2	GBG2_HUMAN	-67.152	-3.073	2185.44	No
6pb1	Active	Q13324	CRHR2	CRFR2_HUMAN	P	P63092	GNAS	GNAS2_HUMAN	A	HUMAN	HUMAN	39	281	224	0.683698	0.568528	2.8	nanobody 35	classB1	B	P62873	GNB1	GBB1_HUMAN	G	P59768	GNG2	GBG2_HUMAN	-67.863	-3.244	2092.04	Yes
6pt0	Active	P34972	CNR2	CNR2_HUMAN	R	P63096	GNAI1	GNAI1_HUMAN	A	HUMAN	HUMAN	75	298	353	0.827778	0.997175	3.2	scfv16	classA	B	P62873	GNB1	GBB1_HUMAN	C	P59768	GNG2	GBG2_HUMAN	-79.664	-2.803	2842.08	No
6qno	Active	P02699	RHO	OPSD_BOVIN	R	P63096	GNAI1	GNAI1_HUMAN	A	BOVIN	HUMAN	59	334	212	0.95977	0.59887	4.38	fab antibody fragment light chain	classA	B	P62871	GNB1	GBB1_BOVIN	G	P02698	GNGT1	GBG1_BOVIN	-57.908	-2.51	2307.41	Yes
6uun	Active	Q16602	CALCRL	CALRL_HUMAN	R	P63092	GNAS	GNAS2_HUMAN	A	HUMAN	HUMAN	44	354	190	0.767896	0.482234	3	nanobody 35	classB1	B	P62873	GNB1	GBB1_HUMAN	G	P59768	GNG2	GBG2_HUMAN	-87.144	-3.54	2461.69	No
6uus	Active	Q16602	CALCRL	CALRL_HUMAN	R	P63092	GNAS	GNAS2_HUMAN	A	HUMAN	HUMAN	50	341	190	0.739696	0.482234	2.4	nanobody 35	classB1	B	P62873	GNB1	GBB1_HUMAN	G	P59768	GNG2	GBG2_HUMAN	-67.469	-2.762	2442.84	No
6uva	Active	Q16602	CALCRL	CALRL_HUMAN	R	P63092	GNAS	GNAS2_HUMAN	A	HUMAN	HUMAN	42	344	190	0.746204	0.482234	2.3	nanobody 35	classB1	B	P62873	GNB1	GBB1_HUMAN	G	P59768	GNG2	GBG2_HUMAN	-72.645	-3.296	2204.29	Yes
6vcb	Active	P43220	GLP1R	GLP1R_HUMAN	R	P63092	GNAS	GNAS2_HUMAN	A	HUMAN	HUMAN	50	378	223	0.816415	0.56599	3.3	nanobody 35	classB1	B	P62873	GNB1	GBB1_HUMAN	G	P59768	GNG2	GBG2_HUMAN	-69.586	-2.707	2570.12	No
6vms	Active	P14416	DRD2	DRD2_HUMAN	R	P10824	GNAI1	GNAI1_RAT	A	HUMAN	RAT	66	278	227	0.62754	0.641243	3.8	scfv16	classA	B	P62873	GNB1	GBB1_HUMAN	C	P59768	GNG2	GBG2_HUMAN	-64.898	-2.52	2575.25	No
6vn7	Active	P32241	VIPR1	VIPR1_HUMAN	R	P63092	GNAS	GNAS2_HUMAN	A	HUMAN	HUMAN	40	263	239	0.575492	0.606599	3.2	nanobody 35	classB1	B	P62873	GNB1	GBB1_HUMAN	G	P59768	GNG2	GBG2_HUMAN	-58.033	-2.948	1968.79	No
6whc	Active	P47871	GCGR	GLR_HUMAN	R	P63092	GNAS	GNAS2_HUMAN	A	HUMAN	HUMAN	61	371	219	0.777778	0.555838	3.4	nanobody35	classB1	B	P62873	GNB1	GBB1_HUMAN	C	P59768	GNG2	GBG2_HUMAN	-74.057	-2.787	2657.67	No
6wi9	Active	P47872	SCTR	SCTR_HUMAN	R	P63092	GNAS	GNAS2_HUMAN	A	HUMAN	HUMAN	53	368	194	0.836364	0.492386	4.3	nanobody35	classB1	B	P62873	GNB1	GBB1_HUMAN	G	P59768	GNG2	GBG2_HUMAN	-68.601	-2.417	2838.07	No
6wpw	Active	P47871	GCGR	GLR_HUMAN	R	P63092	GNAS	GNAS2_HUMAN	C	HUMAN	HUMAN	57	395	222	0.828092	0.563452	3.1	nb35	classB1	D	P62873	GNB1	GBB1_HUMAN	G	P59768	GNG2	GBG2_HUMAN	-84.083	-2.852	2948.29	Yes
6wwz	Active	P51684	CCR6	CCR6_HUMAN	R	P09471	GNAO1	GNAO_HUMAN	A	HUMAN	HUMAN	63	310	210	0.828877	0.59322	3.34	scfv16	classA	B	P54311	GNB1	GBB1_RAT	Y	P59768	GNG2	GBG2_HUMAN	-69.512	-2.807	2476.6	Yes
6wzg	Active	P47872	SCTR	SCTR_HUMAN	R	P63092	GNAS	GNAS2_HUMAN	A	HUMAN	HUMAN	45	379	240	0.861364	0.609137	2.3	nanobody35	classB1	B	P62873	GNB1	GBB1_HUMAN	G	P59768	GNG2	GBG2_HUMAN	-61.196	-2.502	2445.4	Yes
6x18	Active	P43220	GLP1R	GLP1R_HUMAN	R	P63092	GNAS	GNAS2_HUMAN	A	HUMAN	HUMAN	49	384	355	0.829374	0.901015	2.1	nanobody35	classB1	B	P62873	GNB1	GBB1_HUMAN	G	P59768	GNG2	GBG2_HUMAN	-70.359	-2.903	2423.83	Yes
6x19	Active	P43220	GLP1R	GLP1R_HUMAN	R	P63092	GNAS	GNAS2_HUMAN	A	HUMAN	HUMAN	45	387	350	0.835853	0.888325	2.1	nanobody35	classB1	B	P62873	GNB1	GBB1_HUMAN	G	P59768	GNG2	GBG2_HUMAN	-78.535	-3.22	2439.16	No
6x1a	Active	P43220	GLP1R	GLP1R_HUMAN	R	P63092	GNAS	GNAS2_HUMAN	A	HUMAN	HUMAN	45	390	351	0.842333	0.890863	2.5	nanobody35	classB1	B	P62873	GNB1	GBB1_HUMAN	G	P59768	GNG2	GBG2_HUMAN	-69.38	-3.197	2170.38	No
6xbj	Active	Q99835	SMO	SMO_HUMAN	R	P63096	GNAI1	GNAI1_HUMAN	A	HUMAN	HUMAN	71	465	215	0.590851	0.607345	3.88	scfv16	Frizzeled	B	P62873	GNB1	GBB1_HUMAN	G	P59768	GNG2	GBG2_HUMAN	-65.091	-2.889	2252.68	No
6xbk	Active	Q99835	SMO	SMO_HUMAN	R	P63096	GNAI1	GNAI1_HUMAN	A	HUMAN	HUMAN	66	468	215	0.594663	0.607345	3.24	scfv16	Frizzeled	B	P62873	GNB1	GBB1_HUMAN	G	P59768	GNG2	GBG2_HUMAN	-56.732	-2.492	2276.74	No
6xbl	Active	Q99835	SMO	SMO_HUMAN	R	P63096	GNAI1	GNAI1_HUMAN	A	HUMAN	HUMAN	58	468	215	0.594663	0.607345	3.96	scfv16	Frizzeled	B	P62873	GNB1	GBB1_HUMAN	G	P59768	GNG2	GBG2_HUMAN	-55.961	-2.339	2392.78	No
6xbm	Active	Q99835	SMO	SMO_HUMAN	R	P63096	GNAI1	GNAI1_HUMAN	A	HUMAN	HUMAN	76	331	215	0.420584	0.607345	3.14	scfv16	Frizzeled	B	P62873	GNB1	GBB1_HUMAN	G	P59768	GNG2	GBG2_HUMAN	-61.972	-2.819	2198.18	Yes
6xox	Active	P43220	GLP1R	GLP1R_HUMAN	R	P63092	GNAS	GNAS2_HUMAN	A	HUMAN	HUMAN	53	380	206	0.820734	0.522843	3.1	single-chain variable fragment scfv16	classB1	B	P62873	GNB1	GBB1_HUMAN	G	P59768	GNG2	GBG2_HUMAN	-82.326	-3.057	2693.23	No
7aue	Active	P32245	MC4R	MC4R_HUMAN	R	P63092	GNAS	GNAS2_HUMAN	A	HUMAN	HUMAN	71	263	233	0.792169	0.591371	2.97	scfv16	classA	B	P62873	GNB1	GBB1_HUMAN	G	P59768	GNG2	GBG2_HUMAN	-90.45	-3.368	2685.68	No
7bb6	Active	P30518	AVPR2	V2R_HUMAN	A	P63092	GNAS	GNAS2_HUMAN	E	HUMAN	HUMAN	48	270	214	0.727763	0.543147	4.2	nanobody 35	classA	C	P62873	GNB1	GBB1_HUMAN	F	P59768	GNG2	GBG2_HUMAN	-68.646	-2.606	2633.78	No
7bb7	Active	P30518	AVPR2	V2R_HUMAN	A	P63092	GNAS	GNAS2_HUMAN	E	HUMAN	HUMAN	70	268	218	0.722372	0.553299	4.4	nanobody 35	classA	C	P62873	GNB1	GBB1_HUMAN	F	P59768	GNG2	GBG2_HUMAN	-75.594	-2.61	2896.4	No
7bw0	Active	Q8TDU6	GPBAR1	GPBAR_HUMAN	R	P63092	GNAS	GNAS2_HUMAN	A	HUMAN	HUMAN	57	280	210	0.848485	0.532995	3.9	nanobody nb35	classA	B	P54311	GNB1	GBB1_RAT	G	P63212	GNG2	GBG2_BOVIN	-73.745	-3.008	2451.74	No
7bz2	Active	P07550	ADRB2	ADRB2_HUMAN	R	P63092	GNAS	GNAS2_HUMAN	A	HUMAN	HUMAN	57	285	198	0.690073	0.502538	3.82	nb35 nanobody	classA	B	P62871	GNB1	GBB1_BOVIN	G	P63212	GNG2	GBG2_BOVIN	-91.703	-3.028	3028.21	No
7c2e	Active	P43220	GLP1R	GLP1R_HUMAN	R	P63092	GNAS	GNAS2_HUMAN	A	HUMAN	HUMAN	41	380	193	0.820734	0.489848	4.2	nanobody 35|lama glama	classB1	B	P62873	GNB1	GBB1_HUMAN	G	P59768	GNG2	GBG2_HUMAN	-66.52	-2.784	2389.47	No
7cfm	Active	Q8TDU6	GPBAR1	GPBAR_HUMAN	R	P63092	GNAS	GNAS2_HUMAN	A	HUMAN	HUMAN	75	273	229	0.827273	0.581218	3	nanobody-35	classA	B	P62873	GNB1	GBB1_HUMAN	G	P59768	GNG2	GBG2_HUMAN	-84.127	-2.809	2994.7	No
7cfn	Active	Q8TDU6	GPBAR1	GPBAR_HUMAN	R	P63092	GNAS	GNAS2_HUMAN	A	HUMAN	HUMAN	74	274	232	0.830303	0.588832	3	nanobody-35	classA	B	P62873	GNB1	GBB1_HUMAN	G	P59768	GNG2	GBG2_HUMAN	-93.773	-3.044	3080.76	Yes
7ckw	Active	P21728	DRD1	DRD1_HUMAN	R	P63092	GNAS	GNAS2_HUMAN	A	HUMAN	HUMAN	90	273	236	0.612108	0.598985	3.22	nanobody 35	classA	B	P62873	GNB1	GBB1_HUMAN	G	P59768	GNG2	GBG2_HUMAN	-94.649	-2.63	3598.71	No
7ckx	Active	P21728	DRD1	DRD1_HUMAN	R	P63092	GNAS	GNAS2_HUMAN	A	HUMAN	HUMAN	86	273	236	0.612108	0.598985	3.54	nanobody 35	classA	B	P62873	GNB1	GBB1_HUMAN	G	P59768	GNG2	GBG2_HUMAN	-90.048	-2.753	3271.11	No
7cky	Active	P21728	DRD1	DRD1_HUMAN	R	P63092	GNAS	GNAS2_HUMAN	A	HUMAN	HUMAN	88	276	236	0.618834	0.598985	3.2	nanobody 35	classA	B	P62873	GNB1	GBB1_HUMAN	G	P59768	GNG2	GBG2_HUMAN	-90.643	-2.49	3640.94	No
7ckz	Active	P21728	DRD1	DRD1_HUMAN	R	P63092	GNAS	GNAS2_HUMAN	A	HUMAN	HUMAN	96	275	236	0.616592	0.598985	3.1	nanobody 35	classA	B	P62873	GNB1	GBB1_HUMAN	G	P59768	GNG2	GBG2_HUMAN	-96.538	-2.81	3435.86	No
7cmu	Active	P35462	DRD3	DRD3_HUMAN	R	P63096	GNAI1	GNAI1_HUMAN	A	HUMAN	HUMAN	53	272	225	0.68	0.635593	3	scfv16	classA	B	P62873	GNB1	GBB1_HUMAN	C	P59768	GNG2	GBG2_HUMAN	-68.315	-2.615	2612.12	No
7cmv	Active	P35462	DRD3	DRD3_HUMAN	R	P63096	GNAI1	GNAI1_HUMAN	A	HUMAN	HUMAN	53	272	225	0.68	0.635593	2.7	scfv16	classA	B	P62873	GNB1	GBB1_HUMAN	C	P59768	GNG2	GBG2_HUMAN	-70.927	-2.744	2584.97	Yes
7crh	Active	P21728	DRD1	DRD1_HUMAN	R	P63092	GNAS	GNAS2_HUMAN	A	HUMAN	HUMAN	56	273	236	0.612108	0.598985	3.3	nanobody35	classA	B	P62873	GNB1	GBB1_HUMAN	G	P59768	GNG2	GBG2_HUMAN	-87.526	-2.962	2955.11	No
7cx2	Active	P43116	PTGER2	PE2R2_HUMAN	R	P63092	GNAS	GNAS2_HUMAN	A	HUMAN	HUMAN	43	266	228	0.743017	0.57868	2.8	nanobody-35	classA	B	P62873	GNB1	GBB1_HUMAN	G	P59768	GNG2	GBG2_HUMAN	-49.827	-1.896	2627.53	Yes
7cx3	Active	P43116	PTGER2	PE2R2_HUMAN	R	P63092	GNAS	GNAS2_HUMAN	A	HUMAN	HUMAN	46	265	228	0.740223	0.57868	2.8	nanobody-35	classA	B	P62873	GNB1	GBB1_HUMAN	G	P59768	GNG2	GBG2_HUMAN	-59.535	-2.336	2549.06	No
7cx4	Active	P43116	PTGER2	PE2R2_HUMAN	R	P63092	GNAS	GNAS2_HUMAN	A	HUMAN	HUMAN	45	266	228	0.743017	0.57868	2.9	nanobody-35	classA	B	P62873	GNB1	GBB1_HUMAN	G	P59768	GNG2	GBG2_HUMAN	-68.92	-2.659	2592.03	No
7cz5	Active	Q02643	GHRHR	GHRHR_HUMAN	R	P63092	GNAS	GNAS2_HUMAN	A	HUMAN	HUMAN	44	269	228	0.635934	0.57868	2.6	nanobody35	classB1	B	P54311	GNB1	GBB1_RAT	G	P63212	GNG2	GBG2_BOVIN	-78.232	-2.81	2784.36	Yes
7d3s	Active	P47872	SCTR	SCTR_HUMAN	R	P63092	GNAS	GNAS2_HUMAN	A	HUMAN	HUMAN	41	266	230	0.604545	0.583756	2.9	nanobody nb35	classB1	B	P54311	GNB1	GBB1_RAT	G	P63212	GNG2	GBG2_BOVIN	-67.692	-2.964	2283.92	No
7d68	Active	O95838	GLP2R	GLP2R_HUMAN	R	P04896	GNAS	GNAS2_BOVIN	A	HUMAN	BOVIN	40	292	223	0.528029	0.56599	3	nanobody-35	classB1	B	P62871	GNB1	GBB1_BOVIN	G	P63212	GNG2	GBG2_BOVIN	-64.36	-2.827	2276.34	Yes
7d76	Active	Q86Y34	ADGRG3	AGRG3_HUMAN	R	P09471	GNAO1	GNAO_HUMAN	A	HUMAN	HUMAN	68	265	215	0.482696	0.607345	3.1	No	classB2	B	P62873	GNB1	GBB1_HUMAN	G	P59768	GNG2	GBG2_HUMAN	-92.749	-2.884	3216.45	No
7d77	Active	Q86Y34	ADGRG3	AGRG3_HUMAN	R	P09471	GNAO1	GNAO_HUMAN	A	HUMAN	HUMAN	62	265	215	0.482696	0.607345	2.9	scfv16	classB2	B	P62873	GNB1	GBB1_HUMAN	G	P59768	GNG2	GBG2_HUMAN	-90.394	-2.745	3293.01	Yes
7d7m	Active	P35408	PTGER4	PE2R4_HUMAN	A	P63092	GNAS	GNAS2_HUMAN	D	HUMAN	HUMAN	58	285	228	0.584016	0.57868	3.3	nanobody nb35	classA	B	P62873	GNB1	GBB1_HUMAN	C	P59768	GNG2	GBG2_HUMAN	-92.381	-2.848	3243.9	Yes
7db6	Active	P48039	MTNR1A	MTR1A_HUMAN	D	P63096	GNAI1	GNAI1_HUMAN	A	HUMAN	HUMAN	44	276	219	0.788571	0.618644	3.3	scfv16	classA	B	P62873	GNB1	GBB1_HUMAN	C	P63212	GNG2	GBG2_BOVIN	-55.187	-2.483	2222.41	No
7dfl	Active	P35367	HRH1	HRH1_HUMAN	R	P50148	GNAQ	GNAQ_HUMAN	A	HUMAN	HUMAN	51	275	197	0.564682	0.548747	3.3	scfv16	classA	B	P62873	GNB1	GBB1_HUMAN	G	P59768	GNG2	GBG2_HUMAN	-64.512	-3.086	2090.77	Yes
7dh5	Active	O02662	ADRB3	ADRB3_CANLF	R	P63092	GNAS	GNAS2_HUMAN	A	CANLF	HUMAN	74	276	231	0.681481	0.586294	3.16	nanobody nb35	classA	B	P54311	GNB1	GBB1_RAT	G	P63212	GNG2	GBG2_BOVIN	-101.148	-2.948	3430.5	Yes
7dhi	Active	P07550	ADRB2	ADRB2_HUMAN	R	P63092	GNAS	GNAS2_HUMAN	A	HUMAN	HUMAN	62	290	216	0.702179	0.548223	3.26	nb35 nanobody	classA	B	P62871	GNB1	GBB1_BOVIN	G	P63212	GNG2	GBG2_BOVIN	-103.423	-3.12	3314.46	No
7dhr	Active	P07550	ADRB2	ADRB2_HUMAN	R	P63092	GNAS	GNAS2_HUMAN	A	HUMAN	HUMAN	61	284	194	0.687651	0.492386	3.8	nb35 nanobody	classA	B	P62871	GNB1	GBB1_BOVIN	G	P63212	GNG2	GBG2_BOVIN	-99.06	-3.069	3227.85	No
7dty	Active	P48546	GIPR	GIPR_HUMAN	R	P04896	GNAS	GNAS2_BOVIN	A	HUMAN	BOVIN	42	367	232	0.787554	0.588832	2.98	nanobody-35	classB1	B	P54311	GNB1	GBB1_RAT	G	P63212	GNG2	GBG2_BOVIN	-73.636	-3.016	2441.25	Yes
7duq	Active	P43220	GLP1R	GLP1R_HUMAN	R	P63092	GNAS	GNAS2_HUMAN	A	HUMAN	HUMAN	49	384	240	0.829374	0.609137	2.5	nanobody-35	classB1	B	P54311	GNB1	GBB1_RAT	G	P63212	GNG2	GBG2_BOVIN	-64.21	-2.721	2360.13	No
7dur	Active	P43220	GLP1R	GLP1R_HUMAN	R	P63092	GNAS	GNAS2_HUMAN	A	HUMAN	HUMAN	45	371	235	0.801296	0.596447	3.3	nanobody-35	classB1	B	P54311	GNB1	GBB1_RAT	G	P63212	GNG2	GBG2_BOVIN	-70.543	-2.907	2426.99	No
7dw9	Active	P30518	AVPR2	V2R_HUMAN	R	P63092	GNAS	GNAS2_HUMAN	A	HUMAN	HUMAN	45	278	216	0.749326	0.548223	2.6	nanobody35	classA	B	P54311	GNB1	GBB1_RAT	Y	P63212	GNG2	GBG2_BOVIN	-68.883	-3.311	2080.12	Yes
7e14	Active	P43220	GLP1R	GLP1R_HUMAN	R	P63092	GNAS	GNAS2_HUMAN	A	HUMAN	HUMAN	48	375	193	0.809935	0.489848	2.9	nb35	classB1	B	P62873	GNB1	GBB1_HUMAN	G	P59768	GNG2	GBG2_HUMAN	-64.489	-2.76	2336.18	No
7e2x	Active	P08908	HTR1A	5HT1A_HUMAN	R	P63096	GNAI1	GNAI1_HUMAN	A	HUMAN	HUMAN	55	278	219	0.658768	0.618644	3	No	classA	B	P62873	GNB1	GBB1_HUMAN	G	P59768	GNG2	GBG2_HUMAN	-81.374	-2.861	2844.2	Yes
7e2y	Active	P08908	HTR1A	5HT1A_HUMAN	R	P63096	GNAI1	GNAI1_HUMAN	A	HUMAN	HUMAN	60	276	219	0.654028	0.618644	3	No	classA	B	P62873	GNB1	GBB1_HUMAN	G	P59768	GNG2	GBG2_HUMAN	-61.9	-2.665	2322.87	No
7e2z	Active	P08908	HTR1A	5HT1A_HUMAN	R	P63096	GNAI1	GNAI1_HUMAN	A	HUMAN	HUMAN	54	278	219	0.658768	0.618644	3.1	No	classA	B	P62873	GNB1	GBB1_HUMAN	G	P59768	GNG2	GBG2_HUMAN	-85.192	-3.023	2817.83	No
7e32	Active	P28221	HTR1D	5HT1D_HUMAN	R	P63096	GNAI1	GNAI1_HUMAN	A	HUMAN	HUMAN	83	285	219	0.755968	0.618644	2.9	scfv16	classA	B	P62873	GNB1	GBB1_HUMAN	G	P59768	GNG2	GBG2_HUMAN	-77.789	-2.525	3080.24	Yes
7e33	Active	P28566	HTR1E	5HT1E_HUMAN	R	P63096	GNAI1	GNAI1_HUMAN	A	HUMAN	HUMAN	54	257	217	0.70411	0.612994	2.9	scfv16	classA	B	P62873	GNB1	GBB1_HUMAN	G	P59768	GNG2	GBG2_HUMAN	-58.958	-3.067	1922.53	Yes
7e9g	Intermidiate	Q14416	GRM2	GRM2_HUMAN	R	P63096	GNAI1	GNAI1_HUMAN	A	HUMAN	HUMAN	60	769	223	0.881881	0.629944	3.5	scfv16	classC	B	P62873	GNB1	GBB1_HUMAN	C	P59768	GNG2	GBG2_HUMAN	-49.481	-2.465	2007.75	No
7e9h	Intermidiate	Q14833	GRM4	GRM4_HUMAN	R	P08754	GNAI3	GNAI3_HUMAN	A	HUMAN	HUMAN	48	766	223	0.839912	0.629944	4	scfv16	classC	B	P62873	GNB1	GBB1_HUMAN	C	P59768	GNG2	GBG2_HUMAN	-57.351	-2.989	1918.86	Yes
7eb2	Active	O75899	GABBR2	GABR2_HUMAN	D	P63096	GNAI1	GNAI1_HUMAN	A	HUMAN	HUMAN	37	680	352	0.722635	0.99435	3.5	scfv16	classC	B	P62873	GNB1	GBB1_HUMAN	Y	P59768	GNG2	GBG2_HUMAN	-45.095	-2.556	1764.59	Yes
7ej0	Active	P08913	ADRA2A	ADA2A_HUMAN	R	P09471	GNAO1	GNAO_HUMAN	A	HUMAN	HUMAN	51	260	217	0.55914	0.612994	3.2	scfv16	classA	B	P62873	GNB1	GBB1_HUMAN	G	P59768	GNG2	GBG2_HUMAN	-46.37	-2.424	1912.92	No
7ej8	Active	P08913	ADRA2A	ADA2A_HUMAN	R	P09471	GNAO1	GNAO_HUMAN	A	HUMAN	HUMAN	42	263	215	0.565591	0.607345	3	scfv16	classA	B	P62873	GNB1	GBB1_HUMAN	G	P59768	GNG2	GBG2_HUMAN	-69.648	-2.774	2510.59	Yes
7eja	Active	P08913	ADRA2A	ADA2A_HUMAN	R	P09471	GNAO1	GNAO_HUMAN	A	HUMAN	HUMAN	43	269	210	0.578495	0.59322	3.6	scfv16	classA	B	P62873	GNB1	GBB1_HUMAN	G	P59768	GNG2	GBG2_HUMAN	-53.409	-2.086	2560.03	No
7ejk	Active	P08913	ADRA2A	ADA2A_HUMAN	R	P09471	GNAO1	GNAO_HUMAN	A	HUMAN	HUMAN	37	257	215	0.552688	0.607345	3.4	scfv16	classA	B	P62873	GNB1	GBB1_HUMAN	G	P59768	GNG2	GBG2_HUMAN	-54.444	-2.641	2061.6	No
7ejx	Active	Q9GZN0	GPR88	GPR88_HUMAN	R	P63096	GNAI1	GNAI1_HUMAN	A	HUMAN	HUMAN	51	229	216	0.596354	0.610169	2.4	scfv16	classA	B	P62873	GNB1	GBB1_HUMAN	G	P59768	GNG2	GBG2_HUMAN	-68.413	-3.113	2197.87	Yes
7eo2	Active	P21453	S1PR1	S1PR1_HUMAN	A	P63096	GNAI1	GNAI1_HUMAN	B	HUMAN	HUMAN	40	280	220	0.732984	0.621469	2.89	scfv16	classA	C	P62873	GNB1	GBB1_HUMAN	D	P59768	GNG2	GBG2_HUMAN	-71.654	-3.031	2363.82	No
7eo4	Active	P21453	S1PR1	S1PR1_HUMAN	A	P63096	GNAI1	GNAI1_HUMAN	B	HUMAN	HUMAN	45	282	151	0.73822	0.426554	2.86	scfv16	classA	C	P62873	GNB1	GBB1_HUMAN	D	P59768	GNG2	GBG2_HUMAN	-72.292	-2.8	2581.86	No
7ept	Active	Q6QNK2	ADGRD1	AGRD1_HUMAN	R	P63092	GNAS	GNAS2_HUMAN	A	HUMAN	HUMAN	56	272	213	0.311213	0.540609	3	nanobody-35	classB2	B	P62873	GNB1	GBB1_HUMAN	G	P59768	GNG2	GBG2_HUMAN	-74.857	-3.416	2191.5	No
7eq1	Active	Q8IZF4	ADGRG5	AGRG5_HUMAN	R	P04896	GNAS	GNAS2_BOVIN	A	HUMAN	BOVIN	53	284	213	0.537879	0.540609	3.3	scfv16	classB2	B	P54311	GNB1	GBB1_RAT	Y	P63212	GNG2	GBG2_BOVIN	-87.52	-3.02	2897.96	Yes
7euo	Active	P21462	FPR1	FPR1_HUMAN	R	P63096	GNAI1	GNAI1_HUMAN	A	HUMAN	HUMAN	49	295	218	0.842857	0.615819	2.9	scfv16	classA	B	P62873	GNB1	GBB1_HUMAN	G	P59768	GNG2	GBG2_HUMAN	-63.998	-2.826	2264.31	No
7evm	Active	P43220	GLP1R	GLP1R_HUMAN	R	P63092	GNAS	GNAS2_HUMAN	A	HUMAN	HUMAN	49	282	235	0.609071	0.596447	2.5	nanobody-35	classB1	B	P54311	GNB1	GBB1_RAT	G	P63212	GNG2	GBG2_BOVIN	-78.548	-2.944	2668.2	No
7evw	Active	O75084	FZD7	FZD7_HUMAN	R	P63092	GNAS	GNAS2_HUMAN	A	HUMAN	HUMAN	19	340	234	0.592334	0.593909	3.22	nb35	Frizzeled	B	P62873	GNB1	GBB1_HUMAN	C	P59768	GNG2	GBG2_HUMAN	-40.388	-2.633	1533.7	Yes
7evy	Active	P21453	S1PR1	S1PR1_HUMAN	D	P63096	GNAI1	GNAI1_HUMAN	A	HUMAN	HUMAN	76	286	228	0.748691	0.644068	2.98	scfv16	classA	B	P62873	GNB1	GBB1_HUMAN	C	P59768	GNG2	GBG2_HUMAN	-72.74	-2.366	3074.18	No
7evz	Active	P21453	S1PR1	S1PR1_HUMAN	D	P63096	GNAI1	GNAI1_HUMAN	A	HUMAN	HUMAN	76	286	228	0.748691	0.644068	3.07	scfv16	classA	B	P62873	GNB1	GBB1_HUMAN	C	P59768	GNG2	GBG2_HUMAN	-81.057	-2.978	2722	No
7ew0	Active	P21453	S1PR1	S1PR1_HUMAN	D	P63096	GNAI1	GNAI1_HUMAN	A	HUMAN	HUMAN	66	284	228	0.743455	0.644068	3.42	scfv16	classA	B	P62873	GNB1	GBB1_HUMAN	C	P59768	GNG2	GBG2_HUMAN	-79.235	-3.045	2602.22	No
7ew1	Active	Q9H228	S1PR5	S1PR5_HUMAN	A	P63096	GNAI1	GNAI1_HUMAN	D	HUMAN	HUMAN	56	269	227	0.675879	0.641243	3.4	scfv16	classA	B	P62873	GNB1	GBB1_HUMAN	C	P59768	GNG2	GBG2_HUMAN	-62.008	-2.833	2188.8	Yes
7ew2	Active	Q99500	S1PR3	S1PR3_HUMAN	R	P63096	GNAI1	GNAI1_HUMAN	A	HUMAN	HUMAN	79	290	226	0.767196	0.638418	3.1	scfv16	classA	B	P62873	GNB1	GBB1_HUMAN	C	P59768	GNG2	GBG2_HUMAN	-66.216	-2.379	2783.22	Yes
7ew3	Active	Q99500	S1PR3	S1PR3_HUMAN	R	P63096	GNAI1	GNAI1_HUMAN	A	HUMAN	HUMAN	76	290	226	0.767196	0.638418	3.1	scfv16	classA	B	P62873	GNB1	GBB1_HUMAN	C	P59768	GNG2	GBG2_HUMAN	-77.635	-2.726	2847.66	No
7ew4	Active	Q99500	S1PR3	S1PR3_HUMAN	R	P63096	GNAI1	GNAI1_HUMAN	A	HUMAN	HUMAN	81	287	228	0.759259	0.644068	3.2	scfv16	classA	B	P62873	GNB1	GBB1_HUMAN	C	P59768	GNG2	GBG2_HUMAN	-78.973	-2.878	2744.24	No
7ew7	Active	P21453	S1PR1	S1PR1_HUMAN	D	P63096	GNAI1	GNAI1_HUMAN	A	HUMAN	HUMAN	65	286	228	0.748691	0.644068	3.27	scfv16	classA	B	P62873	GNB1	GBB1_HUMAN	C	P59768	GNG2	GBG2_HUMAN	-71.125	-2.612	2722.52	No
7exd	Active	P30939	HTR1F	5HT1F_HUMAN	R	P63096	GNAI1	GNAI1_HUMAN	A	HUMAN	HUMAN	50	272	219	0.743169	0.618644	3.4	scfv16	classA	B	P62873	GNB1	GBB1_HUMAN	G	P59768	GNG2	GBG2_HUMAN	-57.921	-2.645	2189.85	Yes
7ezh	Active	P32238	CCKAR	CCKAR_HUMAN	D	P63096	GNAI1	GNAI1_HUMAN	A	HUMAN	HUMAN	63	296	217	0.691589	0.612994	3.2	scfv16	classA	B	P62873	GNB1	GBB1_HUMAN	G	P59768	GNG2	GBG2_HUMAN	-68.009	-2.719	2501.71	Yes
7ezk	Active	P32238	CCKAR	CCKAR_HUMAN	D	P63092	GNAS	GNAS2_HUMAN	A	HUMAN	HUMAN	57	294	209	0.686916	0.530457	3.1	No	classA	B	P62873	GNB1	GBB1_HUMAN	G	P59768	GNG2	GBG2_HUMAN	-86.599	-2.908	2977.45	No
7ezm	Active	P32238	CCKAR	CCKAR_HUMAN	D	P50148	GNAQ	GNAQ_HUMAN	A	HUMAN	HUMAN	85	304	200	0.71028	0.557103	2.9	scfv16	classA	B	P62873	GNB1	GBB1_HUMAN	G	P59768	GNG2	GBG2_HUMAN	-83.704	-2.651	3158.03	Yes
7f0t	Active	P21728	DRD1	DRD1_HUMAN	F	P63092	GNAS	GNAS2_HUMAN	A	HUMAN	HUMAN	77	282	228	0.632287	0.57868	3.1	nanobody35	classA	B	P62873	GNB1	GBB1_HUMAN	D	P59768	GNG2	GBG2_HUMAN	-93.685	-2.668	3511.96	No
7f16	Active	P49190	PTH2R	PTH2R_HUMAN	R	P63092	GNAS	GNAS2_HUMAN	A	HUMAN	HUMAN	46	376	230	0.683636	0.583756	2.8	nanobody-35	classB1	B	P54311	GNB1	GBB1_RAT	G	P63212	GNG2	GBG2_BOVIN	-68.029	-2.916	2332.74	Yes
7f1o	Active	P21728	DRD1	DRD1_HUMAN	F	P63092	GNAS	GNAS2_HUMAN	A	HUMAN	HUMAN	64	277	232	0.621076	0.588832	3.13	nanobody 35	classA	B	P62873	GNB1	GBB1_HUMAN	D	P59768	GNG2	GBG2_HUMAN	-99.579	-3.028	3289.11	No
7f1q	Active	P51681	CCR5	CCR5_HUMAN	R	P63096	GNAI1	GNAI1_HUMAN	A	HUMAN	HUMAN	68	298	216	0.846591	0.610169	2.9	No	classA	B	P62873	GNB1	GBB1_HUMAN	C	P59768	GNG2	GBG2_HUMAN	-83.386	-2.825	2951.51	No
7f1r	Active	P51681	CCR5	CCR5_HUMAN	R	P63096	GNAI1	GNAI1_HUMAN	A	HUMAN	HUMAN	73	277	216	0.786932	0.610169	3	No	classA	B	P62873	GNB1	GBB1_HUMAN	C	P59768	GNG2	GBG2_HUMAN	-78.053	-3.022	2582.75	No
7f1s	Active	P51681	CCR5	CCR5_HUMAN	R	P63096	GNAI1	GNAI1_HUMAN	A	HUMAN	HUMAN	66	276	216	0.784091	0.610169	2.8	No	classA	B	P62873	GNB1	GBB1_HUMAN	C	P59768	GNG2	GBG2_HUMAN	-83.318	-2.98	2795.89	Yes
7f1z	Active	P21728	DRD1	DRD1_HUMAN	F	P63092	GNAS	GNAS2_HUMAN	A	HUMAN	HUMAN	66	277	232	0.621076	0.588832	3.46	No	classA	B	P62873	GNB1	GBB1_HUMAN	D	P59768	GNG2	GBG2_HUMAN	-93.394	-2.699	3460.49	No
7f23	Active	P21728	DRD1	DRD1_HUMAN	F	P63092	GNAS	GNAS2_HUMAN	A	HUMAN	HUMAN	70	276	232	0.618834	0.588832	3.58	nanobody 35	classA	B	P62873	GNB1	GBB1_HUMAN	D	P59768	GNG2	GBG2_HUMAN	-84.823	-2.99	2836.57	No
7f24	Active	P21728	DRD1	DRD1_HUMAN	F	P63092	GNAS	GNAS2_HUMAN	A	HUMAN	HUMAN	61	277	225	0.621076	0.571066	4.16	No	classA	B	P62873	GNB1	GBB1_HUMAN	D	P59768	GNG2	GBG2_HUMAN	-90.652	-3.119	2906.58	No
7f4d	Active	Q01726	MC1R	MSHR_HUMAN	R	P63092	GNAS	GNAS2_HUMAN	A	HUMAN	HUMAN	66	263	214	0.829653	0.543147	3	nanobody 35	classA	B	P62873	GNB1	GBB1_HUMAN	G	P59768	GNG2	GBG2_HUMAN	-105.121	-3.72	2826.11	No
7f4f	Active	Q01726	MC1R	MSHR_HUMAN	R	P63092	GNAS	GNAS2_HUMAN	A	HUMAN	HUMAN	73	269	212	0.84858	0.538071	2.9	scfv16	classA	B	P62873	GNB1	GBB1_HUMAN	G	P59768	GNG2	GBG2_HUMAN	-96.75	-3.485	2776.37	No
7f4h	Active	Q01726	MC1R	MSHR_HUMAN	R	P63092	GNAS	GNAS2_HUMAN	A	HUMAN	HUMAN	72	267	214	0.842271	0.543147	2.7	nanobody 35	classA	B	P62873	GNB1	GBB1_HUMAN	G	P59768	GNG2	GBG2_HUMAN	-103.677	-3.789	2736.63	Yes
7f4i	Active	Q01726	MC1R	MSHR_HUMAN	R	P63092	GNAS	GNAS2_HUMAN	A	HUMAN	HUMAN	62	266	214	0.839117	0.543147	3.1	nanobody 35	classA	B	P62873	GNB1	GBB1_HUMAN	G	P59768	GNG2	GBG2_HUMAN	-102.236	-3.321	3078.06	No
7f53	Active	P32245	MC4R	MC4R_HUMAN	R	P63092	GNAS	GNAS2_HUMAN	A	HUMAN	HUMAN	75	273	227	0.822289	0.576142	3	nanobody35	classA	B	P62873	GNB1	GBB1_HUMAN	G	P59768	GNG2	GBG2_HUMAN	-86.235	-3.08	2799.88	No
7f54	Active	P32245	MC4R	MC4R_HUMAN	R	P63092	GNAS	GNAS2_HUMAN	A	HUMAN	HUMAN	69	273	227	0.822289	0.576142	3	nanobody35	classA	B	P62873	GNB1	GBB1_HUMAN	G	P59768	GNG2	GBG2_HUMAN	-94.402	-3.356	2812.86	No
7f55	Active	P32245	MC4R	MC4R_HUMAN	R	P63092	GNAS	GNAS2_HUMAN	A	HUMAN	HUMAN	70	273	227	0.822289	0.576142	3.1	nanobody35	classA	B	P62873	GNB1	GBB1_HUMAN	G	P59768	GNG2	GBG2_HUMAN	-91.153	-3.224	2827.31	No
7f58	Active	P32245	MC4R	MC4R_HUMAN	R	P63092	GNAS	GNAS2_HUMAN	A	HUMAN	HUMAN	75	273	227	0.822289	0.576142	3.1	nanobody35	classA	B	P62873	GNB1	GBB1_HUMAN	G	P59768	GNG2	GBG2_HUMAN	-95.325	-3.452	2761.45	No
7f6h	Active	P30411	BDKRB2	BKRB2_HUMAN	A	P50148	GNAQ	GNAQ_HUMAN	B	HUMAN	HUMAN	65	305	226	0.780051	0.629526	2.9	No	classA	C	P62873	GNB1	GBB1_HUMAN	D	P59768	GNG2	GBG2_HUMAN	-102.733	-2.901	3541.19	No
7f6i	Active	P30411	BDKRB2	BKRB2_HUMAN	A	P50148	GNAQ	GNAQ_HUMAN	B	HUMAN	HUMAN	70	305	225	0.780051	0.626741	2.8	No	classA	C	P62873	GNB1	GBB1_HUMAN	D	P59768	GNG2	GBG2_HUMAN	-94.432	-2.909	3245.74	Yes
7f8v	Active	P32239	CCKBR	GASR_HUMAN	R	P04899	GNAI2	GNAI2_HUMAN	A	HUMAN	HUMAN	50	275	217	0.615213	0.611268	3.3	No	classA	B	P62873	GNB1	GBB1_HUMAN	C	P59768	GNG2	GBG2_HUMAN	-65.342	-2.833	2306.68	Yes
7f8w	Active	P32239	CCKBR	GASR_HUMAN	R	P50148	GNAQ	GNAQ_HUMAN	A	HUMAN	HUMAN	55	275	208	0.615213	0.579387	3.1	scfv16	classA	B	P62873	GNB1	GBB1_HUMAN	C	P59768	GNG2	GBG2_HUMAN	-55.522	-2.431	2284.04	Yes
7fim	Active	P43220	GLP1R	GLP1R_HUMAN	R	P04896	GNAS	GNAS2_BOVIN	A	HUMAN	BOVIN	33	382	226	0.825054	0.573604	3.4	nanobody-35	classB1	B	P54311	GNB1	GBB1_RAT	G	P63212	GNG2	GBG2_BOVIN	-61.437	-2.706	2270.31	No
7fin	Active	P48546	GIPR	GIPR_HUMAN	R	P04896	GNAS	GNAS2_BOVIN	A	HUMAN	BOVIN	40	380	232	0.815451	0.588832	3.1	nanobody-35	classB1	B	P54311	GNB1	GBB1_RAT	G	P63212	GNG2	GBG2_BOVIN	-58.813	-2.491	2360.72	No
7fiy	Active	P48546	GIPR	GIPR_HUMAN	R	P04896	GNAS	GNAS2_BOVIN	A	HUMAN	BOVIN	42	359	235	0.770386	0.596447	3.4	nanobody-35	classB1	B	P54311	GNB1	GBB1_RAT	G	P63212	GNG2	GBG2_BOVIN	-59.193	-2.716	2179.62	No
7jjo	Active	P07700	ADRB1	ADRB1_MELGA	R	P04896	GNAS	GNAS2_BOVIN	A	MELGA	BOVIN	48	279	200	0.57764	0.507614	2.6	nanobody 35	classA	B	P62871	GNB1	GBB1_BOVIN	G	P63212	GNG2	GBG2_BOVIN	-79.449	-3.111	2553.62	Yes
7joz	Active	P21728	DRD1	DRD1_HUMAN	R	P63092	GNAS	GNAS2_HUMAN	A	HUMAN	HUMAN	72	286	338	0.641256	0.857868	3.79	nanobody 35	classA	B	P62873	GNB1	GBB1_HUMAN	G	P59768	GNG2	GBG2_HUMAN	-90.895	-2.83	3211.45	No
7jv5	Active	P21728	DRD1	DRD1_HUMAN	R	P63092	GNAS	GNAS2_HUMAN	A	HUMAN	HUMAN	68	282	238	0.632287	0.604061	3	nanobody 35	classA	B	P62873	GNB1	GBB1_HUMAN	G	P59768	GNG2	GBG2_HUMAN	-96.13	-2.773	3466.95	No
7jvp	Active	P21728	DRD1	DRD1_HUMAN	R	P63092	GNAS	GNAS2_HUMAN	A	HUMAN	HUMAN	88	280	237	0.627803	0.601523	2.9	nanobody 35	classA	B	P62873	GNB1	GBB1_HUMAN	G	P59768	GNG2	GBG2_HUMAN	-101.717	-2.871	3543.2	Yes
7jvq	Active	P21728	DRD1	DRD1_HUMAN	R	P63092	GNAS	GNAS2_HUMAN	A	HUMAN	HUMAN	71	286	238	0.641256	0.604061	3	nanobody35	classA	B	P62873	GNB1	GBB1_HUMAN	G	P59768	GNG2	GBG2_HUMAN	-109.133	-2.991	3648.12	No
7jvr	Active	P14416	DRD2	DRD2_HUMAN	R	P63096	GNAI1	GNAI1_HUMAN	A	HUMAN	HUMAN	60	269	224	0.607223	0.632768	2.8	antibody fragment scfv16	classA	B	P62873	GNB1	GBB1_HUMAN	C	P59768	GNG2	GBG2_HUMAN	-57.533	-2.436	2361.55	Yes
7kh0	Active	P30518	AVPR2	V2R_HUMAN	R	P63092	GNAS	GNAS2_HUMAN	A	HUMAN	HUMAN	57	276	211	0.743935	0.535533	2.8	single fab chain (scfv16)	classA	B	P62873	GNB1	GBB1_HUMAN	G	P59768	GNG2	GBG2_HUMAN	-73.116	-2.992	2443.35	No
7ki0	Active	P43220	GLP1R	GLP1R_HUMAN	R	P63092	GNAS	GNAS2_HUMAN	A	HUMAN	HUMAN	45	384	209	0.829374	0.530457	2.5	nb35	classB1	B	P62873	GNB1	GBB1_HUMAN	G	P59768	GNG2	GBG2_HUMAN	-73.298	-2.937	2495.61	No
7ki1	Active	P43220	GLP1R	GLP1R_HUMAN	R	P63092	GNAS	GNAS2_HUMAN	A	HUMAN	HUMAN	47	385	349	0.831533	0.885787	2.5	nb35	classB1	B	P62873	GNB1	GBB1_HUMAN	G	P59768	GNG2	GBG2_HUMAN	-67.046	-2.781	2411.15	No
7l0p	Active	P20789	NTSR1	NTR1_RAT	C	P63096	GNAI1	GNAI1_HUMAN	A	RAT	HUMAN	74	309	223	0.728774	0.629944	4.1	No	classA	B	P62873	GNB1	GBB1_HUMAN	G	P63211	GNGT1	GBG1_HUMAN	-81.465	-2.981	2732.44	No
7l0q	Active	P20789	NTSR1	NTR1_RAT	C	P63096	GNAI1	GNAI1_HUMAN	A	RAT	HUMAN	74	309	337	0.728774	0.951977	4.3	No	classA	B	P62873	GNB1	GBB1_HUMAN	G	P63211	GNGT1	GBG1_HUMAN	-81.503	-2.865	2844.41	No
7l0r	Active	P20789	NTSR1	NTR1_RAT	C	P63096	GNAI1	GNAI1_HUMAN	A	RAT	HUMAN	63	308	223	0.726415	0.629944	4.2	No	classA	B	P62873	GNB1	GBB1_HUMAN	G	P63211	GNGT1	GBG1_HUMAN	-49.979	-2.288	2184.49	No
7l0s	Active	P20789	NTSR1	NTR1_RAT	C	P63096	GNAI1	GNAI1_HUMAN	A	RAT	HUMAN	63	308	337	0.726415	0.951977	4.5	No	classA	B	P62873	GNB1	GBB1_HUMAN	G	P63211	GNGT1	GBG1_HUMAN	-61.48	-2.679	2295.16	No
7lci	Active	P43220	GLP1R	GLP1R_HUMAN	R	P63092	GNAS	GNAS2_HUMAN	A	HUMAN	HUMAN	43	393	244	0.848812	0.619289	2.9	No	classB1	B	P62873	GNB1	GBB1_HUMAN	G	P59768	GNG2	GBG2_HUMAN	-72.05	-2.92	2467.78	No
7ld3	Active	P30542	ADORA1	AA1R_HUMAN	R	P04899	GNAI2	GNAI2_HUMAN	A	HUMAN	HUMAN	50	288	210	0.883436	0.591549	3.2	No	classA	B	P62873	GNB1	GBB1_HUMAN	G	P59768	GNG2	GBG2_HUMAN	-63.772	-2.516	2534.82	Yes
7ld4	Active	P30542	ADORA1	AA1R_HUMAN	R	P04899	GNAI2	GNAI2_HUMAN	A	HUMAN	HUMAN	48	287	210	0.880368	0.591549	3.3	No	classA	B	P62873	GNB1	GBB1_HUMAN	G	P59768	GNG2	GBG2_HUMAN	-64.758	-2.716	2384.66	No
7ljc	Active	P21728	DRD1	DRD1_HUMAN	R	P63092	GNAS	GNAS2_HUMAN	A	HUMAN	HUMAN	83	280	238	0.627803	0.604061	3	nanoboy 35	classA	B	P54311	GNB1	GBB1_RAT	G	P63212	GNG2	GBG2_BOVIN	-97.238	-2.974	3269.69	No
7ljd	Active	P21728	DRD1	DRD1_HUMAN	R	P63092	GNAS	GNAS2_HUMAN	A	HUMAN	HUMAN	83	285	238	0.639013	0.604061	3.2	nanobody 35	classA	B	P54311	GNB1	GBB1_RAT	G	P63212	GNG2	GBG2_BOVIN	-98.025	-2.715	3610.09	No
7lll	Active	P43220	GLP1R	GLP1R_HUMAN	R	P63092	GNAS	GNAS2_HUMAN	A	HUMAN	HUMAN	26	366	233	0.790497	0.591371	3.7	nb35	classB1	B	P62873	GNB1	GBB1_HUMAN	G	P59768	GNG2	GBG2_HUMAN	-57.079	-2.532	2254.45	No
7lly	Active	P43220	GLP1R	GLP1R_HUMAN	R	P63092	GNAS	GNAS2_HUMAN	A	HUMAN	HUMAN	40	355	196	0.766739	0.497462	3.3	nb35	classB1	B	P62873	GNB1	GBB1_HUMAN	G	P59768	GNG2	GBG2_HUMAN	-79.018	-3.254	2427.95	No
7mbx	Active	P32238	CCKAR	CCKAR_HUMAN	R	P63092	GNAS	GNAS2_HUMAN	A	HUMAN	HUMAN	58	292	240	0.682243	0.609137	1.95	nanobody35	classA	B	P54311	GNB1	GBB1_RAT	G	P59768	GNG2	GBG2_HUMAN	-75.144	-2.595	2895.73	Yes
7mts	Active	Q14416	GRM2	GRM2_HUMAN	A	P63096	GNAI1	GNAI1_HUMAN	C	HUMAN	HUMAN	48	783	207	0.897936	0.584746	3.2	No	classC	D	P62873	GNB1	GBB1_HUMAN	E	P59768	GNG2	GBG2_HUMAN	-59.441	-2.87	2071.1	Yes
7na7	Active	Q92847	GHSR	GHSR_HUMAN	R	P63096	GNAI1	GNAI1_HUMAN	A	HUMAN	HUMAN	54	291	217	0.795082	0.612994	2.7	antibody fragment	classA	B	P62873	GNB1	GBB1_HUMAN	G	P59768	GNG2	GBG2_HUMAN	-56.403	-2.337	2413.63	Yes
7na8	Active	Q92847	GHSR	GHSR_HUMAN	R	P63096	GNAI1	GNAI1_HUMAN	A	HUMAN	HUMAN	55	285	217	0.778689	0.612994	2.7	antibody fragment	classA	B	P62873	GNB1	GBB1_HUMAN	G	P59768	GNG2	GBG2_HUMAN	-55.967	-2.419	2313.94	No
7o7f	Active	P51681	CCR5	CCR5_HUMAN	C	P63096	GNAI1	GNAI1_HUMAN	A	HUMAN	HUMAN	53	300	219	0.852273	0.618644	3.15	fab antibody fragment heavy chain	classA	B	P62871	GNB1	GBB1_BOVIN	G	P02698	GNGT1	GBG1_BOVIN	-71.177	-2.925	2433.22	No
7p02	Active	P25103	TACR1	NK1R_HUMAN	R	P63092	GNAS	GNAS2_HUMAN	A	HUMAN	HUMAN	56	287	174	0.70516	0.441624	2.87	antibody fragment scfv16	classA	B	P62873	GNB1	GBB1_HUMAN	G	P59768	GNG2	GBG2_HUMAN	-69.703	-2.944	2367.65	Yes
7piu	Active	P32245	MC4R	MC4R_HUMAN	R	P63092	GNAS	GNAS2_HUMAN	A	HUMAN	HUMAN	67	259	189	0.78012	0.479695	2.58	camelid antibody fragment - nanobody 35	classA	B	P54311	GNB1	GBB1_RAT	G	P63212	GNG2	GBG2_BOVIN	-86.485	-3.016	2867.35	Yes
7piv	Active	P32245	MC4R	MC4R_HUMAN	R	P63092	GNAS	GNAS2_HUMAN	A	HUMAN	HUMAN	70	260	183	0.783133	0.464467	2.86	camelid antibody vhh fragment - nanobody 35	classA	B	P54311	GNB1	GBB1_RAT	G	P63213	GNG2	GBG2_MOUSE	-83.548	-3.187	2621.56	No
7ra3	Active	P48546	GIPR	GIPR_HUMAN	R	P63092	GNAS	GNAS2_HUMAN	A	HUMAN	HUMAN	37	371	205	0.796137	0.520305	3.24	nanobody 35	classB1	B	P62873	GNB1	GBB1_HUMAN	G	P59768	GNG2	GBG2_HUMAN	-53.712	-2.602	2064.56	No
7rbt	Active	P48546	GIPR	GIPR_HUMAN	R	P63092	GNAS	GNAS2_HUMAN	A	HUMAN	HUMAN	39	378	205	0.811159	0.520305	3.08	nanobody 35	classB1	B	P62873	GNB1	GBB1_HUMAN	G	P59768	GNG2	GBG2_HUMAN	-62.236	-2.796	2226.07	No
7rg9	Active	P43220	GLP1R	GLP1R_HUMAN	R	P63092	GNAS	GNAS2_HUMAN	A	HUMAN	HUMAN	49	268	205	0.578834	0.520305	3.2	nanobody 35	classB1	B	P62873	GNB1	GBB1_HUMAN	G	P59768	GNG2	GBG2_HUMAN	-76.079	-3.061	2485.54	No
7rgp	Active	P43220	GLP1R	GLP1R_HUMAN	R	P63092	GNAS	GNAS2_HUMAN	A	HUMAN	HUMAN	47	378	201	0.816415	0.510152	2.9	nanobody 35	classB1	B	P62873	GNB1	GBB1_HUMAN	G	P59768	GNG2	GBG2_HUMAN	-53.716	-2.457	2185.84	No
7rmg	Active	P25103	TACR1	NK1R_HUMAN	R	P63092	GNAS	GNAS2_HUMAN	A	HUMAN	HUMAN	48	289	190	0.710074	0.482234	3	nanobody 35	classA	B	P62873	GNB1	GBB1_HUMAN	G	P59768	GNG2	GBG2_HUMAN	-73.634	-3.284	2241.96	No
7rmh	Active	P25103	TACR1	NK1R_HUMAN	R	P63092	GNAS	GNAS2_HUMAN	A	HUMAN	HUMAN	41	284	216	0.697789	0.548223	3.1	nanobody 35	classA	B	P62873	GNB1	GBB1_HUMAN	G	P59768	GNG2	GBG2_HUMAN	-64.227	-2.834	2266.68	No
7rmi	Active	P25103	TACR1	NK1R_HUMAN	R	P63092	GNAS	GNAS2_HUMAN	A	HUMAN	HUMAN	51	285	191	0.700246	0.484772	3.2	nanobody 35	classA	B	P62873	GNB1	GBB1_HUMAN	G	P59768	GNG2	GBG2_HUMAN	-59.161	-2.814	2102.36	No
7rtb	Active	P43220	GLP1R	GLP1R_HUMAN	R	P63092	GNAS	GNAS2_HUMAN	A	HUMAN	HUMAN	42	384	235	0.829374	0.596447	2.14	nb35	classB1	B	P62873	GNB1	GBB1_HUMAN	G	P59768	GNG2	GBG2_HUMAN	-67.349	-2.899	2323.48	No
7s0f	Active	P07700	ADRB1	ADRB1_MELGA	R	P10824	GNAI1	GNAI1_RAT	A	MELGA	RAT	52	272	222	0.563147	0.627119	2.96	No	classA	B	P62871	GNB1	GBB1_BOVIN	G	P63212	GNG2	GBG2_BOVIN	-67.071	-3.124	2147.2	Yes
7s1m	Active	P43220	GLP1R	GLP1R_HUMAN	R	P63092	GNAS	GNAS2_HUMAN	A	HUMAN	HUMAN	41	381	233	0.822894	0.591371	2.41	nb35	classB1	B	P62873	GNB1	GBB1_HUMAN	G	P59768	GNG2	GBG2_HUMAN	-68.876	-2.986	2307	No
7s3i	Active	P43220	GLP1R	GLP1R_HUMAN	R	P63092	GNAS	GNAS2_HUMAN	A	HUMAN	HUMAN	39	264	233	0.570194	0.591371	2.51	nb35	classB1	B	P62873	GNB1	GBB1_HUMAN	G	P59768	GNG2	GBG2_HUMAN	-66.824	-2.911	2295.42	No
7s8m	Active	Q96LB1	MRGPRX2	MRGX2_HUMAN	R	P63096	GNAI1	GNAI1_HUMAN	B	HUMAN	HUMAN	60	253	218	0.766667	0.615819	2.54	scfv16	classA	C	P62873	GNB1	GBB1_HUMAN	D	P59768	GNG2	GBG2_HUMAN	-64.22	-2.407	2668.32	Yes
7s8o	Active	Q96LB1	MRGPRX2	MRGX2_HUMAN	R	P63096	GNAI1	GNAI1_HUMAN	B	HUMAN	HUMAN	55	257	218	0.778788	0.615819	2.58	scfv16	classA	C	P62873	GNB1	GBB1_HUMAN	D	P59768	GNG2	GBG2_HUMAN	-63.375	-2.521	2513.84	No
7sbf	Active	P42866	OPRM1	OPRM_MOUSE	R	P63096	GNAI1	GNAI1_HUMAN	A	MOUSE	HUMAN	63	273	217	0.68593	0.612994	2.9	scfv16	classA	B	P62873	GNB1	GBB1_HUMAN	C	P59768	GNG2	GBG2_HUMAN	-79.701	-3.007	2650.12	No
7scg	Active	P42866	OPRM1	OPRM_MOUSE	D	P63096	GNAI1	GNAI1_HUMAN	A	MOUSE	HUMAN	54	283	217	0.711055	0.612994	3	scfv16	classA	B	P62873	GNB1	GBB1_HUMAN	C	P59768	GNG2	GBG2_HUMAN	-75.173	-2.901	2591.43	No
7sf7	Active	Q9HAR2	ADGRL3	AGRL3_HUMAN	A	Q14344	GNA13	GNA13_HUMAN	B	HUMAN	HUMAN	48	275	213	0.190048	0.564987	2.9	No	classB2	C	P62873	GNB1	GBB1_HUMAN	D	P59768	GNG2	GBG2_HUMAN	-87.427	-3.493	2502.88	Yes
7sf8	Active	Q9Y653	ADGRG1	AGRG1_HUMAN	A	Q14344	GNA13	GNA13_HUMAN	B	HUMAN	HUMAN	46	257	212	0.370851	0.562334	2.7	No	classB2	C	P62873	GNB1	GBB1_HUMAN	D	P59768	GNG2	GBG2_HUMAN	-71.357	-3.377	2112.79	Yes
7sqo	Active	O43614	HCRTR2	OX2R_HUMAN	R	P63096	GNAI1	GNAI1_HUMAN	A	HUMAN	HUMAN	49	270	217	0.608108	0.612994	3.17	scfv-16	classA	B	P62871	GNB1	GBB1_BOVIN	G	P63212	GNG2	GBG2_BOVIN	-68.686	-3.212	2138.43	Yes
7t2g	Active	P42866	OPRM1	OPRM_MOUSE	R	P63096	GNAI1	GNAI1_HUMAN	A	MOUSE	HUMAN	72	280	221	0.703518	0.624294	2.5	No	classA	B	P62873	GNB1	GBB1_HUMAN	C	P59768	GNG2	GBG2_HUMAN	-83.988	-3.155	2661.74	Yes
7t2h	Active	P42866	OPRM1	OPRM_MOUSE	D	P63096	GNAI1	GNAI1_HUMAN	A	MOUSE	HUMAN	71	281	217	0.70603	0.612994	3.2	scfv16	classA	B	P62873	GNB1	GBB1_HUMAN	C	P59768	GNG2	GBG2_HUMAN	-86.809	-3.142	2762.8	No
7t6b	Active	O95136	S1PR2	S1PR2_HUMAN	R	Q14344	GNA13	GNA13_HUMAN	A	HUMAN	HUMAN	55	264	195	0.747875	0.517241	3.19	scfv16	classA	C	P62873	GNB1	GBB1_HUMAN	D	P59768	GNG2	GBG2_HUMAN	-82.392	-3.149	2616.2	Yes
7t6s	Active	P25090	FPR2	FPR2_HUMAN	R	P63096	GNAI1	GNAI1_HUMAN	A	HUMAN	HUMAN	66	298	217	0.849003	0.612994	3	scfv16	classA	B	P54311	GNB1	GBB1_RAT	C	P63212	GNG2	GBG2_BOVIN	-71.432	-2.931	2436.74	No
7t6t	Active	P21462	FPR1	FPR1_HUMAN	R	P63096	GNAI1	GNAI1_HUMAN	A	HUMAN	HUMAN	62	296	217	0.845714	0.612994	3.2	No	classA	B	P54311	GNB1	GBB1_RAT	C	P63212	GNG2	GBG2_BOVIN	-73.438	-3.479	2110.84	No
7t6u	Active	P25090	FPR2	FPR2_HUMAN	R	P63096	GNAI1	GNAI1_HUMAN	A	HUMAN	HUMAN	69	299	219	0.851852	0.618644	2.9	b9-scfv	classA	B	P54311	GNB1	GBB1_RAT	C	P63212	GNG2	GBG2_BOVIN	-64.343	-2.871	2241.03	Yes
7t6v	Active	P25090	FPR2	FPR2_HUMAN	R	P63096	GNAI1	GNAI1_HUMAN	A	HUMAN	HUMAN	66	298	217	0.849003	0.612994	3.1	scfv16	classA	B	P54311	GNB1	GBB1_RAT	C	P63212	GNG2	GBG2_BOVIN	-68.511	-2.798	2448.16	No
7t8x	Not available/Active	P08172	CHRM2	ACM2_HUMAN	A	P09471	GNAO1	GNAO_HUMAN	B	HUMAN	HUMAN	57	277	219	0.594421	0.618644	3.21	antibody fragment	classA	C	P62873	GNB1	GBB1_HUMAN	D	P59768	GNG2	GBG2_HUMAN	-66.949	-3.033	2207.27	No
7t90	Not available/Active	P08172	CHRM2	ACM2_HUMAN	A	P09471	GNAO1	GNAO_HUMAN	B	HUMAN	HUMAN	55	276	218	0.592275	0.615819	3.32	scfv16	classA	C	P62873	GNB1	GBB1_HUMAN	D	P59768	GNG2	GBG2_HUMAN	-67.739	-3.115	2174.92	No
7t94	Not available/Active	P08172	CHRM2	ACM2_HUMAN	A	P09471	GNAO1	GNAO_HUMAN	B	HUMAN	HUMAN	55	265	218	0.56867	0.615819	3.16	antibody fragment	classA	C	P62873	GNB1	GBB1_HUMAN	D	P59768	GNG2	GBG2_HUMAN	-67.106	-2.994	2241.04	Yes
7t96	Not available/Active	P08172	CHRM2	ACM2_HUMAN	A	P09471	GNAO1	GNAO_HUMAN	B	HUMAN	HUMAN	56	274	218	0.587983	0.615819	3.22	scfv16	classA	C	P62873	GNB1	GBB1_HUMAN	D	P59768	GNG2	GBG2_HUMAN	-63.031	-2.913	2163.48	No
7t9i	Active	P16473	TSHR	TSHR_HUMAN	R	P63092	GNAS	GNAS2_HUMAN	X	HUMAN	HUMAN	34	595	173	0.778796	0.439086	2.9	nanobody 35	classA	Y	P62873	GNB1	GBB1_HUMAN	Z	P59768	GNG2	GBG2_HUMAN	-55.348	-2.891	1914.35	No
7t9n	Active	P16473	TSHR	TSHR_HUMAN	R	P63092	GNAS	GNAS2_HUMAN	X	HUMAN	HUMAN	44	555	173	0.72644	0.439086	2.9	m22 fab light chain	classA	Y	P62873	GNB1	GBB1_HUMAN	Z	P59768	GNG2	GBG2_HUMAN	-58.495	-2.852	2050.82	No
7td0	Active	Q92633	LPAR1	LPAR1_HUMAN	R	P10824	GNAI1	GNAI1_RAT	A	HUMAN	RAT	63	290	218	0.796703	0.615819	2.83	No	classA	B	P62871	GNB1	GBB1_BOVIN	G	P63212	GNG2	GBG2_BOVIN	-70.821	-2.867	2470.08	Yes
7td1	Active	Q92633	LPAR1	LPAR1_HUMAN	R	P10824	GNAI1	GNAI1_RAT	A	HUMAN	RAT	60	293	218	0.804945	0.615819	3.08	No	classA	B	P62871	GNB1	GBB1_BOVIN	G	P63212	GNG2	GBG2_BOVIN	-74.361	-3.023	2459.67	No
7td2	Active	Q92633	LPAR1	LPAR1_HUMAN	R	P10824	GNAI1	GNAI1_RAT	A	HUMAN	RAT	62	291	218	0.799451	0.615819	3.11	No	classA	B	P62871	GNB1	GBB1_BOVIN	G	P63212	GNG2	GBG2_BOVIN	-75.531	-2.681	2817.34	No
7td3	Active	P21453	S1PR1	S1PR1_HUMAN	R	P10824	GNAI1	GNAI1_RAT	A	HUMAN	RAT	66	292	223	0.764398	0.629944	3	No	classA	B	P62871	GNB1	GBB1_BOVIN	G	P63212	GNG2	GBG2_BOVIN	-80.273	-2.885	2782.6	No
7td4	Active	P21453	S1PR1	S1PR1_HUMAN	R	P10824	GNAI1	GNAI1_RAT	A	HUMAN	RAT	65	290	222	0.759162	0.627119	2.6	No	classA	B	P62871	GNB1	GBB1_BOVIN	G	P63212	GNG2	GBG2_BOVIN	-84.553	-3.17	2667.19	Yes
7try	Active	Q13324	CRHR2	CRFR2_HUMAN	P	P29992	GNA11	GNA11_HUMAN	A	HUMAN	HUMAN	40	325	209	0.790754	0.582173	3.7	scfv16	classB1	B	P54311	GNB1	GBB1_RAT	-	-	-	-	-54.596	-2.595	2103.9	Yes
7tuz	Active	P32249	GPR183	GP183_HUMAN	R	P63096	GNAI1	GNAI1_HUMAN	A	HUMAN	HUMAN	59	284	227	0.786704	0.641243	3.12	scfv16	classA	B	P62873	GNB1	GBB1_HUMAN	C	P59768	GNG2	GBG2_HUMAN	-73.183	-2.842	2574.96	Yes
7tyf	Active	P30988	CALCR	CALCR_HUMAN	R	P63092	GNAS	GNAS2_HUMAN	A	HUMAN	HUMAN	47	367	228	0.774262	0.57868	2.2	nanobody 35	classB1	B	P62873	GNB1	GBB1_HUMAN	G	P59768	GNG2	GBG2_HUMAN	-72.675	-3.137	2316.42	Yes
7tyh	Active	P30988	CALCR	CALCR_HUMAN	R	P63092	GNAS	GNAS2_HUMAN	A	HUMAN	HUMAN	50	369	229	0.778481	0.581218	3.3	nanobody 35	classB1	B	P62873	GNB1	GBB1_HUMAN	G	P59768	GNG2	GBG2_HUMAN	-80.65	-3.492	2309.41	No
7tyi	Active	P30988	CALCR	CALCR_HUMAN	R	P63092	GNAS	GNAS2_HUMAN	A	HUMAN	HUMAN	46	367	228	0.774262	0.57868	3.3	nanobody 35	classB1	B	P62873	GNB1	GBB1_HUMAN	G	P59768	GNG2	GBG2_HUMAN	-66.333	-2.881	2302.76	No
7tyl	Active	P30988	CALCR	CALCR_HUMAN	R	P63092	GNAS	GNAS2_HUMAN	A	HUMAN	HUMAN	48	369	228	0.778481	0.57868	3.3	nanobody 35	classB1	B	P62873	GNB1	GBB1_HUMAN	G	P59768	GNG2	GBG2_HUMAN	-67.399	-2.788	2417.86	No
7tyn	Active	P30988	CALCR	CALCR_HUMAN	R	P63092	GNAS	GNAS2_HUMAN	A	HUMAN	HUMAN	45	373	227	0.78692	0.576142	2.6	nanobody 35	classB1	B	P62873	GNB1	GBB1_HUMAN	G	P59768	GNG2	GBG2_HUMAN	-73.132	-3.383	2161.8	No
7tyo	Active	P30988	CALCR	CALCR_HUMAN	R	P63092	GNAS	GNAS2_HUMAN	A	HUMAN	HUMAN	51	359	228	0.757384	0.57868	2.7	nanobody 35	classB1	B	P62873	GNB1	GBB1_HUMAN	G	P59768	GNG2	GBG2_HUMAN	-60.611	-2.896	2093.02	No
7tyw	Active	P30988	CALCR	CALCR_HUMAN	R	P63092	GNAS	GNAS2_HUMAN	A	HUMAN	HUMAN	49	370	227	0.780591	0.576142	3	nanobody 35	classB1	B	P62873	GNB1	GBB1_HUMAN	G	P59768	GNG2	GBG2_HUMAN	-81.997	-3.384	2422.93	No
7tyx	Active	P30988	CALCR	CALCR_HUMAN	R	P63092	GNAS	GNAS2_HUMAN	A	HUMAN	HUMAN	42	365	233	0.770042	0.591371	2.55	nanobody 35	classB1	B	P62873	GNB1	GBB1_HUMAN	G	P59768	GNG2	GBG2_HUMAN	-73.965	-3.001	2465.07	No
7tyy	Active	P30988	CALCR	CALCR_HUMAN	R	P63092	GNAS	GNAS2_HUMAN	A	HUMAN	HUMAN	55	369	229	0.778481	0.581218	3	nanobody 35	classB1	B	P62873	GNB1	GBB1_HUMAN	G	P59768	GNG2	GBG2_HUMAN	-72.181	-3.116	2316.34	No
7tzf	Active	P30988	CALCR	CALCR_HUMAN	R	P63092	GNAS	GNAS2_HUMAN	A	HUMAN	HUMAN	49	367	232	0.774262	0.588832	2.4	nanobody 35	classB1	B	P62873	GNB1	GBB1_HUMAN	G	P59768	GNG2	GBG2_HUMAN	-72.715	-3.408	2133.48	No
7u2k	Active	P42866	OPRM1	OPRM_MOUSE	D	P63096	GNAI1	GNAI1_HUMAN	A	MOUSE	HUMAN	54	283	217	0.711055	0.612994	3.3	No	classA	B	P62873	GNB1	GBB1_HUMAN	C	P59768	GNG2	GBG2_HUMAN	-76.082	-2.821	2697.02	No
7u2l	Active	P42866	OPRM1	OPRM_MOUSE	D	P63096	GNAI1	GNAI1_HUMAN	A	MOUSE	HUMAN	67	284	217	0.713568	0.612994	3.2	scfv16	classA	B	P62873	GNB1	GBB1_HUMAN	C	P59768	GNG2	GBG2_HUMAN	-77.688	-3.04	2555.36	No
7utz	Active	P16473	TSHR	TSHR_HUMAN	R	P63092	GNAS	GNAS2_HUMAN	X	HUMAN	HUMAN	49	600	173	0.78534	0.439086	2.4	nanobody 35	classA	Y	P62873	GNB1	GBB1_HUMAN	Z	P59768	GNG2	GBG2_HUMAN	-61.279	-2.794	2193.45	Yes
7v35	Active	P47871	GCGR	GLR_HUMAN	R	P63092	GNAS	GNAS2_HUMAN	A	HUMAN	HUMAN	53	392	207	0.821803	0.525381	3.5	nanobody-35	classB1	B	P54311	GNB1	GBB1_RAT	C	P63212	GNG2	GBG2_BOVIN	-79.595	-2.789	2853.89	No
7v68	Active	P08173	CHRM4	ACM4_HUMAN	R	P63096	GNAI1	GNAI1_HUMAN	A	HUMAN	HUMAN	49	277	218	0.578288	0.615819	3.4	scfv16	classA	B	P62873	GNB1	GBB1_HUMAN	C	P59768	GNG2	GBG2_HUMAN	-48.956	-2.108	2322.34	Yes
7v69	Active	P08173	CHRM4	ACM4_HUMAN	R	P63096	GNAI1	GNAI1_HUMAN	A	HUMAN	HUMAN	47	277	218	0.578288	0.615819	3.4	scfv16	classA	B	P62873	GNB1	GBB1_HUMAN	C	P59768	GNG2	GBG2_HUMAN	-54.353	-2.694	2017.8	No
7v6a	Active	P08173	CHRM4	ACM4_HUMAN	R	P63096	GNAI1	GNAI1_HUMAN	A	HUMAN	HUMAN	45	277	218	0.578288	0.615819	3.6	scfv16	classA	B	P62873	GNB1	GBB1_HUMAN	C	P59768	GNG2	GBG2_HUMAN	-61.849	-2.818	2194.81	No
7v9l	Active	Q02643	GHRHR	GHRHR_HUMAN	R	P63092	GNAS	GNAS2_HUMAN	A	HUMAN	HUMAN	49	257	215	0.715877	0.545685	2.6	nanobody 35	classB1	B	P54311	GNB1	GBB1_RAT	Y	P63212	GNG2	GBG2_BOVIN	-69.988	-3.317	2109.71	No
7v9m	Active	Q02643	GHRHR	GHRHR_HUMAN	R	P63092	GNAS	GNAS2_HUMAN	A	HUMAN	HUMAN	41	265	224	0.738162	0.568528	3.29	nanobody-35	classB1	B	P54311	GNB1	GBB1_RAT	Y	P63212	GNG2	GBG2_BOVIN	-72.005	-2.947	2443.73	No
7vab	Active	P48546	GIPR	GIPR_HUMAN	R	P63092	GNAS	GNAS2_HUMAN	A	HUMAN	HUMAN	41	288	215	0.618026	0.545685	3.2	nonobody-35	classB1	B	P54311	GNB1	GBB1_RAT	G	P63212	GNG2	GBG2_BOVIN	-77.99	-3.093	2521.58	No
7vbh	Active	P43220	GLP1R	GLP1R_HUMAN	R	P63092	GNAS	GNAS2_HUMAN	A	HUMAN	HUMAN	43	382	210	0.825054	0.532995	3	nanobody 35	classB1	B	P54311	GNB1	GBB1_RAT	G	P63212	GNG2	GBG2_BOVIN	-70.464	-3.104	2270.09	No
7vbi	Active	P43220	GLP1R	GLP1R_HUMAN	R	P63092	GNAS	GNAS2_HUMAN	A	HUMAN	HUMAN	36	382	227	0.825054	0.576142	3	nanobody 35	classB1	B	P54311	GNB1	GBB1_RAT	G	P63212	GNG2	GBG2_BOVIN	-70.904	-3.028	2341.52	No
7vdh	Active	Q96LB1	MRGPRX2	MRGX2_HUMAN	R	P63096	GNAI1	GNAI1_HUMAN	A	HUMAN	HUMAN	62	267	218	0.809091	0.615819	2.9	scfv	classA	B	P62873	GNB1	GBB1_HUMAN	G	P59768	GNG2	GBG2_HUMAN	-79.702	-3.115	2558.83	No
7vdl	Active	Q96LB1	MRGPRX2	MRGX2_HUMAN	R	P63096	GNAI1	GNAI1_HUMAN	A	HUMAN	HUMAN	59	256	215	0.775758	0.607345	3.22	scfv	classA	B	P62873	GNB1	GBB1_HUMAN	C	P59768	GNG2	GBG2_HUMAN	-80.921	-3.18	2544.95	No
7vdm	Active	Q96LB1	MRGPRX2	MRGX2_HUMAN	R	P63096	GNAI1	GNAI1_HUMAN	A	HUMAN	HUMAN	60	253	217	0.766667	0.612994	2.98	scfv	classA	B	P62873	GNB1	GBB1_HUMAN	G	P59768	GNG2	GBG2_HUMAN	-81.857	-3.203	2555.47	No
7vfx	Active	P21462	FPR1	FPR1_HUMAN	R	P63096	GNAI1	GNAI1_HUMAN	A	HUMAN	HUMAN	46	295	218	0.842857	0.615819	2.8	scfv16	classA	B	P62873	GNB1	GBB1_HUMAN	G	P59768	GNG2	GBG2_HUMAN	-69.599	-2.917	2386.28	Yes
7vgx	Active	P25929	NPY1R	NPY1R_HUMAN	R	P63096	GNAI1	GNAI1_HUMAN	A	HUMAN	HUMAN	38	280	224	0.729167	0.632768	3.2	single-chain antibody fv fragment (scfv16)	classA	B	P62873	GNB1	GBB1_HUMAN	G	P59768	GNG2	GBG2_HUMAN	-57.232	-2.44	2345.8	Yes
7vgy	Active	P48039	MTNR1A	MTR1A_HUMAN	A	P63096	GNAI1	GNAI1_HUMAN	B	HUMAN	HUMAN	46	281	218	0.802857	0.615819	3.1	scfv16	classA	C	P54311	GNB1	GBB1_RAT	D	P63212	GNG2	GBG2_BOVIN	-59.994	-2.769	2166.3	Yes
7vgz	Active	P48039	MTNR1A	MTR1A_HUMAN	B	P63096	GNAI1	GNAI1_HUMAN	C	HUMAN	HUMAN	42	285	218	0.814286	0.615819	3.3	scfv16	classA	D	P54311	GNB1	GBB1_RAT	E	P63212	GNG2	GBG2_BOVIN	-52.301	-2.724	1919.69	No
7vh0	Active	P49286	MTNR1B	MTR1B_HUMAN	A	P63096	GNAI1	GNAI1_HUMAN	B	HUMAN	HUMAN	52	273	215	0.754144	0.607345	3.46	No	classA	C	P54311	GNB1	GBB1_RAT	-	-	-	-	-55.44	-2.688	2062.47	Yes
7vie	Active	P21453	S1PR1	S1PR1_HUMAN	F	P63096	GNAI1	GNAI1_HUMAN	D	HUMAN	HUMAN	62	278	225	0.727749	0.635593	2.86	scfv16	classA	A	P62873	GNB1	GBB1_HUMAN	C	P59768	GNG2	GBG2_HUMAN	-85.404	-3.124	2733.77	No
7vif	Active	P21453	S1PR1	S1PR1_HUMAN	F	P63096	GNAI1	GNAI1_HUMAN	D	HUMAN	HUMAN	64	280	225	0.732984	0.635593	2.83	scfv16	classA	A	P62873	GNB1	GBB1_HUMAN	C	P59768	GNG2	GBG2_HUMAN	-75.769	-2.912	2602.36	No
7vig	Active	P21453	S1PR1	S1PR1_HUMAN	F	P63096	GNAI1	GNAI1_HUMAN	D	HUMAN	HUMAN	62	280	223	0.732984	0.629944	2.89	scfv16	classA	A	P62873	GNB1	GBB1_HUMAN	C	P59768	GNG2	GBG2_HUMAN	-86.649	-3.395	2552.47	No
7vih	Active	P21453	S1PR1	S1PR1_HUMAN	F	P63096	GNAI1	GNAI1_HUMAN	D	HUMAN	HUMAN	66	279	226	0.730366	0.638418	2.98	scfv16	classA	A	P62873	GNB1	GBB1_HUMAN	C	P59768	GNG2	GBG2_HUMAN	-86.824	-3.314	2619.66	No
7vkt	Active	Q15722	LTB4R	LT4R1_HUMAN	A	P63096	GNAI1	GNAI1_HUMAN	B	HUMAN	HUMAN	53	287	227	0.815341	0.641243	2.9	scfv16	classA	C	P62873	GNB1	GBB1_HUMAN	D	P59768	GNG2	GBG2_HUMAN	-80.646	-3.343	2412.05	Yes
7vl8	Active	P32246	CCR1	CCR1_HUMAN	R	P63096	GNAI1	GNAI1_HUMAN	A	HUMAN	HUMAN	56	284	218	0.8	0.615819	2.9	scfv16	classA	B	P62873	GNB1	GBB1_HUMAN	G	P59768	GNG2	GBG2_HUMAN	-63.785	-2.937	2171.56	No
7vl9	Not available/Active	P32246	CCR1	CCR1_HUMAN	R	P63096	GNAI1	GNAI1_HUMAN	A	HUMAN	HUMAN	55	302	218	0.850704	0.615819	2.6	scfv16	classA	B	P62873	GNB1	GBB1_HUMAN	G	P59768	GNG2	GBG2_HUMAN	-72.969	-2.783	2621.87	Yes
7vla	Active	P32246	CCR1	CCR1_HUMAN	R	P63096	GNAI1	GNAI1_HUMAN	A	HUMAN	HUMAN	53	302	225	0.850704	0.635593	2.7	scfv16	classA	B	P62873	GNB1	GBB1_HUMAN	G	P59768	GNG2	GBG2_HUMAN	-67.614	-2.798	2416.93	No
7vqx	Active	P41587	VIPR2	VIPR2_HUMAN	R	P04896	GNAS	GNAS2_BOVIN	A	HUMAN	BOVIN	33	361	237	0.824201	0.601523	2.74	nanobody-35	classB1	B	P54311	GNB1	GBB1_RAT	G	P63212	GNG2	GBG2_BOVIN	-79.233	-3.495	2267.23	Yes
7vug	Active	Q6DWJ6	GPR139	GP139_HUMAN	R	P63096	GNAI1	GNAI1_HUMAN	A	HUMAN	HUMAN	66	282	218	0.798867	0.615819	3.2	scfv16	classA	B	P62873	GNB1	GBB1_HUMAN	C	P59768	GNG2	GBG2_HUMAN	-78.185	-2.611	2994.68	Yes
7vuy	Active	Q96LB1	MRGPRX2	MRGX2_HUMAN	R	P63096	GNAI1	GNAI1_HUMAN	A	HUMAN	HUMAN	62	258	226	0.781818	0.638418	2.84	scfv	classA	B	P62873	GNB1	GBB1_HUMAN	G	P59768	GNG2	GBG2_HUMAN	-81.177	-3.055	2656.92	No
7vuz	Active	Q96LB1	MRGPRX2	MRGX2_HUMAN	R	P63096	GNAI1	GNAI1_HUMAN	A	HUMAN	HUMAN	62	251	218	0.760606	0.615819	2.89	scfv	classA	B	P62873	GNB1	GBB1_HUMAN	G	P59768	GNG2	GBG2_HUMAN	-74.933	-3.195	2345.1	No
7vv3	Active	Q96LB1	MRGPRX2	MRGX2_HUMAN	R	P63096	GNAI1	GNAI1_HUMAN	A	HUMAN	HUMAN	61	262	218	0.793939	0.615819	2.97	scfv	classA	B	P62873	GNB1	GBB1_HUMAN	G	P59768	GNG2	GBG2_HUMAN	-83.794	-3.13	2677.52	No
7vv5	Active	Q96LB1	MRGPRX2	MRGX2_HUMAN	R	P63096	GNAI1	GNAI1_HUMAN	A	HUMAN	HUMAN	62	268	226	0.812121	0.638418	2.76	scfv	classA	B	P62873	GNB1	GBB1_HUMAN	G	P59768	GNG2	GBG2_HUMAN	-71.673	-3.019	2373.68	No
7vvj	Active	Q03431	PTH1R	PTH1R_HUMAN	R	P63092	GNAS	GNAS2_HUMAN	A	HUMAN	HUMAN	63	366	232	0.617201	0.588832	3.2	nanobody nb35	classB1	B	P54311	GNB1	GBB1_RAT	G	P63212	GNG2	GBG2_BOVIN	-82.256	-3.09	2662.12	No
7vvk	Active	Q03431	PTH1R	PTH1R_HUMAN	R	P63092	GNAS	GNAS2_HUMAN	A	HUMAN	HUMAN	41	334	230	0.563238	0.583756	3.3	nanobody nb35	classB1	B	P54311	GNB1	GBB1_RAT	G	P63212	GNG2	GBG2_BOVIN	-69.866	-3.49	2001.99	No
7vvl	Active	Q03431	PTH1R	PTH1R_HUMAN	R	P63092	GNAS	GNAS2_HUMAN	A	HUMAN	HUMAN	40	346	230	0.583474	0.583756	2.8	nanobody nb35	classB1	B	P54311	GNB1	GBB1_RAT	G	P63212	GNG2	GBG2_BOVIN	-70.657	-3.294	2145.12	Yes
7vvm	Active	Q03431	PTH1R	PTH1R_HUMAN	R	P63092	GNAS	GNAS2_HUMAN	A	HUMAN	HUMAN	42	354	230	0.596965	0.583756	3.2	nanobody nb35	classB1	B	P54311	GNB1	GBB1_RAT	G	P63212	GNG2	GBG2_BOVIN	-75.513	-3.516	2147.59	No
7vvn	Active	Q03431	PTH1R	PTH1R_HUMAN	R	P63092	GNAS	GNAS2_HUMAN	A	HUMAN	HUMAN	46	300	230	0.505902	0.583756	3.8	nanobody nb35	classB1	B	P54311	GNB1	GBB1_RAT	G	P63212	GNG2	GBG2_BOVIN	-64.741	-2.686	2410.39	No
7vvo	Active	Q03431	PTH1R	PTH1R_HUMAN	R	P63092	GNAS	GNAS2_HUMAN	A	HUMAN	HUMAN	37	302	230	0.509275	0.583756	4.1	nanobody nb35	classB1	B	P54311	GNB1	GBB1_RAT	G	P63212	GNG2	GBG2_BOVIN	-50.327	-2.228	2258.75	No
7w0l	Active	P35414	APLNR	APJ_HUMAN	R	P63096	GNAI1	GNAI1_HUMAN	A	HUMAN	HUMAN	40	298	226	0.784211	0.638418	3.57	scfv16	classA	B	P62873	GNB1	GBB1_HUMAN	C	P59768	GNG2	GBG2_HUMAN	-70.154	-3.037	2310.18	No
7w0m	Active	P35414	APLNR	APJ_HUMAN	R	P63096	GNAI1	GNAI1_HUMAN	A	HUMAN	HUMAN	32	290	218	0.763158	0.615819	3.71	scfv16	classA	B	P62873	GNB1	GBB1_HUMAN	C	P59768	GNG2	GBG2_HUMAN	-70.509	-2.898	2433.26	No
7w0n	Active	P35414	APLNR	APJ_HUMAN	R	P63096	GNAI1	GNAI1_HUMAN	A	HUMAN	HUMAN	34	298	226	0.784211	0.638418	4.21	scfv16	classA	B	P62873	GNB1	GBB1_HUMAN	C	P59768	GNG2	GBG2_HUMAN	-56.079	-2.646	2119.37	No
7w0o	Active	P35414	APLNR	APJ_HUMAN	R	P63096	GNAI1	GNAI1_HUMAN	A	HUMAN	HUMAN	33	293	225	0.771053	0.635593	3.78	scfv16	classA	B	P62873	GNB1	GBB1_HUMAN	C	P59768	GNG2	GBG2_HUMAN	-60.612	-2.781	2179.41	No
7w0p	Active	P35414	APLNR	APJ_HUMAN	R	P63096	GNAI1	GNAI1_HUMAN	A	HUMAN	HUMAN	43	292	225	0.768421	0.635593	3.16	scfv16	classA	B	P62873	GNB1	GBB1_HUMAN	C	P59768	GNG2	GBG2_HUMAN	-70.193	-2.848	2464.26	Yes
7w2z	Active	Q92847	GHSR	GHSR_HUMAN	R	P09471	GNAO1	GNAO_HUMAN	A	HUMAN	HUMAN	49	301	213	0.822404	0.601695	2.8	scfv16	classA	B	P62873	GNB1	GBB1_HUMAN	G	P59768	GNG2	GBG2_HUMAN	-53.436	-2.443	2187.34	Yes
7w6p	Active	P08913	ADRA2A	ADA2A_HUMAN	R	P09471	GNAO1	GNAO_HUMAN	A	HUMAN	HUMAN	60	258	204	0.554839	0.576271	3.47	scfv	classA	B	P62873	GNB1	GBB1_HUMAN	G	P59768	GNG2	GBG2_HUMAN	-53.761	-2.793	1924.61	No
7w7e	Active	P08913	ADRA2A	ADA2A_HUMAN	R	P09471	GNAO1	GNAO_HUMAN	A	HUMAN	HUMAN	50	260	209	0.55914	0.590395	3.4	scfv	classA	B	P62873	GNB1	GBB1_HUMAN	G	P59768	GNG2	GBG2_HUMAN	-63.955	-2.921	2189.57	No
7wbj	Active	P41587	VIPR2	VIPR2_HUMAN	R	P04896	GNAS	GNAS2_BOVIN	A	HUMAN	BOVIN	34	359	237	0.819635	0.601523	3.42	nanobody-35	classB1	B	P54311	GNB1	GBB1_RAT	G	P63212	GNG2	GBG2_BOVIN	-82.333	-3.73	2207.23	No
7wcm	Active	Q8TDV5	GPR119	GP119_HUMAN	R	P63092	GNAS	GNAS2_HUMAN	A	HUMAN	HUMAN	72	289	235	0.862687	0.596447	2.33	nb35	classA	B	P62873	GNB1	GBB1_HUMAN	C	P59768	GNG2	GBG2_HUMAN	-109.191	-3.026	3608.55	Yes
7wcn	Active	Q8TDV5	GPR119	GP119_HUMAN	R	P63092	GNAS	GNAS2_HUMAN	A	HUMAN	HUMAN	77	289	235	0.862687	0.596447	2.87	nb35	classA	B	P62873	GNB1	GBB1_HUMAN	C	P59768	GNG2	GBG2_HUMAN	-98.589	-3.02	3264.26	No
7wf7	Active	P21453	S1PR1	S1PR1_HUMAN	A	P63096	GNAI1	GNAI1_HUMAN	B	HUMAN	HUMAN	52	271	142	0.709424	0.40113	3.4	scfv16	classA	C	P62873	GNB1	GBB1_HUMAN	D	P59768	GNG2	GBG2_HUMAN	-54.278	-2.588	2097.44	No
7wic	Active	P30874	SSTR2	SSR2_HUMAN	R	P63096	GNAI1	GNAI1_HUMAN	A	HUMAN	HUMAN	70	288	225	0.780488	0.635593	2.8	single fab chain (svfv16)	classA	B	P54311	GNB1	GBB1_RAT	G	P63212	GNG2	GBG2_BOVIN	-75.973	-2.697	2816.63	No
7wig	Active	P30874	SSTR2	SSR2_HUMAN	R	P63096	GNAI1	GNAI1_HUMAN	A	HUMAN	HUMAN	66	283	225	0.766938	0.635593	2.7	single fab chain (svfv16)	classA	B	P54311	GNB1	GBB1_RAT	G	P63212	GNG2	GBG2_BOVIN	-83.58	-3.154	2649.72	Yes
7wj5	Active	P30874	SSTR2	SSR2_HUMAN	R	P63096	GNAI1	GNAI1_HUMAN	A	HUMAN	HUMAN	63	282	214	0.764228	0.60452	3.72	gai1 antibody (scfv16)	classA	B	P62873	GNB1	GBB1_HUMAN	C	P59768	GNG2	GBG2_HUMAN	-57.25	-2.094	2734.25	No
7wq3	Active	P47211	GALR1	GALR1_HUMAN	R	P63096	GNAI1	GNAI1_HUMAN	A	HUMAN	HUMAN	69	289	225	0.82808	0.635593	2.7	scfv16	classA	B	P54311	GNB1	GBB1_RAT	G	P63212	GNG2	GBG2_BOVIN	-57.19	-2.186	2616.54	Yes
7wq4	Active	O43603	GALR2	GALR2_HUMAN	R	P63092	GNAS	GNAS2_HUMAN	A	HUMAN	HUMAN	50	282	234	0.728682	0.593909	2.6	nb35	classA	B	P54311	GNB1	GBB1_RAT	G	P63212	GNG2	GBG2_BOVIN	-82.256	-2.775	2963.76	Yes
7wu2	Active	Q6QNK2	ADGRD1	AGRD1_HUMAN	R	P63092	GNAS	GNAS2_HUMAN	A	HUMAN	HUMAN	50	277	177	0.316934	0.449239	2.8	nanobody nb35	classB2	B	P62873	GNB1	GBB1_HUMAN	C	P59768	GNG2	GBG2_HUMAN	-79.514	-3.202	2483.52	Yes
7wu3	Active	Q5T601	ADGRF1	AGRF1_HUMAN	R	P63092	GNAS	GNAS2_HUMAN	A	HUMAN	HUMAN	55	280	178	0.307692	0.451777	3.1	nanobody nb35	classB2	B	P62873	GNB1	GBB1_HUMAN	C	P59768	GNG2	GBG2_HUMAN	-87.86	-2.89	3040.07	Yes
7wu4	Active	Q5T601	ADGRF1	AGRF1_HUMAN	R	P63096	GNAI1	GNAI1_HUMAN	A	HUMAN	HUMAN	66	286	207	0.314286	0.584746	3.4	No	classB2	B	P62873	GNB1	GBB1_HUMAN	C	P59768	GNG2	GBG2_HUMAN	-105	-3.027	3468.84	No
7wu5	Active	Q5T601	ADGRF1	AGRF1_HUMAN	R	P63096	GNAI1	GNAI1_HUMAN	A	HUMAN	HUMAN	65	286	207	0.314286	0.584746	3	No	classB2	B	P62873	GNB1	GBB1_HUMAN	C	P59768	GNG2	GBG2_HUMAN	-85.279	-2.932	2908.53	Yes
7wu9	Active	P43115	PTGER3	PE2R3_HUMAN	R	P63096	GNAI1	GNAI1_HUMAN	A	HUMAN	HUMAN	55	274	135	0.702564	0.381356	3.375	scfv16	classA	B	P62873	GNB1	GBB1_HUMAN	G	P59768	GNG2	GBG2_HUMAN	-76.273	-3.107	2454.61	Yes
7wui	Active	Q8CJ12	ADGRG2	AGRG2_MOUSE	R	P63092	GNAS	GNAS2_HUMAN	A	MOUSE	HUMAN	76	245	213	0.242815	0.540609	3.1	nanobody-35	classB2	B	P62873	GNB1	GBB1_HUMAN	G	P59768	GNG2	GBG2_HUMAN	-101.141	-3.322	3044.84	No
7wuj	Active	Q8IZF6	ADGRG4	AGRG4_HUMAN	E	P63092	GNAS	GNAS2_HUMAN	A	HUMAN	HUMAN	61	267	212	0.0866883	0.538071	3.3	scfv16	classB2	B	P62873	GNB1	GBB1_HUMAN	Y	P59768	GNG2	GBG2_HUMAN	-81.597	-3.279	2488.57	Yes
7wuq	Active	Q8CJ12	ADGRG2	AGRG2_MOUSE	R	P63092	GNAS	GNAS2_HUMAN	A	MOUSE	HUMAN	72	278	215	0.27552	0.545685	2.9	nanobody-35	classB2	B	P62873	GNB1	GBB1_HUMAN	G	P59768	GNG2	GBG2_HUMAN	-99.684	-3.069	3248.33	No
7wv9	Active	P21554	CNR1	CNR1_HUMAN	R	P04899	GNAI2	GNAI2_HUMAN	A	HUMAN	HUMAN	64	290	224	0.614407	0.630986	3.36	scfv16	classA	B	P62873	GNB1	GBB1_HUMAN	C	P59768	GNG2	GBG2_HUMAN	-84.827	-2.867	2958.37	Yes
7wvu	Active	P21462	FPR1	FPR1_HUMAN	R	P63096	GNAI1	GNAI1_HUMAN	A	HUMAN	HUMAN	59	298	218	0.851429	0.615819	3.3	No	classA	B	P62873	GNB1	GBB1_HUMAN	C	P59768	GNG2	GBG2_HUMAN	-74.936	-3.168	2365.52	No
7wvv	Active	P25090	FPR2	FPR2_HUMAN	R	P04899	GNAI2	GNAI2_HUMAN	A	HUMAN	HUMAN	64	298	223	0.849003	0.628169	2.9	No	classA	B	P62873	GNB1	GBB1_HUMAN	C	P59768	GNG2	GBG2_HUMAN	-76.855	-3.286	2338.75	No
7wvw	Active	P25090	FPR2	FPR2_HUMAN	R	P04899	GNAI2	GNAI2_HUMAN	A	HUMAN	HUMAN	63	299	223	0.851852	0.628169	3.1	No	classA	B	P62873	GNB1	GBB1_HUMAN	C	P59768	GNG2	GBG2_HUMAN	-67.287	-3.036	2216.53	No
7wvx	Active	P25090	FPR2	FPR2_HUMAN	R	P04899	GNAI2	GNAI2_HUMAN	A	HUMAN	HUMAN	66	299	215	0.851852	0.605634	2.8	No	classA	B	P62873	GNB1	GBB1_HUMAN	C	P59768	GNG2	GBG2_HUMAN	-68.896	-3.015	2285.43	Yes
7wvy	Active	P25090	FPR2	FPR2_HUMAN	R	P04899	GNAI2	GNAI2_HUMAN	A	HUMAN	HUMAN	67	298	223	0.849003	0.628169	3	No	classA	B	P62873	GNB1	GBB1_HUMAN	C	P59768	GNG2	GBG2_HUMAN	-69.404	-2.811	2468.73	No
7wyb	Active	Q80TS3	ADGRL3	AGRL3_MOUSE	R	P63096	GNAI1	GNAI1_HUMAN	B	MOUSE	HUMAN	42	262	226	0.170462	0.638418	2.97	scfv16	classB2	C	P62873	GNB1	GBB1_HUMAN	D	P59768	GNG2	GBG2_HUMAN	-61.786	-3.263	1893.82	Yes
7wz4	Active	Q9GZN0	GPR88	GPR88_HUMAN	R	P63096	GNAI1	GNAI1_HUMAN	A	HUMAN	HUMAN	50	233	216	0.606771	0.610169	3	scfv16	classA	B	P62873	GNB1	GBB1_HUMAN	G	P59768	GNG2	GBG2_HUMAN	-48.867	-2.378	2055.21	No
7x2v	Active	Q5T601	ADGRF1	AGRF1_HUMAN	R	P63096	GNAI1	GNAI1_HUMAN	B	HUMAN	HUMAN	42	277	220	0.304396	0.621469	3.09	scfv16	classB2	C	P62873	GNB1	GBB1_HUMAN	D	P59768	GNG2	GBG2_HUMAN	-59.43	-2.918	2036.96	No
7x5h	Active	P47898	HTR5A	5HT5A_HUMAN	R	P63096	GNAI1	GNAI1_HUMAN	A	HUMAN	HUMAN	42	274	224	0.767507	0.632768	3.1	scfv16	classA	B	P62873	GNB1	GBB1_HUMAN	C	P59768	GNG2	GBG2_HUMAN	-58.234	-2.845	2046.77	Yes
7x8r	Active	P43220	GLP1R	GLP1R_HUMAN	R	P63092	GNAS	GNAS2_HUMAN	A	HUMAN	HUMAN	51	298	234	0.643629	0.593909	2.61	nanobody 35	classB1	B	P54311	GNB1	GBB1_RAT	G	P59768	GNG2	GBG2_HUMAN	-81.398	-3.225	2524.21	No
7x8s	Active	P43220	GLP1R	GLP1R_HUMAN	R	P63092	GNAS	GNAS2_HUMAN	A	HUMAN	HUMAN	34	299	235	0.645788	0.596447	3.09	nanobody-35	classB1	B	P54311	GNB1	GBB1_RAT	G	P59768	GNG2	GBG2_HUMAN	-61.613	-3.18	1937.75	No
7x9a	Active	P25929	NPY1R	NPY1R_HUMAN	R	P63096	GNAI1	GNAI1_HUMAN	A	HUMAN	HUMAN	55	309	215	0.804688	0.607345	3.2	No	classA	B	P62873	GNB1	GBB1_HUMAN	C	P59768	GNG2	GBG2_HUMAN	-79.128	-2.601	3041.72	No
7x9b	Active	P49146	NPY2R	NPY2R_HUMAN	R	P63096	GNAI1	GNAI1_HUMAN	A	HUMAN	HUMAN	68	302	218	0.792651	0.615819	3.4	No	classA	B	P62873	GNB1	GBB1_HUMAN	C	P59768	GNG2	GBG2_HUMAN	-67.249	-2.696	2494.22	Yes
7x9c	Active	P50391	NPY4R	NPY4R_HUMAN	R	P63096	GNAI1	GNAI1_HUMAN	A	HUMAN	HUMAN	58	302	217	0.805333	0.612994	3	No	classA	B	P62873	GNB1	GBB1_HUMAN	C	P59768	GNG2	GBG2_HUMAN	-62.39	-3.207	1945.72	Yes
7x9y	Active	P51677	CCR3	CCR3_HUMAN	R	P63096	GNAI1	GNAI1_HUMAN	A	HUMAN	HUMAN	68	293	218	0.825352	0.615819	3.1	scfv16	classA	B	P62873	GNB1	GBB1_HUMAN	G	P59768	GNG2	GBG2_HUMAN	-76.776	-2.971	2584.5	Yes
7xa3	Active	P41597	CCR2	CCR2_HUMAN	R	P63096	GNAI1	GNAI1_HUMAN	A	HUMAN	HUMAN	61	290	229	0.775401	0.646893	2.9	scfv16	classA	B	P62873	GNB1	GBB1_HUMAN	C	P59768	GNG2	GBG2_HUMAN	-77.064	-2.812	2740.35	Yes
7xat	Active	P30874	SSTR2	SSR2_HUMAN	A	P63096	GNAI1	GNAI1_HUMAN	B	HUMAN	HUMAN	70	286	222	0.775068	0.627119	2.85	scfv16	classA	C	P62871	GNB1	GBB1_BOVIN	D	P63212	GNG2	GBG2_BOVIN	-76.936	-2.683	2867.89	No
7xau	Active	P30874	SSTR2	SSR2_HUMAN	A	P63096	GNAI1	GNAI1_HUMAN	B	HUMAN	HUMAN	69	281	222	0.761518	0.627119	2.97	scfv16	classA	C	P62871	GNB1	GBB1_BOVIN	D	P63212	GNG2	GBG2_BOVIN	-74.949	-2.745	2730.45	No
7xav	Active	P30874	SSTR2	SSR2_HUMAN	A	P63096	GNAI1	GNAI1_HUMAN	B	HUMAN	HUMAN	68	280	222	0.758808	0.627119	2.87	scfv16	classA	C	P62871	GNB1	GBB1_BOVIN	D	P63212	GNG2	GBG2_BOVIN	-74.989	-2.518	2978.08	No
7xbw	Active	P49238	CX3CR1	CX3C1_HUMAN	R	P63096	GNAI1	GNAI1_HUMAN	C	HUMAN	HUMAN	88	288	216	0.811268	0.610169	2.8	No	classA	D	P62873	GNB1	GBB1_HUMAN	E	P59768	GNG2	GBG2_HUMAN	-88.431	-3.779	2339.94	Yes
7xbx	Active	P49238	CX3CR1	CX3C1_HUMAN	R	P63096	GNAI1	GNAI1_HUMAN	C	HUMAN	HUMAN	85	287	216	0.808451	0.610169	3.4	No	classA	D	P62873	GNB1	GBB1_HUMAN	E	P59768	GNG2	GBG2_HUMAN	-96.321	-3.394	2837.84	No
7xjh	Active	O02662	ADRB3	ADRB3_CANLF	R	P63092	GNAS	GNAS2_HUMAN	A	CANLF	HUMAN	76	276	231	0.681481	0.586294	3.3	nanobody-35	classA	B	P54311	GNB1	GBB1_RAT	G	P63212	GNG2	GBG2_BOVIN	-98.712	-2.94	3357.18	No
7xji	Active	O02662	ADRB3	ADRB3_CANLF	R	P63092	GNAS	GNAS2_HUMAN	A	CANLF	HUMAN	65	276	231	0.681481	0.586294	3.9	nanobody-35	classA	B	P54311	GNB1	GBB1_RAT	G	P63212	GNG2	GBG2_BOVIN	-95.157	-2.981	3191.95	No
7xkd	Active	Q8CJ12	ADGRG2	AGRG2_MOUSE	R	P63092	GNAS	GNAS2_HUMAN	A	MOUSE	HUMAN	57	261	226	0.258672	0.573604	2.4	nb35	classB2	B	P62873	GNB1	GBB1_HUMAN	G	P59768	GNG2	GBG2_HUMAN	-91.588	-3.024	3028.62	Yes
7xkf	Active	Q8CJ12	ADGRG2	AGRG2_MOUSE	R	P63092	GNAS	GNAS2_HUMAN	A	MOUSE	HUMAN	57	261	226	0.258672	0.573604	2.4	nb35	classB2	B	P62873	GNB1	GBB1_HUMAN	G	P59768	GNG2	GBG2_HUMAN	-95.109	-3.01	3159.8	No
7xmr	Active	P30874	SSTR2	SSR2_HUMAN	R	P63096	GNAI1	GNAI1_HUMAN	A	HUMAN	HUMAN	71	285	224	0.772358	0.632768	3.1	No	classA	B	P62873	GNB1	GBB1_HUMAN	C	P59768	GNG2	GBG2_HUMAN	-76.085	-2.914	2611.34	No
7xms	Active	P31391	SSTR4	SSR4_HUMAN	R	P63096	GNAI1	GNAI1_HUMAN	A	HUMAN	HUMAN	62	276	224	0.71134	0.632768	2.9	signle chain viable fragment of antibody	classA	B	P62873	GNB1	GBB1_HUMAN	C	P59768	GNG2	GBG2_HUMAN	-78.333	-2.64	2966.89	No
7xmt	Active	P31391	SSTR4	SSR4_HUMAN	R	P63096	GNAI1	GNAI1_HUMAN	A	HUMAN	HUMAN	60	265	224	0.68299	0.632768	2.8	single chain variable fragment of antibody	classA	B	P62873	GNB1	GBB1_HUMAN	C	P59768	GNG2	GBG2_HUMAN	-78.324	-3.266	2398	Yes
7xow	Active	P32239	CCKBR	GASR_HUMAN	R	P50148	GNAQ	GNAQ_HUMAN	A	HUMAN	HUMAN	47	276	194	0.61745	0.54039	3.1	scfv16	classA	B	P62873	GNB1	GBB1_HUMAN	C	P59768	GNG2	GBG2_HUMAN	-76.058	-3.076	2472.55	No
7xox	Active	P32239	CCKBR	GASR_HUMAN	R	P50148	GNAQ	GNAQ_HUMAN	A	HUMAN	HUMAN	47	276	194	0.61745	0.54039	3.1	scfv16	classA	B	P62873	GNB1	GBB1_HUMAN	C	P59768	GNG2	GBG2_HUMAN	-70.532	-3.053	2309.96	No
7xt8	Active	Q13639	HTR4	5HT4R_HUMAN	R	P63092	GNAS	GNAS2_HUMAN	A	HUMAN	HUMAN	88	294	238	0.757732	0.604061	3.1	nanobody35	classA	B	P62873	GNB1	GBB1_HUMAN	G	P59768	GNG2	GBG2_HUMAN	-97.4	-3.046	3197.6	Yes
7xt9	Active	Q13639	HTR4	5HT4R_HUMAN	R	P63092	GNAS	GNAS2_HUMAN	A	HUMAN	HUMAN	86	294	238	0.757732	0.604061	3.2	No	classA	B	P62873	GNB1	GBB1_HUMAN	G	P59768	GNG2	GBG2_HUMAN	-98.548	-3.043	3239.03	No
7xta	Active	Q13639	HTR4	5HT4R_HUMAN	R	P63096	GNAI1	GNAI1_HUMAN	A	HUMAN	HUMAN	54	283	219	0.729381	0.618644	3.2	scfv16	classA	B	P62873	GNB1	GBB1_HUMAN	G	P59768	GNG2	GBG2_HUMAN	-69.461	-2.921	2377.93	Yes
7xtb	Active	P50406	HTR6	5HT6R_HUMAN	R	P63092	GNAS	GNAS2_HUMAN	A	HUMAN	HUMAN	62	278	236	0.631818	0.598985	3.3	nanobody35	classA	B	P62873	GNB1	GBB1_HUMAN	G	P59768	GNG2	GBG2_HUMAN	-89.179	-3.094	2882.47	Yes
7xtc	Active	P34969	HTR7	5HT7R_HUMAN	R	P63092	GNAS	GNAS2_HUMAN	A	HUMAN	HUMAN	76	275	240	0.574113	0.609137	3.2	nanobody35	classA	B	P62873	GNB1	GBB1_HUMAN	G	P59768	GNG2	GBG2_HUMAN	-98.825	-2.937	3364.7	Yes
7xtq	Active	Q8TDU6	GPBAR1	GPBAR_HUMAN	R	P63092	GNAS	GNAS2_HUMAN	A	HUMAN	HUMAN	76	273	229	0.827273	0.581218	3.2	nanobody-35	classA	B	P62873	GNB1	GBB1_HUMAN	G	P59768	GNG2	GBG2_HUMAN	-82.037	-2.901	2827.5	No
7xw5	Active	P16473	TSHR	TSHR_HUMAN	R	P63094	GNAS	GNAS2_MOUSE	A	HUMAN	MOUSE	46	572	235	0.748691	0.596447	2.96	nanobody35	classA	B	P62873	GNB1	GBB1_HUMAN	G	P59768	GNG2	GBG2_HUMAN	-68.789	-2.893	2378.15	No
7y12	Active	Q8TDS7	MRGPRD	MRGRD_HUMAN	R	P63096	GNAI1	GNAI1_HUMAN	A	HUMAN	HUMAN	62	264	218	0.82243	0.615819	3.1	scfv16	classA	B	P62874	GNB1	GBB1_MOUSE	C	P63213	GNG2	GBG2_MOUSE	-76.341	-2.597	2939.23	No
7y15	Active	Q8TDS7	MRGPRD	MRGRD_HUMAN	R	P63096	GNAI1	GNAI1_HUMAN	A	HUMAN	HUMAN	63	264	218	0.82243	0.615819	2.9	scfv16	classA	B	P62874	GNB1	GBB1_MOUSE	C	P63213	GNG2	GBG2_MOUSE	-71.033	-3.003	2365.04	Yes
7y24	Active	P30874	SSTR2	SSR2_HUMAN	E	P09471	GNAO1	GNAO_HUMAN	A	HUMAN	HUMAN	62	284	212	0.769648	0.59887	3.25	single fab chain (svfv16)	classA	B	P62873	GNB1	GBB1_HUMAN	G	P59768	GNG2	GBG2_HUMAN	-69.556	-2.895	2402.61	Yes
7y89	Active	Q13304	GPR17	GPR17_HUMAN	A	P63096	GNAI1	GNAI1_HUMAN	C	HUMAN	HUMAN	65	287	206	0.782016	0.581921	3.02	No	classA	B	P62873	GNB1	GBB1_HUMAN	-	-	-	-	-78.168	-2.967	2634.66	Yes
7yp7	Active	Q8CJ12	ADGRG2	AGRG2_MOUSE	R	P63092	GNAS	GNAS2_HUMAN	A	MOUSE	HUMAN	45	247	234	0.244797	0.593909	3.1	nano-body 35	classB2	B	P62873	GNB1	GBB1_HUMAN	G	P59768	GNG2	GBG2_HUMAN	-82.516	-3.096	2665.27	No
7yu3	Active	Q92633	LPAR1	LPAR1_HUMAN	R	P63096	GNAI1	GNAI1_HUMAN	A	HUMAN	HUMAN	66	290	222	0.796703	0.627119	3.5	scfv16	classA	B	P54311	GNB1	GBB1_RAT	G	P63212	GNG2	GBG2_BOVIN	-75.204	-3.201	2349.6	No
7yu5	Active	Q92633	LPAR1	LPAR1_HUMAN	R	P63096	GNAI1	GNAI1_HUMAN	A	HUMAN	HUMAN	67	290	222	0.796703	0.627119	3.7	scfv16	classA	B	P54311	GNB1	GBB1_RAT	G	P63212	GNG2	GBG2_BOVIN	-75.314	-3.126	2408.96	No
7yu6	Active	Q92633	LPAR1	LPAR1_HUMAN	R	P63096	GNAI1	GNAI1_HUMAN	A	HUMAN	HUMAN	66	290	222	0.796703	0.627119	3.9	scfv16	classA	B	P54311	GNB1	GBB1_RAT	G	P63212	GNG2	GBG2_BOVIN	-71.767	-3.111	2306.68	No
7yu7	Active	Q92633	LPAR1	LPAR1_HUMAN	R	P63096	GNAI1	GNAI1_HUMAN	A	HUMAN	HUMAN	63	290	222	0.796703	0.627119	4.5	scfv16	classA	B	P54311	GNB1	GBB1_RAT	G	P63212	GNG2	GBG2_BOVIN	-80.767	-3.267	2472.3	No
7yu8	Active	Q92633	LPAR1	LPAR1_HUMAN	R	P63096	GNAI1	GNAI1_HUMAN	A	HUMAN	HUMAN	48	290	222	0.796703	0.627119	5.6	scfv16	classA	B	P54311	GNB1	GBB1_RAT	G	P63212	GNG2	GBG2_BOVIN	-74.874	-3.066	2442.06	No
8e3x	Active	P41586	ADCYAP1R1	PACR_HUMAN	R	P63092	GNAS	GNAS2_HUMAN	A	HUMAN	HUMAN	51	362	232	0.773504	0.588832	2.3	nanobody35	classB1	B	P62873	GNB1	GBB1_HUMAN	G	P59768	GNG2	GBG2_HUMAN	-91.422	-3.179	2875.63	Yes
8e3y	Active	P32241	VIPR1	VIPR1_HUMAN	R	P63092	GNAS	GNAS2_HUMAN	A	HUMAN	HUMAN	42	372	221	0.814004	0.560914	2.3	nanobody 35	classB1	B	P62873	GNB1	GBB1_HUMAN	G	P59768	GNG2	GBG2_HUMAN	-65.017	-2.713	2396.67	Yes
8e3z	Active	P32241	VIPR1	VIPR1_HUMAN	R	P63092	GNAS	GNAS2_HUMAN	A	HUMAN	HUMAN	51	372	217	0.814004	0.550761	2.7	nanobody 35	classB1	B	P62873	GNB1	GBB1_HUMAN	G	P59768	GNG2	GBG2_HUMAN	-86.895	-2.967	2928.73	No
8e9x	Active	P08173	CHRM4	ACM4_HUMAN	A	P09471	GNAO1	GNAO_HUMAN	B	HUMAN	HUMAN	58	274	215	0.572025	0.607345	2.7	scfv16	classA	C	P62873	GNB1	GBB1_HUMAN	D	P59768	GNG2	GBG2_HUMAN	-63.075	-3.251	1940.05	Yes
8ef5	Active	P35372	OPRM1	OPRM_HUMAN	R	P63096	GNAI1	GNAI1_HUMAN	A	HUMAN	HUMAN	64	287	225	0.7175	0.635593	3.3	scfv16	classA	B	P54311	GNB1	GBB1_RAT	C	P63212	GNG2	GBG2_BOVIN	-66.585	-2.924	2276.86	No
8ef6	Active	P35372	OPRM1	OPRM_HUMAN	R	P63096	GNAI1	GNAI1_HUMAN	A	HUMAN	HUMAN	57	287	225	0.7175	0.635593	3.2	scfv16	classA	B	P54311	GNB1	GBB1_RAT	C	P63212	GNG2	GBG2_BOVIN	-76.871	-2.98	2579.75	No
8efb	Active	P35372	OPRM1	OPRM_HUMAN	R	P63096	GNAI1	GNAI1_HUMAN	A	HUMAN	HUMAN	55	284	227	0.71	0.641243	3.2	scfv16	classA	B	P54311	GNB1	GBB1_RAT	C	P63212	GNG2	GBG2_BOVIN	-76.546	-3.154	2427.2	No
8efl	Active	P35372	OPRM1	OPRM_HUMAN	R	P63096	GNAI1	GNAI1_HUMAN	A	HUMAN	HUMAN	54	287	225	0.7175	0.635593	3.2	scfv16	classA	B	P54311	GNB1	GBB1_RAT	C	P59768	GNG2	GBG2_HUMAN	-69.906	-2.811	2486.46	No
8efo	Active	P35372	OPRM1	OPRM_HUMAN	R	P63096	GNAI1	GNAI1_HUMAN	A	HUMAN	HUMAN	67	287	225	0.7175	0.635593	2.8	scfv16	classA	B	P54311	GNB1	GBB1_RAT	C	P63212	GNG2	GBG2_BOVIN	-73.926	-2.733	2704.97	No
8efq	Active	P35372	OPRM1	OPRM_HUMAN	R	P63096	GNAI1	GNAI1_HUMAN	A	HUMAN	HUMAN	58	283	217	0.7075	0.612994	3.3	No	classA	B	P54311	GNB1	GBB1_RAT	G	P63212	GNG2	GBG2_BOVIN	-77.973	-2.754	2831.73	No
8f7q	Active	P35372	OPRM1	OPRM_HUMAN	R	P63096	GNAI1	GNAI1_HUMAN	A	HUMAN	HUMAN	54	287	225	0.7175	0.635593	3.22	scfv16	classA	B	P54311	GNB1	GBB1_RAT	C	P63212	GNG2	GBG2_BOVIN	-70.658	-2.782	2539.96	No
8f7r	Active	P35372	OPRM1	OPRM_HUMAN	R	P63096	GNAI1	GNAI1_HUMAN	A	HUMAN	HUMAN	57	287	224	0.7175	0.632768	3.28	scfv16	classA	B	P54311	GNB1	GBB1_RAT	C	P63212	GNG2	GBG2_BOVIN	-83.494	-3.052	2735.84	No
8f7s	Active	P41143	OPRD1	OPRD_HUMAN	R	P63096	GNAI1	GNAI1_HUMAN	A	HUMAN	HUMAN	53	289	221	0.776882	0.624294	3	No	classA	B	P54311	GNB1	GBB1_RAT	C	P63212	GNG2	GBG2_BOVIN	-77.487	-3.213	2411.73	Yes
8f7w	Active	P41145	OPRK1	OPRK_HUMAN	R	P63096	GNAI1	GNAI1_HUMAN	A	HUMAN	HUMAN	55	286	227	0.752632	0.641243	3.19	scfv16	classA	B	P54311	GNB1	GBB1_RAT	C	P63212	GNG2	GBG2_BOVIN	-68.826	-2.822	2438.93	Yes
8f7x	Active	P41146	OPRL1	OPRX_HUMAN	R	P63096	GNAI1	GNAI1_HUMAN	A	HUMAN	HUMAN	50	285	221	0.77027	0.624294	3.28	scfv16	classA	B	P54311	GNB1	GBB1_RAT	C	P63212	GNG2	GBG2_BOVIN	-81.487	-3.145	2590.86	Yes
8gy7	Not available/Active	Q01718	MC2R	ACTHR_HUMAN	R	Q5JWF2	GNAS	GNAS1_HUMAN	A	HUMAN	HUMAN	62	274	209	0.922559	0.201543	3.3	No	classA	B	P62873	GNB1	GBB1_HUMAN	G	P59768	GNG2	GBG2_HUMAN	-87.529	-3.27	2676.5	Yes
8hdo	Not available/Active	P29275	ADORA2B	AA2BR_HUMAN	R	P63092	GNAS	GNAS2_HUMAN	A	HUMAN	HUMAN	63	276	233	0.831325	0.591371	2.87	nanobody 35	classA	B	P62873	GNB1	GBB1_HUMAN	G	P59768	GNG2	GBG2_HUMAN	-84.084	-3.096	2715.66	Yes
8hdp	Not available/Active	P29275	ADORA2B	AA2BR_HUMAN	R	P63092	GNAS	GNAS2_HUMAN	A	HUMAN	HUMAN	64	280	238	0.843373	0.604061	3.2	nanobody 35	classA	B	P62873	GNB1	GBB1_HUMAN	G	P59768	GNG2	GBG2_HUMAN	-74.747	-2.619	2853.92	No

## Sheet: Supplementary Data 2
Supplementary Data 2: chains corresponding to G protein from representative PDB and residue number mapping to Common G protein numbering
PDBID	Chain	G.S2.3	G.S2.4	G.S2.5	G.S2.6	G.S2.7	G.S2.8	G.s2s3.1	G.s2s3.2	G.S3.1	G.S3.2	G.S3.3	G.S3.4	G.S3.5	G.S3.6	G.S3.7	G.S3.8	G.H2.4	G.H2.5	G.H2.6	G.H2.7	G.H2.8	G.H2.9	G.H2.10	G.h2s4.1	G.h2s4.2	G.h2s4.3	G.h2s4.4	G.h2s4.5	G.S4.1	G.S4.2	G.S4.3	G.S4.4	G.S4.5	G.H3.15	G.H3.16	G.H3.17	G.H3.18	G.h3s5.1	G.h3s5.2	G.h3s5.3	G.S5.1	G.S5.2	G.S5.3	G.S5.4	G.S5.5	G.S5.6	G.S6.2	G.S6.3
3sn6	A	209	210	211	212	213	214	215	216	217	218	219	220	221	222	223	224	231	232	233	234	235	236	237	238	239	240	241	242	243	244	245	246	247	279	280	281	282	283	284	285	286	287	288	289	290	291	360	361
5g53	C	209	210	211	212	213	214	215	216	217	218	219	220	221	222	223	224	231	232	233	234	235	236	237	238	239	240	241	242	243	244	245	246	247	279	280	281	282	283	284	285	286	287	288	289	290	291	360	361
5uz7	A	209	210	211	212	213	214	215	216	217	218	219	220	221	222	223	224	231	232	233	234	235	236	237	238	239	240	241	242	243	244	245	246	247	279	280	281	282	283	284	285	286	287	288	289	290	291	360	361
5vai	A	209	210	211	212	213	214	215	216	217	218	219	220	221	222	223	224	231	232	233	234	235	236	237	238	239	240	241	242	243	244	245	246	247	279	280	281	282	283	284	285	286	287	288	289	290	291	360	361
6b3j	A	209	210	211	212	213	214	215	216	217	218	219	220	221	222	223	224	231	232	233	234	235	236	237	238	239	240	241	242	243	244	245	246	247	279	280	281	282	283	284	285	286	287	288	289	290	291	360	361
6cmo	A	186	187	188	189	190	191	192	193	194	195	196	197	198	199	200	201	208	209	210	211	212	213	214	215	216	217	218	219	220	221	222	223	224	256	257	258	259	260	261	262	263	264	265	266	267	268	320	321
6d9h	A	187	188	189	190	191	192	193	194	195	196	197	198	199	200	201	202	209	210	211	212	213	214	215	216	217	218	219	220	221	222	223	224	225	257	258	259	260	261	262	263	264	265	266	267	268	269	321	322
6dde	A	186	187	188	189	190	191	192	193	194	195	196	197	198	199	200	201	208	209	210	211	212	213	214	215	216	217	218	219	220	221	222	223	224	256	257	258	259	260	261	262	263	264	265	266	267	268	320	321
6ddf	A	186	187	188	189	190	191	192	193	194	195	196	197	198	199	200	201	208	209	210	211	212	213	214	215	216	217	218	219	220	221	222	223	224	256	257	258	259	260	261	262	263	264	265	266	267	268	320	321
6e3y	A	209	210	211	212	213	214	215	216	217	218	219	220	221	222	223	224	231	232	233	234	235	236	237	238	239	240	241	242	243	244	245	246	247	279	280	281	282	283	284	285	286	287	288	289	290	291	360	361
6fuf	B	187	188	189	190	191	192	193	194	195	196	197	198	199	200	201	202	209	210	211	212	213	214	215	216	217	218	219	220	221	222	223	224	225	257	258	259	260	261	262	263	264	265	266	267	268	269	320	321
6g79	A	187	188	189	190	191	192	193	194	195	196	197	198	199	200	201	202	209	210	211	212	213	214	215	216	217	218	219	220	221	222	223	224	225	257	258	259	260	261	262	263	264	265	266	267	268	269	320	321
6gdg	D	209	210	211	212	213	214	215	216	217	218	219	220	221	222	223	224	231	232	233	234	235	236	237	238	239	240	241	242	243	244	245	246	247	269	270	271	272	273	274	275	276	277	278	279	280	281	350	351
6k41	A	187	188	189	190	191	192	193	194	195	196	197	198	199	200	201	202	209	210	211	212	213	214	215	216	217	218	219	220	221	222	223	224	225	257	258	259	260	261	262	263	264	265	266	267	268	269	320	321
6k42	A	186	187	188	189	190	191	192	193	194	195	196	197	198	199	200	201	208	209	210	211	212	213	214	215	216	217	218	219	220	221	222	223	224	256	257	258	259	260	261	262	263	264	265	266	267	268	320	321
6kpf	A	186	187	188	189	190	191	192	193	194	195	196	197	198	199	200	201	208	209	210	211	212	213	214	215	216	217	218	219	220	221	222	223	224	256	257	258	259	260	261	262	263	264	265	266	267	268	320	321
6kpg	A	186	187	188	189	190	191	192	193	194	195	196	197	198	199	200	201	208	209	210	211	212	213	214	215	216	217	218	219	220	221	222	223	224	256	257	258	259	260	261	262	263	264	265	266	267	268	320	321
6lfm	A	186	187	188	189	190	191	192	193	194	195	196	197	198	199	200	201	208	209	210	211	212	213	214	215	216	217	218	219	220	221	222	223	224	256	257	258	259	260	261	262	263	264	265	266	267	268	320	321
6lfo	A	186	187	188	189	190	191	192	193	194	195	196	197	198	199	200	201	208	209	210	211	212	213	214	215	216	217	218	219	220	221	222	223	224	256	257	258	259	260	261	262	263	264	265	266	267	268	320	321
6li3	A	209	210	211	212	213	214	215	216	217	218	219	220	221	222	223	224	231	232	233	234	235	236	237	238	239	240	241	242	243	244	245	246	247	279	280	281	282	283	284	285	286	287	288	289	290	291	360	361
6lmk	A	209	210	211	212	213	214	215	216	217	218	219	220	221	222	223	224	231	232	233	234	235	236	237	238	239	240	241	242	243	244	245	246	247	279	280	281	282	283	284	285	286	287	288	289	290	291	360	361
6lml	A	186	187	188	189	190	191	192	193	194	195	196	197	198	199	200	201	208	209	210	211	212	213	214	215	216	217	218	219	220	221	222	223	224	256	257	258	259	260	261	262	263	264	265	266	267	268	320	321
6lpb	A	209	210	211	212	213	214	215	216	217	218	219	220	221	222	223	224	231	232	233	234	235	236	237	238	239	240	241	242	243	244	245	246	247	269	270	271	272	273	274	275	276	277	278	279	280	281	350	351
6m1h	F	209	210	211	212	213	214	215	216	217	218	219	220	221	222	223	224	231	232	233	234	235	236	237	238	239	240	241	242	243	244	245	246	247	279	280	281	282	283	284	285	286	287	288	289	290	291	360	361
6m1i	F	209	210	211	212	213	214	215	216	217	218	219	220	221	222	223	224	231	232	233	234	235	236	237	238	239	240	241	242	243	244	245	246	247	279	280	281	282	283	284	285	286	287	288	289	290	291	360	361
6n4b	A	186	187	188	189	190	191	192	193	194	195	196	197	198	199	200	201	208	209	210	211	212	213	214	215	216	217	218	219	220	221	222	223	224	256	257	258	259	260	261	262	263	264	265	266	267	268	320	321
6nbf	A	209	210	211	212	213	214	215	216	217	218	219	220	221	222	223	224	231	232	233	234	235	236	237	238	239	240	241	242	243	244	245	246	247	279	280	281	282	283	284	285	286	287	288	289	290	291	360	361
6nbh	A	209	210	211	212	213	214	215	216	217	218	219	220	221	222	223	224	231	232	233	234	235	236	237	238	239	240	241	242	243	244	245	246	247	279	280	281	282	283	284	285	286	287	288	289	290	291	360	361
6nbi	A	209	210	211	212	213	214	215	216	217	218	219	220	221	222	223	224	231	232	233	234	235	236	237	238	239	240	241	242	243	244	245	246	247	279	280	281	282	283	284	285	286	287	288	289	290	291	360	361
6ni3	A	209	210	211	212	213	214	215	216	217	218	219	220	221	222	223	224	231	232	233	234	235	236	237	238	239	240	241	242	243	244	245	246	247	279	280	281	282	283	284	285	286	287	288	289	290	291	360	361
6niy	A	209	210	211	212	213	214	215	216	217	218	219	220	221	222	223	224	231	232	233	234	235	236	237	238	239	240	241	242	243	244	245	246	247	279	280	281	282	283	284	285	286	287	288	289	290	291	360	361
6oij	A	191	192	193	194	195	196	197	198	199	200	201	202	203	204	205	206	213	214	215	216	217	218	219	220	221	222	223	224	225	226	227	228	229	261	262	263	264	265	266	267	268	269	270	271	272	273	325	326
6oik	A	187	188	189	190	191	192	193	194	195	196	197	198	199	200	201	202	209	210	211	212	213	214	215	216	217	218	219	220	221	222	223	224	225	257	258	259	260	261	262	263	264	265	266	267	268	269	320	321
6omm	A	186	187	188	189	190	191	192	193	194	195	196	197	198	199	200	201	208	209	210	211	212	213	214	215	216	217	218	219	220	221	222	223	224	256	257	258	259	260	261	262	263	264	265	266	267	268	320	321
6orv	A	209	210	211	212	213	214	215	216	217	218	219	220	221	222	223	224	231	232	233	234	235	236	237	238	239	240	241	242	243	244	245	246	247	279	280	281	282	283	284	285	286	287	288	289	290	291	360	361
6os9	A	186	187	188	189	190	191	192	193	194	195	196	197	198	199	200	201	208	209	210	211	212	213	214	215	216	217	218	219	220	221	222	223	224	256	257	258	259	260	261	262	263	264	265	266	267	268	320	321
6osa	A	186	187	188	189	190	191	192	193	194	195	196	197	198	199	200	201	208	209	210	211	212	213	214	215	216	217	218	219	220	221	222	223	224	256	257	258	259	260	261	262	263	264	265	266	267	268	320	321
6ot0	A	186	187	188	189	190	191	192	193	194	195	196	197	198	199	200	201	208	209	210	211	212	213	214	215	216	217	218	219	220	221	222	223	224	256	257	258	259	260	261	262	263	264	265	266	267	268	320	321
6oy9	A	182	183	184	185	186	187	188	189	190	191	192	193	194	195	196	197	204	205	206	207	208	209	210	211	212	213	214	215	216	217	218	219	220	252	253	254	255	256	257	258	259	260	261	262	263	264	316	317
6oya	A	182	183	184	185	186	187	188	189	190	191	192	193	194	195	196	197	204	205	206	207	208	209	210	211	212	213	214	215	216	217	218	219	220	252	253	254	255	256	257	258	259	260	261	262	263	264	316	317
6p9x	A	209	210	211	212	213	214	215	216	217	218	219	220	221	222	223	224	231	232	233	234	235	236	237	238	239	240	241	242	243	244	245	246	247	279	280	281	282	283	284	285	286	287	288	289	290	291	360	361
6p9y	A	209	210	211	212	213	214	215	216	217	218	219	220	221	222	223	224	231	232	233	234	235	236	237	238	239	240	241	242	243	244	245	246	247	279	280	281	282	283	284	285	286	287	288	289	290	291	360	361
6pb0	A	209	210	211	212	213	214	215	216	217	218	219	220	221	222	223	224	231	232	233	234	235	236	237	238	239	240	241	242	243	244	245	246	247	279	280	281	282	283	284	285	286	287	288	289	290	291	360	361
6pb1	A	209	210	211	212	213	214	215	216	217	218	219	220	221	222	223	224	231	232	233	234	235	236	237	238	239	240	241	242	243	244	245	246	247	279	280	281	282	283	284	285	286	287	288	289	290	291	360	361
6pt0	A	186	187	188	189	190	191	192	193	194	195	196	197	198	199	200	201	208	209	210	211	212	213	214	215	216	217	218	219	220	221	222	223	224	256	257	258	259	260	261	262	263	264	265	266	267	268	320	321
6qno	A	186	187	188	189	190	191	192	193	194	195	196	197	198	199	200	201	208	209	210	211	212	213	214	215	216	217	218	219	220	221	222	223	224	256	257	258	259	260	261	262	263	264	265	266	267	268	320	321
6uun	A	209	210	211	212	213	214	215	216	217	218	219	220	221	222	223	224	231	232	233	234	235	236	237	238	239	240	241	242	243	244	245	246	247	279	280	281	282	283	284	285	286	287	288	289	290	291	360	361
6uus	A	209	210	211	212	213	214	215	216	217	218	219	220	221	222	223	224	231	232	233	234	235	236	237	238	239	240	241	242	243	244	245	246	247	279	280	281	282	283	284	285	286	287	288	289	290	291	360	361
6uva	A	209	210	211	212	213	214	215	216	217	218	219	220	221	222	223	224	231	232	233	234	235	236	237	238	239	240	241	242	243	244	245	246	247	279	280	281	282	283	284	285	286	287	288	289	290	291	360	361
6vcb	A	209	210	211	212	213	214	215	216	217	218	219	220	221	222	223	224	231	232	233	234	235	236	237	238	239	240	241	242	243	244	245	246	247	279	280	281	282	283	284	285	286	287	288	289	290	291	360	361
6vms	A	186	187	188	189	190	191	192	193	194	195	196	197	198	199	200	201	208	209	210	211	212	213	214	215	216	217	218	219	220	221	222	223	224	256	257	258	259	260	261	262	263	264	265	266	267	268	320	321
6vn7	A	209	210	211	212	213	214	215	216	217	218	219	220	221	222	223	224	231	232	233	234	235	236	237	238	239	240	241	242	243	244	245	246	247	279	280	281	282	283	284	285	286	287	288	289	290	291	360	361
6whc	A	209	210	211	212	213	214	215	216	217	218	219	220	221	222	223	224	231	232	233	234	235	236	237	238	239	240	241	242	243	244	245	246	247	279	280	281	282	283	284	285	286	287	288	289	290	291	360	361
6wi9	A	209	210	211	212	213	214	215	216	217	218	219	220	221	222	223	224	231	232	233	234	235	236	237	238	239	240	241	242	243	244	245	246	247	279	280	281	282	283	284	285	286	287	288	289	290	291	360	361
6wpw	C	209	210	211	212	213	214	215	216	217	218	219	220	221	222	223	224	231	232	233	234	235	236	237	238	239	240	241	242	243	244	245	246	247	279	280	281	282	283	284	285	286	287	288	289	290	291	360	361
6wwz	A	187	188	189	190	191	192	193	194	195	196	197	198	199	200	201	202	209	210	211	212	213	214	215	216	217	218	219	220	221	222	223	224	225	257	258	259	260	261	262	263	264	265	266	267	268	269	320	321
6wzg	A	209	210	211	212	213	214	215	216	217	218	219	220	221	222	223	224	231	232	233	234	235	236	237	238	239	240	241	242	243	244	245	246	247	279	280	281	282	283	284	285	286	287	288	289	290	291	360	361
6x18	A	209	210	211	212	213	214	215	216	217	218	219	220	221	222	223	224	231	232	233	234	235	236	237	238	239	240	241	242	243	244	245	246	247	279	280	281	282	283	284	285	286	287	288	289	290	291	360	361
6x19	A	209	210	211	212	213	214	215	216	217	218	219	220	221	222	223	224	231	232	233	234	235	236	237	238	239	240	241	242	243	244	245	246	247	279	280	281	282	283	284	285	286	287	288	289	290	291	360	361
6x1a	A	209	210	211	212	213	214	215	216	217	218	219	220	221	222	223	224	231	232	233	234	235	236	237	238	239	240	241	242	243	244	245	246	247	279	280	281	282	283	284	285	286	287	288	289	290	291	360	361
6xbj	A	186	187	188	189	190	191	192	193	194	195	196	197	198	199	200	201	208	209	210	211	212	213	214	215	216	217	218	219	220	221	222	223	224	256	257	258	259	260	261	262	263	264	265	266	267	268	320	321
6xbk	A	186	187	188	189	190	191	192	193	194	195	196	197	198	199	200	201	208	209	210	211	212	213	214	215	216	217	218	219	220	221	222	223	224	256	257	258	259	260	261	262	263	264	265	266	267	268	320	321
6xbl	A	186	187	188	189	190	191	192	193	194	195	196	197	198	199	200	201	208	209	210	211	212	213	214	215	216	217	218	219	220	221	222	223	224	256	257	258	259	260	261	262	263	264	265	266	267	268	320	321
6xbm	A	186	187	188	189	190	191	192	193	194	195	196	197	198	199	200	201	208	209	210	211	212	213	214	215	216	217	218	219	220	221	222	223	224	256	257	258	259	260	261	262	263	264	265	266	267	268	320	321
6xox	A	209	210	211	212	213	214	215	216	217	218	219	220	221	222	223	224	231	232	233	234	235	236	237	238	239	240	241	242	243	244	245	246	247	279	280	281	282	283	284	285	286	287	288	289	290	291	360	361
7aue	A	188	189	190	191	192	193	194	195	196	197	198	199	200	201	202	203	210	211	212	213	214	215	216	217	218	219	220	221	222	223	224	225	226	258	259	260	261	262	263	264	265	266	267	268	269	270	339	340
7bb6	E	209	210	211	212	213	214	215	216	217	218	219	220	221	222	223	224	231	232	233	234	235	236	237	238	239	240	241	242	243	244	245	246	247	279	280	281	282	283	284	285	286	287	288	289	290	291	360	361
7bb7	E	209	210	211	212	213	214	215	216	217	218	219	220	221	222	223	224	231	232	233	234	235	236	237	238	239	240	241	242	243	244	245	246	247	279	280	281	282	283	284	285	286	287	288	289	290	291	360	361
7bw0	A	209	210	211	212	213	214	215	216	217	218	219	220	221	222	223	224	231	232	233	234	235	236	237	238	239	240	241	242	243	244	245	246	247	279	280	281	282	283	284	285	286	287	288	289	290	291	360	361
7bz2	A	209	210	211	212	213	214	215	216	217	218	219	220	221	222	223	224	231	232	233	234	235	236	237	238	239	240	241	242	243	244	245	246	247	279	280	281	282	283	284	285	286	287	288	289	290	291	360	361
7c2e	A	209	210	211	212	213	214	215	216	217	218	219	220	221	222	223	224	231	232	233	234	235	236	237	238	239	240	241	242	243	244	245	246	247	279	280	281	282	283	284	285	286	287	288	289	290	291	360	361
7cfm	A	209	210	211	212	213	214	215	216	217	218	219	220	221	222	223	224	231	232	233	234	235	236	237	238	239	240	241	242	243	244	245	246	247	279	280	281	282	283	284	285	286	287	288	289	290	291	360	361
7cfn	A	209	210	211	212	213	214	215	216	217	218	219	220	221	222	223	224	231	232	233	234	235	236	237	238	239	240	241	242	243	244	245	246	247	279	280	281	282	283	284	285	286	287	288	289	290	291	360	361
7ckw	A	209	210	211	212	213	214	215	216	217	218	219	220	221	222	223	224	231	232	233	234	235	236	237	238	239	240	241	242	243	244	245	246	247	279	280	281	282	283	284	285	286	287	288	289	290	291	360	361
7ckx	A	209	210	211	212	213	214	215	216	217	218	219	220	221	222	223	224	231	232	233	234	235	236	237	238	239	240	241	242	243	244	245	246	247	279	280	281	282	283	284	285	286	287	288	289	290	291	360	361
7cky	A	209	210	211	212	213	214	215	216	217	218	219	220	221	222	223	224	231	232	233	234	235	236	237	238	239	240	241	242	243	244	245	246	247	279	280	281	282	283	284	285	286	287	288	289	290	291	360	361
7ckz	A	209	210	211	212	213	214	215	216	217	218	219	220	221	222	223	224	231	232	233	234	235	236	237	238	239	240	241	242	243	244	245	246	247	279	280	281	282	283	284	285	286	287	288	289	290	291	360	361
7cmu	A	186	187	188	189	190	191	192	193	194	195	196	197	198	199	200	201	208	209	210	211	212	213	214	215	216	217	218	219	220	221	222	223	224	256	257	258	259	260	261	262	263	264	265	266	267	268	320	321
7cmv	A	186	187	188	189	190	191	192	193	194	195	196	197	198	199	200	201	208	209	210	211	212	213	214	215	216	217	218	219	220	221	222	223	224	256	257	258	259	260	261	262	263	264	265	266	267	268	320	321
7crh	A	209	210	211	212	213	214	215	216	217	218	219	220	221	222	223	224	231	232	233	234	235	236	237	238	239	240	241	242	243	244	245	246	247	279	280	281	282	283	284	285	286	287	288	289	290	291	360	361
7cx2	A	209	210	211	212	213	214	215	216	217	218	219	220	221	222	223	224	231	232	233	234	235	236	237	238	239	240	241	242	243	244	245	246	247	279	280	281	282	283	284	285	286	287	288	289	290	291	360	361
7cx3	A	209	210	211	212	213	214	215	216	217	218	219	220	221	222	223	224	231	232	233	234	235	236	237	238	239	240	241	242	243	244	245	246	247	279	280	281	282	283	284	285	286	287	288	289	290	291	360	361
7cx4	A	209	210	211	212	213	214	215	216	217	218	219	220	221	222	223	224	231	232	233	234	235	236	237	238	239	240	241	242	243	244	245	246	247	279	280	281	282	283	284	285	286	287	288	289	290	291	360	361
7cz5	A	209	210	211	212	213	214	215	216	217	218	219	220	221	222	223	224	231	232	233	234	235	236	237	238	239	240	241	242	243	244	245	246	247	279	280	281	282	283	284	285	286	287	288	289	290	291	360	361
7d3s	A	209	210	211	212	213	214	215	216	217	218	219	220	221	222	223	224	231	232	233	234	235	236	237	238	239	240	241	242	243	244	245	246	247	269	270	271	272	273	274	275	276	277	278	279	280	281	350	351
7d68	A	209	210	211	212	213	214	215	216	217	218	219	220	221	222	223	224	231	232	233	234	235	236	237	238	239	240	241	242	243	244	245	246	247	279	280	281	282	283	284	285	286	287	288	289	290	291	360	361
7d76	A	187	188	189	190	191	192	193	194	195	196	197	198	199	200	201	202	209	210	211	212	213	214	215	216	217	218	219	220	221	222	223	224	225	257	258	259	260	261	262	263	264	265	266	267	268	269	320	321
7d77	A	187	188	189	190	191	192	193	194	195	196	197	198	199	200	201	202	209	210	211	212	213	214	215	216	217	218	219	220	221	222	223	224	225	257	258	259	260	261	262	263	264	265	266	267	268	269	320	321
7d7m	D	209	210	211	212	213	214	215	216	217	218	219	220	221	222	223	224	231	232	233	234	235	236	237	238	239	240	241	242	243	244	245	246	247	279	280	281	282	283	284	285	286	287	288	289	290	291	360	361
7db6	A	186	187	188	189	190	191	192	193	194	195	196	197	198	199	200	201	208	209	210	211	212	213	214	215	216	217	218	219	220	221	222	223	224	256	257	258	259	260	261	262	263	264	265	266	267	268	320	321
7dfl	A	191	192	193	194	195	196	197	198	199	200	201	202	203	204	205	206	213	214	215	216	217	218	219	220	221	222	223	224	225	226	227	228	229	261	262	263	264	265	266	267	268	269	270	271	272	273	325	326
7dh5	A	209	210	211	212	213	214	215	216	217	218	219	220	221	222	223	224	231	232	233	234	235	236	237	238	239	240	241	242	243	244	245	246	247	269	270	271	272	273	274	275	276	277	278	279	280	281	350	351
7dhi	A	209	210	211	212	213	214	215	216	217	218	219	220	221	222	223	224	231	232	233	234	235	236	237	238	239	240	241	242	243	244	245	246	247	279	280	281	282	283	284	285	286	287	288	289	290	291	360	361
7dhr	A	209	210	211	212	213	214	215	216	217	218	219	220	221	222	223	224	231	232	233	234	235	236	237	238	239	240	241	242	243	244	245	246	247	279	280	281	282	283	284	285	286	287	288	289	290	291	360	361
7dty	A	209	210	211	212	213	214	215	216	217	218	219	220	221	222	223	224	231	232	233	234	235	236	237	238	239	240	241	242	243	244	245	246	247	279	280	281	282	283	284	285	286	287	288	289	290	291	360	361
7duq	A	209	210	211	212	213	214	215	216	217	218	219	220	221	222	223	224	231	232	233	234	235	236	237	238	239	240	241	242	243	244	245	246	247	279	280	281	282	283	284	285	286	287	288	289	290	291	360	361
7dur	A	209	210	211	212	213	214	215	216	217	218	219	220	221	222	223	224	231	232	233	234	235	236	237	238	239	240	241	242	243	244	245	246	247	279	280	281	282	283	284	285	286	287	288	289	290	291	360	361
7dw9	A	209	210	211	212	213	214	215	216	217	218	219	220	221	222	223	224	231	232	233	234	235	236	237	238	239	240	241	242	243	244	245	246	247	279	280	281	282	283	284	285	286	287	288	289	290	291	360	361
7e14	A	209	210	211	212	213	214	215	216	217	218	219	220	221	222	223	224	231	232	233	234	235	236	237	238	239	240	241	242	243	244	245	246	247	279	280	281	282	283	284	285	286	287	288	289	290	291	360	361
7e2x	A	186	187	188	189	190	191	192	193	194	195	196	197	198	199	200	201	208	209	210	211	212	213	214	215	216	217	218	219	220	221	222	223	224	256	257	258	259	260	261	262	263	264	265	266	267	268	320	321
7e2y	A	186	187	188	189	190	191	192	193	194	195	196	197	198	199	200	201	208	209	210	211	212	213	214	215	216	217	218	219	220	221	222	223	224	256	257	258	259	260	261	262	263	264	265	266	267	268	320	321
7e2z	A	186	187	188	189	190	191	192	193	194	195	196	197	198	199	200	201	208	209	210	211	212	213	214	215	216	217	218	219	220	221	222	223	224	256	257	258	259	260	261	262	263	264	265	266	267	268	320	321
7e32	A	186	187	188	189	190	191	192	193	194	195	196	197	198	199	200	201	208	209	210	211	212	213	214	215	216	217	218	219	220	221	222	223	224	256	257	258	259	260	261	262	263	264	265	266	267	268	320	321
7e33	A	186	187	188	189	190	191	192	193	194	195	196	197	198	199	200	201	208	209	210	211	212	213	214	215	216	217	218	219	220	221	222	223	224	256	257	258	259	260	261	262	263	264	265	266	267	268	320	321
7e9g	A	186	187	188	189	190	191	192	193	194	195	196	197	198	199	200	201	208	209	210	211	212	213	214	215	216	217	218	219	220	221	222	223	224	256	257	258	259	260	261	262	263	264	265	266	267	268	320	321
7e9h	A	186	187	188	189	190	191	192	193	194	195	196	197	198	199	200	201	208	209	210	211	212	213	214	215	216	217	218	219	220	221	222	223	224	256	257	258	259	260	261	262	263	264	265	266	267	268	320	321
7eb2	A	186	187	188	189	190	191	192	193	194	195	196	197	198	199	200	201	208	209	210	211	212	213	214	215	216	217	218	219	220	221	222	223	224	256	257	258	259	260	261	262	263	264	265	266	267	268	320	321
7ej0	A	187	188	189	190	191	192	193	194	195	196	197	198	199	200	201	202	209	210	211	212	213	214	215	216	217	218	219	220	221	222	223	224	225	257	258	259	260	261	262	263	264	265	266	267	268	269	320	321
7ej8	A	187	188	189	190	191	192	193	194	195	196	197	198	199	200	201	202	209	210	211	212	213	214	215	216	217	218	219	220	221	222	223	224	225	257	258	259	260	261	262	263	264	265	266	267	268	269	320	321
7eja	A	187	188	189	190	191	192	193	194	195	196	197	198	199	200	201	202	209	210	211	212	213	214	215	216	217	218	219	220	221	222	223	224	225	257	258	259	260	261	262	263	264	265	266	267	268	269	320	321
7ejk	A	187	188	189	190	191	192	193	194	195	196	197	198	199	200	201	202	209	210	211	212	213	214	215	216	217	218	219	220	221	222	223	224	225	257	258	259	260	261	262	263	264	265	266	267	268	269	320	321
7ejx	A	186	187	188	189	190	191	192	193	194	195	196	197	198	199	200	201	208	209	210	211	212	213	214	215	216	217	218	219	220	221	222	223	224	256	257	258	259	260	261	262	263	264	265	266	267	268	320	321
7eo2	B	186	187	188	189	190	191	192	193	194	195	196	197	198	199	200	201	208	209	210	211	212	213	214	215	216	217	218	219	220	221	222	223	224	256	257	258	259	260	261	262	263	264	265	266	267	268	320	321
7eo4	B	186	187	188	189	190	191	192	193	194	195	196	197	198	199	200	201	208	209	210	211	212	213	214	215	216	217	218	219	220	221	222	223	224	256	257	258	259	260	261	262	263	264	265	266	267	268	320	321
7ept	A	209	210	211	212	213	214	215	216	217	218	219	220	221	222	223	224	231	232	233	234	235	236	237	238	239	240	241	242	243	244	245	246	247	279	280	281	282	283	284	285	286	287	288	289	290	291	360	361
7eq1	A	209	210	211	212	213	214	215	216	217	218	219	220	221	222	223	224	231	232	233	234	235	236	237	238	239	240	241	242	243	244	245	246	247	279	280	281	282	283	284	285	286	287	288	289	290	291	360	361
7euo	A	186	187	188	189	190	191	192	193	194	195	196	197	198	199	200	201	208	209	210	211	212	213	214	215	216	217	218	219	220	221	222	223	224	256	257	258	259	260	261	262	263	264	265	266	267	268	320	321
7evm	A	209	210	211	212	213	214	215	216	217	218	219	220	221	222	223	224	231	232	233	234	235	236	237	238	239	240	241	242	243	244	245	246	247	279	280	281	282	283	284	285	286	287	288	289	290	291	360	361
7evw	A	209	210	211	212	213	214	215	216	217	218	219	220	221	222	223	224	231	232	233	234	235	236	237	238	239	240	241	242	243	244	245	246	247	279	280	281	282	283	284	285	286	287	288	289	290	291	360	361
7evy	A	186	187	188	189	190	191	192	193	194	195	196	197	198	199	200	201	208	209	210	211	212	213	214	215	216	217	218	219	220	221	222	223	224	256	257	258	259	260	261	262	263	264	265	266	267	268	320	321
7evz	A	186	187	188	189	190	191	192	193	194	195	196	197	198	199	200	201	208	209	210	211	212	213	214	215	216	217	218	219	220	221	222	223	224	256	257	258	259	260	261	262	263	264	265	266	267	268	320	321
7ew0	A	186	187	188	189	190	191	192	193	194	195	196	197	198	199	200	201	208	209	210	211	212	213	214	215	216	217	218	219	220	221	222	223	224	256	257	258	259	260	261	262	263	264	265	266	267	268	320	321
7ew1	D	186	187	188	189	190	191	192	193	194	195	196	197	198	199	200	201	208	209	210	211	212	213	214	215	216	217	218	219	220	221	222	223	224	256	257	258	259	260	261	262	263	264	265	266	267	268	320	321
7ew2	A	186	187	188	189	190	191	192	193	194	195	196	197	198	199	200	201	208	209	210	211	212	213	214	215	216	217	218	219	220	221	222	223	224	256	257	258	259	260	261	262	263	264	265	266	267	268	320	321
7ew3	A	186	187	188	189	190	191	192	193	194	195	196	197	198	199	200	201	208	209	210	211	212	213	214	215	216	217	218	219	220	221	222	223	224	256	257	258	259	260	261	262	263	264	265	266	267	268	320	321
7ew4	A	186	187	188	189	190	191	192	193	194	195	196	197	198	199	200	201	208	209	210	211	212	213	214	215	216	217	218	219	220	221	222	223	224	256	257	258	259	260	261	262	263	264	265	266	267	268	320	321
7ew7	A	186	187	188	189	190	191	192	193	194	195	196	197	198	199	200	201	208	209	210	211	212	213	214	215	216	217	218	219	220	221	222	223	224	256	257	258	259	260	261	262	263	264	265	266	267	268	320	321
7exd	A	186	187	188	189	190	191	192	193	194	195	196	197	198	199	200	201	208	209	210	211	212	213	214	215	216	217	218	219	220	221	222	223	224	256	257	258	259	260	261	262	263	264	265	266	267	268	320	321
7ezh	A	186	187	188	189	190	191	192	193	194	195	196	197	198	199	200	201	208	209	210	211	212	213	214	215	216	217	218	219	220	221	222	223	224	256	257	258	259	260	261	262	263	264	265	266	267	268	320	321
7ezk	A	186	187	188	189	190	191	192	193	194	195	196	197	198	199	200	201	208	209	210	211	212	213	214	215	216	217	218	219	220	221	222	223	224	246	247	248	249	250	251	252	253	254	255	256	257	258	327	328
7ezm	A	191	192	193	194	195	196	197	198	199	200	201	202	203	204	205	206	213	214	215	216	217	218	219	220	221	222	223	224	225	226	227	228	229	261	262	263	264	265	266	267	268	269	270	271	272	273	325	326
7f0t	A	209	210	211	212	213	214	215	216	217	218	219	220	221	222	223	224	231	232	233	234	235	236	237	238	239	240	241	242	243	244	245	246	247	279	280	281	282	283	284	285	286	287	288	289	290	291	360	361
7f16	A	209	210	211	212	213	214	215	216	217	218	219	220	221	222	223	224	231	232	233	234	235	236	237	238	239	240	241	242	243	244	245	246	247	279	280	281	282	283	284	285	286	287	288	289	290	291	360	361
7f1o	A	209	210	211	212	213	214	215	216	217	218	219	220	221	222	223	224	231	232	233	234	235	236	237	238	239	240	241	242	243	244	245	246	247	279	280	281	282	283	284	285	286	287	288	289	290	291	360	361
7f1q	A	186	187	188	189	190	191	192	193	194	195	196	197	198	199	200	201	208	209	210	211	212	213	214	215	216	217	218	219	220	221	222	223	224	256	257	258	259	260	261	262	263	264	265	266	267	268	320	321
7f1r	A	186	187	188	189	190	191	192	193	194	195	196	197	198	199	200	201	208	209	210	211	212	213	214	215	216	217	218	219	220	221	222	223	224	256	257	258	259	260	261	262	263	264	265	266	267	268	320	321
7f1s	A	186	187	188	189	190	191	192	193	194	195	196	197	198	199	200	201	208	209	210	211	212	213	214	215	216	217	218	219	220	221	222	223	224	256	257	258	259	260	261	262	263	264	265	266	267	268	320	321
7f1z	A	209	210	211	212	213	214	215	216	217	218	219	220	221	222	223	224	231	232	233	234	235	236	237	238	239	240	241	242	243	244	245	246	247	279	280	281	282	283	284	285	286	287	288	289	290	291	360	361
7f23	A	209	210	211	212	213	214	215	216	217	218	219	220	221	222	223	224	231	232	233	234	235	236	237	238	239	240	241	242	243	244	245	246	247	279	280	281	282	283	284	285	286	287	288	289	290	291	360	361
7f24	A	209	210	211	212	213	214	215	216	217	218	219	220	221	222	223	224	231	232	233	234	235	236	237	238	239	240	241	242	243	244	245	246	247	279	280	281	282	283	284	285	286	287	288	289	290	291	360	361
7f4d	A	209	210	211	212	213	214	215	216	217	218	219	220	221	222	223	224	231	232	233	234	235	236	237	238	239	240	241	242	243	244	245	246	247	279	280	281	282	283	284	285	286	287	288	289	290	291	360	361
7f4f	A	209	210	211	212	213	214	215	216	217	218	219	220	221	222	223	224	231	232	233	234	235	236	237	238	239	240	241	242	243	244	245	246	247	279	280	281	282	283	284	285	286	287	288	289	290	291	360	361
7f4h	A	209	210	211	212	213	214	215	216	217	218	219	220	221	222	223	224	231	232	233	234	235	236	237	238	239	240	241	242	243	244	245	246	247	279	280	281	282	283	284	285	286	287	288	289	290	291	360	361
7f4i	A	209	210	211	212	213	214	215	216	217	218	219	220	221	222	223	224	231	232	233	234	235	236	237	238	239	240	241	242	243	244	245	246	247	279	280	281	282	283	284	285	286	287	288	289	290	291	360	361
7f53	A	209	210	211	212	213	214	215	216	217	218	219	220	221	222	223	224	231	232	233	234	235	236	237	238	239	240	241	242	243	244	245	246	247	279	280	281	282	283	284	285	286	287	288	289	290	291	360	361
7f54	A	209	210	211	212	213	214	215	216	217	218	219	220	221	222	223	224	231	232	233	234	235	236	237	238	239	240	241	242	243	244	245	246	247	279	280	281	282	283	284	285	286	287	288	289	290	291	360	361
7f55	A	209	210	211	212	213	214	215	216	217	218	219	220	221	222	223	224	231	232	233	234	235	236	237	238	239	240	241	242	243	244	245	246	247	279	280	281	282	283	284	285	286	287	288	289	290	291	360	361
7f58	A	209	210	211	212	213	214	215	216	217	218	219	220	221	222	223	224	231	232	233	234	235	236	237	238	239	240	241	242	243	244	245	246	247	279	280	281	282	283	284	285	286	287	288	289	290	291	360	361
7f6h	B	191	192	193	194	195	196	197	198	199	200	201	202	203	204	205	206	213	214	215	216	217	218	219	220	221	222	223	224	225	226	227	228	229	261	262	263	264	265	266	267	268	269	270	271	272	273	325	326
7f6i	B	191	192	193	194	195	196	197	198	199	200	201	202	203	204	205	206	213	214	215	216	217	218	219	220	221	222	223	224	225	226	227	228	229	261	262	263	264	265	266	267	268	269	270	271	272	273	325	326
7f8v	A	187	188	189	190	191	192	193	194	195	196	197	198	199	200	201	202	209	210	211	212	213	214	215	216	217	218	219	220	221	222	223	224	225	257	258	259	260	261	262	263	264	265	266	267	268	269	321	322
7f8w	A	185	186	187	188	189	190	191	192	193	194	195	196	197	198	199	200	207	208	209	210	211	212	213	214	215	216	217	218	219	220	221	222	223	255	256	257	258	259	260	261	262	263	264	265	266	267	319	320
7fim	A	209	210	211	212	213	214	215	216	217	218	219	220	221	222	223	224	231	232	233	234	235	236	237	238	239	240	241	242	243	244	245	246	247	279	280	281	282	283	284	285	286	287	288	289	290	291	360	361
7fin	A	209	210	211	212	213	214	215	216	217	218	219	220	221	222	223	224	231	232	233	234	235	236	237	238	239	240	241	242	243	244	245	246	247	279	280	281	282	283	284	285	286	287	288	289	290	291	360	361
7fiy	A	209	210	211	212	213	214	215	216	217	218	219	220	221	222	223	224	231	232	233	234	235	236	237	238	239	240	241	242	243	244	245	246	247	279	280	281	282	283	284	285	286	287	288	289	290	291	360	361
7jjo	A	195	196	197	198	199	200	201	202	203	204	205	206	207	208	209	210	217	218	219	220	221	222	223	224	225	226	227	228	229	230	231	232	233	265	266	267	268	269	270	271	272	273	274	275	276	277	346	347
7joz	A	195	196	197	198	199	200	201	202	203	204	205	206	207	208	209	210	217	218	219	220	221	222	223	224	225	226	227	228	229	230	231	232	233	265	266	267	268	269	270	271	272	273	274	275	276	277	346	347
7jv5	A	209	210	211	212	213	214	215	216	217	218	219	220	221	222	223	224	231	232	233	234	235	236	237	238	239	240	241	242	243	244	245	246	247	279	280	281	282	283	284	285	286	287	288	289	290	291	360	361
7jvp	A	209	210	211	212	213	214	215	216	217	218	219	220	221	222	223	224	231	232	233	234	235	236	237	238	239	240	241	242	243	244	245	246	247	279	280	281	282	283	284	285	286	287	288	289	290	291	360	361
7jvq	A	71	72	73	74	75	76	77	78	79	80	81	82	83	84	85	86	93	94	95	96	97	98	99	100	101	102	103	104	105	106	107	108	109	131	132	133	134	135	136	137	138	139	140	141	142	143	212	213
7jvr	A	186	187	188	189	190	191	192	193	194	195	196	197	198	199	200	201	208	209	210	211	212	213	214	215	216	217	218	219	220	221	222	223	224	256	257	258	259	260	261	262	263	264	265	266	267	268	320	321
7kh0	A	209	210	211	212	213	214	215	216	217	218	219	220	221	222	223	224	231	232	233	234	235	236	237	238	239	240	241	242	243	244	245	246	247	279	280	281	282	283	284	285	286	287	288	289	290	291	360	361
7ki0	A	209	210	211	212	213	214	215	216	217	218	219	220	221	222	223	224	231	232	233	234	235	236	237	238	239	240	241	242	243	244	245	246	247	279	280	281	282	283	284	285	286	287	288	289	290	291	360	361
7ki1	A	209	210	211	212	213	214	215	216	217	218	219	220	221	222	223	224	231	232	233	234	235	236	237	238	239	240	241	242	243	244	245	246	247	279	280	281	282	283	284	285	286	287	288	289	290	291	360	361
7l0p	A	186	187	188	189	190	191	192	193	194	195	196	197	198	199	200	201	208	209	210	211	212	213	214	215	216	217	218	219	220	221	222	223	224	256	257	258	259	260	261	262	263	264	265	266	267	268	320	321
7l0q	A	186	187	188	189	190	191	192	193	194	195	196	197	198	199	200	201	208	209	210	211	212	213	214	215	216	217	218	219	220	221	222	223	224	256	257	258	259	260	261	262	263	264	265	266	267	268	320	321
7l0r	A	186	187	188	189	190	191	192	193	194	195	196	197	198	199	200	201	208	209	210	211	212	213	214	215	216	217	218	219	220	221	222	223	224	256	257	258	259	260	261	262	263	264	265	266	267	268	320	321
7l0s	A	186	187	188	189	190	191	192	193	194	195	196	197	198	199	200	201	208	209	210	211	212	213	214	215	216	217	218	219	220	221	222	223	224	256	257	258	259	260	261	262	263	264	265	266	267	268	320	321
7lci	A	209	210	211	212	213	214	215	216	217	218	219	220	221	222	223	224	231	232	233	234	235	236	237	238	239	240	241	242	243	244	245	246	247	279	280	281	282	283	284	285	286	287	288	289	290	291	360	361
7ld3	A	187	188	189	190	191	192	193	194	195	196	197	198	199	200	201	202	209	210	211	212	213	214	215	216	217	218	219	220	221	222	223	224	225	257	258	259	260	261	262	263	264	265	266	267	268	269	321	322
7ld4	A	187	188	189	190	191	192	193	194	195	196	197	198	199	200	201	202	209	210	211	212	213	214	215	216	217	218	219	220	221	222	223	224	225	257	258	259	260	261	262	263	264	265	266	267	268	269	321	322
7ljc	A	71	72	73	74	75	76	77	78	79	80	81	82	83	84	85	86	93	94	95	96	97	98	99	100	101	102	103	104	105	106	107	108	109	131	132	133	134	135	136	137	138	139	140	141	142	143	212	213
7ljd	A	71	72	73	74	75	76	77	78	79	80	81	82	83	84	85	86	93	94	95	96	97	98	99	100	101	102	103	104	105	106	107	108	109	131	132	133	134	135	136	137	138	139	140	141	142	143	212	213
7lll	A	209	210	211	212	213	214	215	216	217	218	219	220	221	222	223	224	231	232	233	234	235	236	237	238	239	240	241	242	243	244	245	246	247	279	280	281	282	283	284	285	286	287	288	289	290	291	360	361
7lly	A	209	210	211	212	213	214	215	216	217	218	219	220	221	222	223	224	231	232	233	234	235	236	237	238	239	240	241	242	243	244	245	246	247	279	280	281	282	283	284	285	286	287	288	289	290	291	360	361
7mbx	A	209	210	211	212	213	214	215	216	217	218	219	220	221	222	223	224	231	232	233	234	235	236	237	238	239	240	241	242	243	244	245	246	247	279	280	281	282	283	284	285	286	287	288	289	290	291	360	361
7mts	C	186	187	188	189	190	191	192	193	194	195	196	197	198	199	200	201	208	209	210	211	212	213	214	215	216	217	218	219	220	221	222	223	224	256	257	258	259	260	261	262	263	264	265	266	267	268	320	321
7na7	A	186	187	188	189	190	191	192	193	194	195	196	197	198	199	200	201	208	209	210	211	212	213	214	215	216	217	218	219	220	221	222	223	224	256	257	258	259	260	261	262	263	264	265	266	267	268	320	321
7na8	A	186	187	188	189	190	191	192	193	194	195	196	197	198	199	200	201	208	209	210	211	212	213	214	215	216	217	218	219	220	221	222	223	224	256	257	258	259	260	261	262	263	264	265	266	267	268	320	321
7o7f	A	186	187	188	189	190	191	192	193	194	195	196	197	198	199	200	201	208	209	210	211	212	213	214	215	216	217	218	219	220	221	222	223	224	256	257	258	259	260	261	262	263	264	265	266	267	268	320	321
7p02	A	202	203	204	205	206	207	208	209	210	211	212	213	214	215	216	217	224	225	226	227	228	229	230	231	232	233	234	235	236	237	238	239	240	262	263	264	265	266	267	268	269	270	271	272	273	274	343	344
7piu	A	195	196	197	198	199	200	201	202	203	204	205	206	207	208	209	210	217	218	219	220	221	222	223	224	225	226	227	228	229	230	231	232	233	265	266	267	268	269	270	271	272	273	274	275	276	277	346	347
7piv	A	195	196	197	198	199	200	201	202	203	204	205	206	207	208	209	210	217	218	219	220	221	222	223	224	225	226	227	228	229	230	231	232	233	265	266	267	268	269	270	271	272	273	274	275	276	277	346	347
7ra3	A	209	210	211	212	213	214	215	216	217	218	219	220	221	222	223	224	231	232	233	234	235	236	237	238	239	240	241	242	243	244	245	246	247	279	280	281	282	283	284	285	286	287	288	289	290	291	360	361
7rbt	A	209	210	211	212	213	214	215	216	217	218	219	220	221	222	223	224	231	232	233	234	235	236	237	238	239	240	241	242	243	244	245	246	247	279	280	281	282	283	284	285	286	287	288	289	290	291	360	361
7rg9	A	209	210	211	212	213	214	215	216	217	218	219	220	221	222	223	224	231	232	233	234	235	236	237	238	239	240	241	242	243	244	245	246	247	279	280	281	282	283	284	285	286	287	288	289	290	291	360	361
7rgp	A	209	210	211	212	213	214	215	216	217	218	219	220	221	222	223	224	231	232	233	234	235	236	237	238	239	240	241	242	243	244	245	246	247	279	280	281	282	283	284	285	286	287	288	289	290	291	360	361
7rmg	A	209	210	211	212	213	214	215	216	217	218	219	220	221	222	223	224	231	232	233	234	235	236	237	238	239	240	241	242	243	244	245	246	247	279	280	281	282	283	284	285	286	287	288	289	290	291	360	361
7rmh	A	209	210	211	212	213	214	215	216	217	218	219	220	221	222	223	224	231	232	233	234	235	236	237	238	239	240	241	242	243	244	245	246	247	279	280	281	282	283	284	285	286	287	288	289	290	291	360	361
7rmi	A	209	210	211	212	213	214	215	216	217	218	219	220	221	222	223	224	231	232	233	234	235	236	237	238	239	240	241	242	243	244	245	246	247	279	280	281	282	283	284	285	286	287	288	289	290	291	360	361
7rtb	A	209	210	211	212	213	214	215	216	217	218	219	220	221	222	223	224	231	232	233	234	235	236	237	238	239	240	241	242	243	244	245	246	247	279	280	281	282	283	284	285	286	287	288	289	290	291	360	361
7s0f	A	186	187	188	189	190	191	192	193	194	195	196	197	198	199	200	201	208	209	210	211	212	213	214	215	216	217	218	219	220	221	222	223	224	256	257	258	259	260	261	262	263	264	265	266	267	268	320	321
7s1m	A	209	210	211	212	213	214	215	216	217	218	219	220	221	222	223	224	231	232	233	234	235	236	237	238	239	240	241	242	243	244	245	246	247	279	280	281	282	283	284	285	286	287	288	289	290	291	360	361
7s3i	A	209	210	211	212	213	214	215	216	217	218	219	220	221	222	223	224	231	232	233	234	235	236	237	238	239	240	241	242	243	244	245	246	247	279	280	281	282	283	284	285	286	287	288	289	290	291	360	361
7s8m	B	186	187	188	189	190	191	192	193	194	195	196	197	198	199	200	201	208	209	210	211	212	213	214	215	216	217	218	219	220	221	222	223	224	256	257	258	259	260	261	262	263	264	265	266	267	268	320	321
7s8o	B	186	187	188	189	190	191	192	193	194	195	196	197	198	199	200	201	208	209	210	211	212	213	214	215	216	217	218	219	220	221	222	223	224	256	257	258	259	260	261	262	263	264	265	266	267	268	320	321
7sbf	A	186	187	188	189	190	191	192	193	194	195	196	197	198	199	200	201	208	209	210	211	212	213	214	215	216	217	218	219	220	221	222	223	224	256	257	258	259	260	261	262	263	264	265	266	267	268	320	321
7scg	A	186	187	188	189	190	191	192	193	194	195	196	197	198	199	200	201	208	209	210	211	212	213	214	215	216	217	218	219	220	221	222	223	224	256	257	258	259	260	261	262	263	264	265	266	267	268	320	321
7sf7	B	71	72	73	74	75	76	77	78	79	80	81	82	83	84	85	86	93	94	95	96	97	98	99	100	101	102	103	104	105	106	107	108	109	131	132	133	134	135	136	137	138	139	140	141	142	143	196	197
7sf8	B	71	72	73	74	75	76	77	78	79	80	81	82	83	84	85	86	93	94	95	96	97	98	99	100	101	102	103	104	105	106	107	108	109	131	132	133	134	135	136	137	138	139	140	141	142	143	196	197
7sqo	A	186	187	188	189	190	191	192	193	194	195	196	197	198	199	200	201	208	209	210	211	212	213	214	215	216	217	218	219	220	221	222	223	224	256	257	258	259	260	261	262	263	264	265	266	267	268	320	321
7t2g	A	186	187	188	189	190	191	192	193	194	195	196	197	198	199	200	201	208	209	210	211	212	213	214	215	216	217	218	219	220	221	222	223	224	256	257	258	259	260	261	262	263	264	265	266	267	268	320	321
7t2h	A	186	187	188	189	190	191	192	193	194	195	196	197	198	199	200	201	208	209	210	211	212	213	214	215	216	217	218	219	220	221	222	223	224	256	257	258	259	260	261	262	263	264	265	266	267	268	320	321
7t6b	A	208	209	210	211	212	213	214	215	216	217	218	219	220	221	222	223	230	231	232	233	234	235	236	237	238	239	240	241	242	243	244	245	246	278	279	280	281	282	283	284	285	286	287	288	289	290	343	344
7t6s	A	186	187	188	189	190	191	192	193	194	195	196	197	198	199	200	201	208	209	210	211	212	213	214	215	216	217	218	219	220	221	222	223	224	256	257	258	259	260	261	262	263	264	265	266	267	268	320	321
7t6t	A	186	187	188	189	190	191	192	193	194	195	196	197	198	199	200	201	208	209	210	211	212	213	214	215	216	217	218	219	220	221	222	223	224	256	257	258	259	260	261	262	263	264	265	266	267	268	320	321
7t6u	A	186	187	188	189	190	191	192	193	194	195	196	197	198	199	200	201	208	209	210	211	212	213	214	215	216	217	218	219	220	221	222	223	224	256	257	258	259	260	261	262	263	264	265	266	267	268	320	321
7t6v	A	186	187	188	189	190	191	192	193	194	195	196	197	198	199	200	201	208	209	210	211	212	213	214	215	216	217	218	219	220	221	222	223	224	256	257	258	259	260	261	262	263	264	265	266	267	268	320	321
7t8x	B	187	188	189	190	191	192	193	194	195	196	197	198	199	200	201	202	209	210	211	212	213	214	215	216	217	218	219	220	221	222	223	224	225	257	258	259	260	261	262	263	264	265	266	267	268	269	320	321
7t90	B	187	188	189	190	191	192	193	194	195	196	197	198	199	200	201	202	209	210	211	212	213	214	215	216	217	218	219	220	221	222	223	224	225	257	258	259	260	261	262	263	264	265	266	267	268	269	320	321
7t94	B	187	188	189	190	191	192	193	194	195	196	197	198	199	200	201	202	209	210	211	212	213	214	215	216	217	218	219	220	221	222	223	224	225	257	258	259	260	261	262	263	264	265	266	267	268	269	320	321
7t96	B	187	188	189	190	191	192	193	194	195	196	197	198	199	200	201	202	209	210	211	212	213	214	215	216	217	218	219	220	221	222	223	224	225	257	258	259	260	261	262	263	264	265	266	267	268	269	320	321
7t9i	X	209	210	211	212	213	214	215	216	217	218	219	220	221	222	223	224	231	232	233	234	235	236	237	238	239	240	241	242	243	244	245	246	247	279	280	281	282	283	284	285	286	287	288	289	290	291	360	361
7t9n	X	209	210	211	212	213	214	215	216	217	218	219	220	221	222	223	224	231	232	233	234	235	236	237	238	239	240	241	242	243	244	245	246	247	279	280	281	282	283	284	285	286	287	288	289	290	291	360	361
7td0	A	186	187	188	189	190	191	192	193	194	195	196	197	198	199	200	201	208	209	210	211	212	213	214	215	216	217	218	219	220	221	222	223	224	256	257	258	259	260	261	262	263	264	265	266	267	268	320	321
7td1	A	186	187	188	189	190	191	192	193	194	195	196	197	198	199	200	201	208	209	210	211	212	213	214	215	216	217	218	219	220	221	222	223	224	256	257	258	259	260	261	262	263	264	265	266	267	268	320	321
7td2	A	186	187	188	189	190	191	192	193	194	195	196	197	198	199	200	201	208	209	210	211	212	213	214	215	216	217	218	219	220	221	222	223	224	256	257	258	259	260	261	262	263	264	265	266	267	268	320	321
7td3	A	186	187	188	189	190	191	192	193	194	195	196	197	198	199	200	201	208	209	210	211	212	213	214	215	216	217	218	219	220	221	222	223	224	256	257	258	259	260	261	262	263	264	265	266	267	268	320	321
7td4	A	186	187	188	189	190	191	192	193	194	195	196	197	198	199	200	201	208	209	210	211	212	213	214	215	216	217	218	219	220	221	222	223	224	256	257	258	259	260	261	262	263	264	265	266	267	268	320	321
7try	A	191	192	193	194	195	196	197	198	199	200	201	202	203	204	205	206	213	214	215	216	217	218	219	220	221	222	223	224	225	226	227	228	229	261	262	263	264	265	266	267	268	269	270	271	272	273	325	326
7tuz	A	186	187	188	189	190	191	192	193	194	195	196	197	198	199	200	201	208	209	210	211	212	213	214	215	216	217	218	219	220	221	222	223	224	256	257	258	259	260	261	262	263	264	265	266	267	268	320	321
7tyf	A	209	210	211	212	213	214	215	216	217	218	219	220	221	222	223	224	231	232	233	234	235	236	237	238	239	240	241	242	243	244	245	246	247	279	280	281	282	283	284	285	286	287	288	289	290	291	360	361
7tyh	A	209	210	211	212	213	214	215	216	217	218	219	220	221	222	223	224	231	232	233	234	235	236	237	238	239	240	241	242	243	244	245	246	247	279	280	281	282	283	284	285	286	287	288	289	290	291	360	361
7tyi	A	209	210	211	212	213	214	215	216	217	218	219	220	221	222	223	224	231	232	233	234	235	236	237	238	239	240	241	242	243	244	245	246	247	279	280	281	282	283	284	285	286	287	288	289	290	291	360	361
7tyl	A	209	210	211	212	213	214	215	216	217	218	219	220	221	222	223	224	231	232	233	234	235	236	237	238	239	240	241	242	243	244	245	246	247	279	280	281	282	283	284	285	286	287	288	289	290	291	360	361
7tyn	A	209	210	211	212	213	214	215	216	217	218	219	220	221	222	223	224	231	232	233	234	235	236	237	238	239	240	241	242	243	244	245	246	247	279	280	281	282	283	284	285	286	287	288	289	290	291	360	361
7tyo	A	209	210	211	212	213	214	215	216	217	218	219	220	221	222	223	224	231	232	233	234	235	236	237	238	239	240	241	242	243	244	245	246	247	279	280	281	282	283	284	285	286	287	288	289	290	291	360	361
7tyw	A	209	210	211	212	213	214	215	216	217	218	219	220	221	222	223	224	231	232	233	234	235	236	237	238	239	240	241	242	243	244	245	246	247	279	280	281	282	283	284	285	286	287	288	289	290	291	360	361
7tyx	A	209	210	211	212	213	214	215	216	217	218	219	220	221	222	223	224	231	232	233	234	235	236	237	238	239	240	241	242	243	244	245	246	247	279	280	281	282	283	284	285	286	287	288	289	290	291	360	361
7tyy	A	209	210	211	212	213	214	215	216	217	218	219	220	221	222	223	224	231	232	233	234	235	236	237	238	239	240	241	242	243	244	245	246	247	279	280	281	282	283	284	285	286	287	288	289	290	291	360	361
7tzf	A	209	210	211	212	213	214	215	216	217	218	219	220	221	222	223	224	231	232	233	234	235	236	237	238	239	240	241	242	243	244	245	246	247	279	280	281	282	283	284	285	286	287	288	289	290	291	360	361
7u2k	A	186	187	188	189	190	191	192	193	194	195	196	197	198	199	200	201	208	209	210	211	212	213	214	215	216	217	218	219	220	221	222	223	224	256	257	258	259	260	261	262	263	264	265	266	267	268	320	321
7u2l	A	186	187	188	189	190	191	192	193	194	195	196	197	198	199	200	201	208	209	210	211	212	213	214	215	216	217	218	219	220	221	222	223	224	256	257	258	259	260	261	262	263	264	265	266	267	268	320	321
7utz	X	209	210	211	212	213	214	215	216	217	218	219	220	221	222	223	224	231	232	233	234	235	236	237	238	239	240	241	242	243	244	245	246	247	279	280	281	282	283	284	285	286	287	288	289	290	291	360	361
7v35	A	209	210	211	212	213	214	215	216	217	218	219	220	221	222	223	224	231	232	233	234	235	236	237	238	239	240	241	242	243	244	245	246	247	279	280	281	282	283	284	285	286	287	288	289	290	291	360	361
7v68	A	186	187	188	189	190	191	192	193	194	195	196	197	198	199	200	201	208	209	210	211	212	213	214	215	216	217	218	219	220	221	222	223	224	256	257	258	259	260	261	262	263	264	265	266	267	268	320	321
7v69	A	186	187	188	189	190	191	192	193	194	195	196	197	198	199	200	201	208	209	210	211	212	213	214	215	216	217	218	219	220	221	222	223	224	256	257	258	259	260	261	262	263	264	265	266	267	268	320	321
7v6a	A	186	187	188	189	190	191	192	193	194	195	196	197	198	199	200	201	208	209	210	211	212	213	214	215	216	217	218	219	220	221	222	223	224	256	257	258	259	260	261	262	263	264	265	266	267	268	320	321
7v9l	A	209	210	211	212	213	214	215	216	217	218	219	220	221	222	223	224	231	232	233	234	235	236	237	238	239	240	241	242	243	244	245	246	247	279	280	281	282	283	284	285	286	287	288	289	290	291	360	361
7v9m	A	209	210	211	212	213	214	215	216	217	218	219	220	221	222	223	224	231	232	233	234	235	236	237	238	239	240	241	242	243	244	245	246	247	279	280	281	282	283	284	285	286	287	288	289	290	291	360	361
7vab	A	186	187	188	189	190	191	192	193	194	195	196	197	198	199	200	201	208	209	210	211	212	213	214	215	216	217	218	219	220	221	222	223	224	246	247	248	249	250	251	252	253	254	255	256	257	258	327	328
7vbh	A	209	210	211	212	213	214	215	216	217	218	219	220	221	222	223	224	231	232	233	234	235	236	237	238	239	240	241	242	243	244	245	246	247	279	280	281	282	283	284	285	286	287	288	289	290	291	360	361
7vbi	A	209	210	211	212	213	214	215	216	217	218	219	220	221	222	223	224	231	232	233	234	235	236	237	238	239	240	241	242	243	244	245	246	247	279	280	281	282	283	284	285	286	287	288	289	290	291	360	361
7vdh	A	186	187	188	189	190	191	192	193	194	195	196	197	198	199	200	201	208	209	210	211	212	213	214	215	216	217	218	219	220	221	222	223	224	256	257	258	259	260	261	262	263	264	265	266	267	268	320	321
7vdl	A	186	187	188	189	190	191	192	193	194	195	196	197	198	199	200	201	208	209	210	211	212	213	214	215	216	217	218	219	220	221	222	223	224	256	257	258	259	260	261	262	263	264	265	266	267	268	320	321
7vdm	A	186	187	188	189	190	191	192	193	194	195	196	197	198	199	200	201	208	209	210	211	212	213	214	215	216	217	218	219	220	221	222	223	224	256	257	258	259	260	261	262	263	264	265	266	267	268	320	321
7vfx	A	186	187	188	189	190	191	192	193	194	195	196	197	198	199	200	201	208	209	210	211	212	213	214	215	216	217	218	219	220	221	222	223	224	256	257	258	259	260	261	262	263	264	265	266	267	268	320	321
7vgx	A	186	187	188	189	190	191	192	193	194	195	196	197	198	199	200	201	208	209	210	211	212	213	214	215	216	217	218	219	220	221	222	223	224	256	257	258	259	260	261	262	263	264	265	266	267	268	320	321
7vgy	B	186	187	188	189	190	191	192	193	194	195	196	197	198	199	200	201	208	209	210	211	212	213	214	215	216	217	218	219	220	221	222	223	224	256	257	258	259	260	261	262	263	264	265	266	267	268	320	321
7vgz	C	186	187	188	189	190	191	192	193	194	195	196	197	198	199	200	201	208	209	210	211	212	213	214	215	216	217	218	219	220	221	222	223	224	256	257	258	259	260	261	262	263	264	265	266	267	268	320	321
7vh0	B	186	187	188	189	190	191	192	193	194	195	196	197	198	199	200	201	208	209	210	211	212	213	214	215	216	217	218	219	220	221	222	223	224	256	257	258	259	260	261	262	263	264	265	266	267	268	320	321
7vie	D	186	187	188	189	190	191	192	193	194	195	196	197	198	199	200	201	208	209	210	211	212	213	214	215	216	217	218	219	220	221	222	223	224	256	257	258	259	260	261	262	263	264	265	266	267	268	320	321
7vif	D	186	187	188	189	190	191	192	193	194	195	196	197	198	199	200	201	208	209	210	211	212	213	214	215	216	217	218	219	220	221	222	223	224	256	257	258	259	260	261	262	263	264	265	266	267	268	320	321
7vig	D	186	187	188	189	190	191	192	193	194	195	196	197	198	199	200	201	208	209	210	211	212	213	214	215	216	217	218	219	220	221	222	223	224	256	257	258	259	260	261	262	263	264	265	266	267	268	320	321
7vih	D	186	187	188	189	190	191	192	193	194	195	196	197	198	199	200	201	208	209	210	211	212	213	214	215	216	217	218	219	220	221	222	223	224	256	257	258	259	260	261	262	263	264	265	266	267	268	320	321
7vkt	B	186	187	188	189	190	191	192	193	194	195	196	197	198	199	200	201	208	209	210	211	212	213	214	215	216	217	218	219	220	221	222	223	224	256	257	258	259	260	261	262	263	264	265	266	267	268	320	321
7vl8	A	186	187	188	189	190	191	192	193	194	195	196	197	198	199	200	201	208	209	210	211	212	213	214	215	216	217	218	219	220	221	222	223	224	256	257	258	259	260	261	262	263	264	265	266	267	268	320	321
7vl9	A	186	187	188	189	190	191	192	193	194	195	196	197	198	199	200	201	208	209	210	211	212	213	214	215	216	217	218	219	220	221	222	223	224	256	257	258	259	260	261	262	263	264	265	266	267	268	320	321
7vla	A	186	187	188	189	190	191	192	193	194	195	196	197	198	199	200	201	208	209	210	211	212	213	214	215	216	217	218	219	220	221	222	223	224	256	257	258	259	260	261	262	263	264	265	266	267	268	320	321
7vqx	A	209	210	211	212	213	214	215	216	217	218	219	220	221	222	223	224	231	232	233	234	235	236	237	238	239	240	241	242	243	244	245	246	247	279	280	281	282	283	284	285	286	287	288	289	290	291	360	361
7vug	A	186	187	188	189	190	191	192	193	194	195	196	197	198	199	200	201	208	209	210	211	212	213	214	215	216	217	218	219	220	221	222	223	224	256	257	258	259	260	261	262	263	264	265	266	267	268	320	321
7vuy	A	186	187	188	189	190	191	192	193	194	195	196	197	198	199	200	201	208	209	210	211	212	213	214	215	216	217	218	219	220	221	222	223	224	256	257	258	259	260	261	262	263	264	265	266	267	268	320	321
7vuz	A	186	187	188	189	190	191	192	193	194	195	196	197	198	199	200	201	208	209	210	211	212	213	214	215	216	217	218	219	220	221	222	223	224	256	257	258	259	260	261	262	263	264	265	266	267	268	320	321
7vv3	A	186	187	188	189	190	191	192	193	194	195	196	197	198	199	200	201	208	209	210	211	212	213	214	215	216	217	218	219	220	221	222	223	224	256	257	258	259	260	261	262	263	264	265	266	267	268	320	321
7vv5	A	186	187	188	189	190	191	192	193	194	195	196	197	198	199	200	201	208	209	210	211	212	213	214	215	216	217	218	219	220	221	222	223	224	256	257	258	259	260	261	262	263	264	265	266	267	268	320	321
7vvj	A	209	210	211	212	213	214	215	216	217	218	219	220	221	222	223	224	231	232	233	234	235	236	237	238	239	240	241	242	243	244	245	246	247	269	270	271	272	273	274	275	276	277	278	279	280	281	350	351
7vvk	A	209	210	211	212	213	214	215	216	217	218	219	220	221	222	223	224	231	232	233	234	235	236	237	238	239	240	241	242	243	244	245	246	247	269	270	271	272	273	274	275	276	277	278	279	280	281	350	351
7vvl	A	209	210	211	212	213	214	215	216	217	218	219	220	221	222	223	224	231	232	233	234	235	236	237	238	239	240	241	242	243	244	245	246	247	269	270	271	272	273	274	275	276	277	278	279	280	281	350	351
7vvm	A	209	210	211	212	213	214	215	216	217	218	219	220	221	222	223	224	231	232	233	234	235	236	237	238	239	240	241	242	243	244	245	246	247	269	270	271	272	273	274	275	276	277	278	279	280	281	350	351
7vvn	A	209	210	211	212	213	214	215	216	217	218	219	220	221	222	223	224	231	232	233	234	235	236	237	238	239	240	241	242	243	244	245	246	247	269	270	271	272	273	274	275	276	277	278	279	280	281	350	351
7vvo	A	209	210	211	212	213	214	215	216	217	218	219	220	221	222	223	224	231	232	233	234	235	236	237	238	239	240	241	242	243	244	245	246	247	269	270	271	272	273	274	275	276	277	278	279	280	281	350	351
7w0l	A	186	187	188	189	190	191	192	193	194	195	196	197	198	199	200	201	208	209	210	211	212	213	214	215	216	217	218	219	220	221	222	223	224	256	257	258	259	260	261	262	263	264	265	266	267	268	320	321
7w0m	A	186	187	188	189	190	191	192	193	194	195	196	197	198	199	200	201	208	209	210	211	212	213	214	215	216	217	218	219	220	221	222	223	224	256	257	258	259	260	261	262	263	264	265	266	267	268	320	321
7w0n	A	186	187	188	189	190	191	192	193	194	195	196	197	198	199	200	201	208	209	210	211	212	213	214	215	216	217	218	219	220	221	222	223	224	256	257	258	259	260	261	262	263	264	265	266	267	268	320	321
7w0o	A	186	187	188	189	190	191	192	193	194	195	196	197	198	199	200	201	208	209	210	211	212	213	214	215	216	217	218	219	220	221	222	223	224	256	257	258	259	260	261	262	263	264	265	266	267	268	320	321
7w0p	A	186	187	188	189	190	191	192	193	194	195	196	197	198	199	200	201	208	209	210	211	212	213	214	215	216	217	218	219	220	221	222	223	224	256	257	258	259	260	261	262	263	264	265	266	267	268	320	321
7w2z	A	187	188	189	190	191	192	193	194	195	196	197	198	199	200	201	202	209	210	211	212	213	214	215	216	217	218	219	220	221	222	223	224	225	257	258	259	260	261	262	263	264	265	266	267	268	269	320	321
7w6p	A	187	188	189	190	191	192	193	194	195	196	197	198	199	200	201	202	209	210	211	212	213	214	215	216	217	218	219	220	221	222	223	224	225	257	258	259	260	261	262	263	264	265	266	267	268	269	320	321
7w7e	A	187	188	189	190	191	192	193	194	195	196	197	198	199	200	201	202	209	210	211	212	213	214	215	216	217	218	219	220	221	222	223	224	225	257	258	259	260	261	262	263	264	265	266	267	268	269	320	321
7wbj	A	209	210	211	212	213	214	215	216	217	218	219	220	221	222	223	224	231	232	233	234	235	236	237	238	239	240	241	242	243	244	245	246	247	279	280	281	282	283	284	285	286	287	288	289	290	291	360	361
7wcm	A	209	210	211	212	213	214	215	216	217	218	219	220	221	222	223	224	231	232	233	234	235	236	237	238	239	240	241	242	243	244	245	246	247	279	280	281	282	283	284	285	286	287	288	289	290	291	360	361
7wcn	A	209	210	211	212	213	214	215	216	217	218	219	220	221	222	223	224	231	232	233	234	235	236	237	238	239	240	241	242	243	244	245	246	247	279	280	281	282	283	284	285	286	287	288	289	290	291	360	361
7wf7	B	186	187	188	189	190	191	192	193	194	195	196	197	198	199	200	201	208	209	210	211	212	213	214	215	216	217	218	219	220	221	222	223	224	256	257	258	259	260	261	262	263	264	265	266	267	268	320	321
7wic	A	186	187	188	189	190	191	192	193	194	195	196	197	198	199	200	201	208	209	210	211	212	213	214	215	216	217	218	219	220	221	222	223	224	256	257	258	259	260	261	262	263	264	265	266	267	268	320	321
7wig	A	186	187	188	189	190	191	192	193	194	195	196	197	198	199	200	201	208	209	210	211	212	213	214	215	216	217	218	219	220	221	222	223	224	256	257	258	259	260	261	262	263	264	265	266	267	268	320	321
7wj5	A	186	187	188	189	190	191	192	193	194	195	196	197	198	199	200	201	208	209	210	211	212	213	214	215	216	217	218	219	220	221	222	223	224	256	257	258	259	260	261	262	263	264	265	266	267	268	320	321
7wq3	A	186	187	188	189	190	191	192	193	194	195	196	197	198	199	200	201	208	209	210	211	212	213	214	215	216	217	218	219	220	221	222	223	224	256	257	258	259	260	261	262	263	264	265	266	267	268	320	321
7wq4	A	71	72	73	74	75	76	77	78	79	80	81	82	83	84	85	86	93	94	95	96	97	98	99	100	101	102	103	104	105	106	107	108	109	131	132	133	134	135	136	137	138	139	140	141	142	143	212	213
7wu2	A	209	210	211	212	213	214	215	216	217	218	219	220	221	222	223	224	231	232	233	234	235	236	237	238	239	240	241	242	243	244	245	246	247	279	280	281	282	283	284	285	286	287	288	289	290	291	360	361
7wu3	A	209	210	211	212	213	214	215	216	217	218	219	220	221	222	223	224	231	232	233	234	235	236	237	238	239	240	241	242	243	244	245	246	247	279	280	281	282	283	284	285	286	287	288	289	290	291	360	361
7wu4	A	186	187	188	189	190	191	192	193	194	195	196	197	198	199	200	201	208	209	210	211	212	213	214	215	216	217	218	219	220	221	222	223	224	256	257	258	259	260	261	262	263	264	265	266	267	268	320	321
7wu5	A	186	187	188	189	190	191	192	193	194	195	196	197	198	199	200	201	208	209	210	211	212	213	214	215	216	217	218	219	220	221	222	223	224	256	257	258	259	260	261	262	263	264	265	266	267	268	320	321
7wu9	A	186	187	188	189	190	191	192	193	194	195	196	197	198	199	200	201	208	209	210	211	212	213	214	215	216	217	218	219	220	221	222	223	224	256	257	258	259	260	261	262	263	264	265	266	267	268	320	321
7wui	A	209	210	211	212	213	214	215	216	217	218	219	220	221	222	223	224	231	232	233	234	235	236	237	238	239	240	241	242	243	244	245	246	247	279	280	281	282	283	284	285	286	287	288	289	290	291	360	361
7wuj	A	209	210	211	212	213	214	215	216	217	218	219	220	221	222	223	224	231	232	233	234	235	236	237	238	239	240	241	242	243	244	245	246	247	279	280	281	282	283	284	285	286	287	288	289	290	291	360	361
7wuq	A	209	210	211	212	213	214	215	216	217	218	219	220	221	222	223	224	231	232	233	234	235	236	237	238	239	240	241	242	243	244	245	246	247	279	280	281	282	283	284	285	286	287	288	289	290	291	360	361
7wv9	A	187	188	189	190	191	192	193	194	195	196	197	198	199	200	201	202	209	210	211	212	213	214	215	216	217	218	219	220	221	222	223	224	225	257	258	259	260	261	262	263	264	265	266	267	268	269	321	322
7wvu	A	186	187	188	189	190	191	192	193	194	195	196	197	198	199	200	201	208	209	210	211	212	213	214	215	216	217	218	219	220	221	222	223	224	256	257	258	259	260	261	262	263	264	265	266	267	268	320	321
7wvv	A	187	188	189	190	191	192	193	194	195	196	197	198	199	200	201	202	209	210	211	212	213	214	215	216	217	218	219	220	221	222	223	224	225	257	258	259	260	261	262	263	264	265	266	267	268	269	321	322
7wvw	A	187	188	189	190	191	192	193	194	195	196	197	198	199	200	201	202	209	210	211	212	213	214	215	216	217	218	219	220	221	222	223	224	225	257	258	259	260	261	262	263	264	265	266	267	268	269	321	322
7wvx	A	187	188	189	190	191	192	193	194	195	196	197	198	199	200	201	202	209	210	211	212	213	214	215	216	217	218	219	220	221	222	223	224	225	257	258	259	260	261	262	263	264	265	266	267	268	269	321	322
7wvy	A	187	188	189	190	191	192	193	194	195	196	197	198	199	200	201	202	209	210	211	212	213	214	215	216	217	218	219	220	221	222	223	224	225	257	258	259	260	261	262	263	264	265	266	267	268	269	321	322
7wyb	B	186	187	188	189	190	191	192	193	194	195	196	197	198	199	200	201	208	209	210	211	212	213	214	215	216	217	218	219	220	221	222	223	224	256	257	258	259	260	261	262	263	264	265	266	267	268	320	321
7wz4	A	186	187	188	189	190	191	192	193	194	195	196	197	198	199	200	201	208	209	210	211	212	213	214	215	216	217	218	219	220	221	222	223	224	256	257	258	259	260	261	262	263	264	265	266	267	268	320	321
7x2v	B	186	187	188	189	190	191	192	193	194	195	196	197	198	199	200	201	208	209	210	211	212	213	214	215	216	217	218	219	220	221	222	223	224	256	257	258	259	260	261	262	263	264	265	266	267	268	320	321
7x5h	A	186	187	188	189	190	191	192	193	194	195	196	197	198	199	200	201	208	209	210	211	212	213	214	215	216	217	218	219	220	221	222	223	224	256	257	258	259	260	261	262	263	264	265	266	267	268	320	321
7x8r	A	209	210	211	212	213	214	215	216	217	218	219	220	221	222	223	224	231	232	233	234	235	236	237	238	239	240	241	242	243	244	245	246	247	279	280	281	282	283	284	285	286	287	288	289	290	291	360	361
7x8s	A	209	210	211	212	213	214	215	216	217	218	219	220	221	222	223	224	231	232	233	234	235	236	237	238	239	240	241	242	243	244	245	246	247	279	280	281	282	283	284	285	286	287	288	289	290	291	360	361
7x9a	A	186	187	188	189	190	191	192	193	194	195	196	197	198	199	200	201	208	209	210	211	212	213	214	215	216	217	218	219	220	221	222	223	224	256	257	258	259	260	261	262	263	264	265	266	267	268	320	321
7x9b	A	186	187	188	189	190	191	192	193	194	195	196	197	198	199	200	201	208	209	210	211	212	213	214	215	216	217	218	219	220	221	222	223	224	256	257	258	259	260	261	262	263	264	265	266	267	268	320	321
7x9c	A	186	187	188	189	190	191	192	193	194	195	196	197	198	199	200	201	208	209	210	211	212	213	214	215	216	217	218	219	220	221	222	223	224	256	257	258	259	260	261	262	263	264	265	266	267	268	320	321
7x9y	A	594	595	596	597	598	599	600	601	602	603	604	605	606	607	608	609	616	617	618	619	620	621	622	623	624	625	626	627	628	629	630	631	632	664	665	666	667	668	669	670	671	672	673	674	675	676	728	729
7xa3	A	186	187	188	189	190	191	192	193	194	195	196	197	198	199	200	201	208	209	210	211	212	213	214	215	216	217	218	219	220	221	222	223	224	256	257	258	259	260	261	262	263	264	265	266	267	268	320	321
7xat	B	186	187	188	189	190	191	192	193	194	195	196	197	198	199	200	201	208	209	210	211	212	213	214	215	216	217	218	219	220	221	222	223	224	256	257	258	259	260	261	262	263	264	265	266	267	268	320	321
7xau	B	186	187	188	189	190	191	192	193	194	195	196	197	198	199	200	201	208	209	210	211	212	213	214	215	216	217	218	219	220	221	222	223	224	256	257	258	259	260	261	262	263	264	265	266	267	268	320	321
7xav	B	186	187	188	189	190	191	192	193	194	195	196	197	198	199	200	201	208	209	210	211	212	213	214	215	216	217	218	219	220	221	222	223	224	256	257	258	259	260	261	262	263	264	265	266	267	268	320	321
7xbw	C	186	187	188	189	190	191	192	193	194	195	196	197	198	199	200	201	208	209	210	211	212	213	214	215	216	217	218	219	220	221	222	223	224	256	257	258	259	260	261	262	263	264	265	266	267	268	320	321
7xbx	C	186	187	188	189	190	191	192	193	194	195	196	197	198	199	200	201	208	209	210	211	212	213	214	215	216	217	218	219	220	221	222	223	224	256	257	258	259	260	261	262	263	264	265	266	267	268	320	321
7xjh	A	209	210	211	212	213	214	215	216	217	218	219	220	221	222	223	224	231	232	233	234	235	236	237	238	239	240	241	242	243	244	245	246	247	269	270	271	272	273	274	275	276	277	278	279	280	281	350	351
7xji	A	209	210	211	212	213	214	215	216	217	218	219	220	221	222	223	224	231	232	233	234	235	236	237	238	239	240	241	242	243	244	245	246	247	269	270	271	272	273	274	275	276	277	278	279	280	281	350	351
7xkd	A	209	210	211	212	213	214	215	216	217	218	219	220	221	222	223	224	231	232	233	234	235	236	237	238	239	240	241	242	243	244	245	246	247	279	280	281	282	283	284	285	286	287	288	289	290	291	360	361
7xkf	A	209	210	211	212	213	214	215	216	217	218	219	220	221	222	223	224	231	232	233	234	235	236	237	238	239	240	241	242	243	244	245	246	247	279	280	281	282	283	284	285	286	287	288	289	290	291	360	361
7xmr	A	186	187	188	189	190	191	192	193	194	195	196	197	198	199	200	201	208	209	210	211	212	213	214	215	216	217	218	219	220	221	222	223	224	256	257	258	259	260	261	262	263	264	265	266	267	268	320	321
7xms	A	186	187	188	189	190	191	192	193	194	195	196	197	198	199	200	201	208	209	210	211	212	213	214	215	216	217	218	219	220	221	222	223	224	256	257	258	259	260	261	262	263	264	265	266	267	268	320	321
7xmt	A	186	187	188	189	190	191	192	193	194	195	196	197	198	199	200	201	208	209	210	211	212	213	214	215	216	217	218	219	220	221	222	223	224	256	257	258	259	260	261	262	263	264	265	266	267	268	320	321
7xow	A	185	186	187	188	189	190	191	192	193	194	195	196	197	198	199	200	207	208	209	210	211	212	213	214	215	216	217	218	219	220	221	222	223	255	256	257	258	259	260	261	262	263	264	265	266	267	319	320
7xox	A	185	186	187	188	189	190	191	192	193	194	195	196	197	198	199	200	207	208	209	210	211	212	213	214	215	216	217	218	219	220	221	222	223	255	256	257	258	259	260	261	262	263	264	265	266	267	319	320
7xt8	A	209	210	211	212	213	214	215	216	217	218	219	220	221	222	223	224	231	232	233	234	235	236	237	238	239	240	241	242	243	244	245	246	247	279	280	281	282	283	284	285	286	287	288	289	290	291	360	361
7xt9	A	209	210	211	212	213	214	215	216	217	218	219	220	221	222	223	224	231	232	233	234	235	236	237	238	239	240	241	242	243	244	245	246	247	279	280	281	282	283	284	285	286	287	288	289	290	291	360	361
7xta	A	186	187	188	189	190	191	192	193	194	195	196	197	198	199	200	201	208	209	210	211	212	213	214	215	216	217	218	219	220	221	222	223	224	256	257	258	259	260	261	262	263	264	265	266	267	268	320	321
7xtb	A	209	210	211	212	213	214	215	216	217	218	219	220	221	222	223	224	231	232	233	234	235	236	237	238	239	240	241	242	243	244	245	246	247	279	280	281	282	283	284	285	286	287	288	289	290	291	360	361
7xtc	A	209	210	211	212	213	214	215	216	217	218	219	220	221	222	223	224	231	232	233	234	235	236	237	238	239	240	241	242	243	244	245	246	247	279	280	281	282	283	284	285	286	287	288	289	290	291	360	361
7xtq	A	209	210	211	212	213	214	215	216	217	218	219	220	221	222	223	224	231	232	233	234	235	236	237	238	239	240	241	242	243	244	245	246	247	279	280	281	282	283	284	285	286	287	288	289	290	291	360	361
7xw5	A	209	210	211	212	213	214	215	216	217	218	219	220	221	222	223	224	231	232	233	234	235	236	237	238	239	240	241	242	243	244	245	246	247	269	270	271	272	273	274	275	276	277	278	279	280	281	350	351
7y12	A	186	187	188	189	190	191	192	193	194	195	196	197	198	199	200	201	208	209	210	211	212	213	214	215	216	217	218	219	220	221	222	223	224	256	257	258	259	260	261	262	263	264	265	266	267	268	320	321
7y15	A	186	187	188	189	190	191	192	193	194	195	196	197	198	199	200	201	208	209	210	211	212	213	214	215	216	217	218	219	220	221	222	223	224	256	257	258	259	260	261	262	263	264	265	266	267	268	320	321
7y24	A	187	188	189	190	191	192	193	194	195	196	197	198	199	200	201	202	209	210	211	212	213	214	215	216	217	218	219	220	221	222	223	224	225	257	258	259	260	261	262	263	264	265	266	267	268	269	320	321
7y89	C	186	187	188	189	190	191	192	193	194	195	196	197	198	199	200	201	208	209	210	211	212	213	214	215	216	217	218	219	220	221	222	223	224	256	257	258	259	260	261	262	263	264	265	266	267	268	320	321
7yp7	A	209	210	211	212	213	214	215	216	217	218	219	220	221	222	223	224	231	232	233	234	235	236	237	238	239	240	241	242	243	244	245	246	247	279	280	281	282	283	284	285	286	287	288	289	290	291	360	361
7yu3	A	186	187	188	189	190	191	192	193	194	195	196	197	198	199	200	201	208	209	210	211	212	213	214	215	216	217	218	219	220	221	222	223	224	256	257	258	259	260	261	262	263	264	265	266	267	268	320	321
7yu5	A	186	187	188	189	190	191	192	193	194	195	196	197	198	199	200	201	208	209	210	211	212	213	214	215	216	217	218	219	220	221	222	223	224	256	257	258	259	260	261	262	263	264	265	266	267	268	320	321
7yu6	A	186	187	188	189	190	191	192	193	194	195	196	197	198	199	200	201	208	209	210	211	212	213	214	215	216	217	218	219	220	221	222	223	224	256	257	258	259	260	261	262	263	264	265	266	267	268	320	321
7yu7	A	186	187	188	189	190	191	192	193	194	195	196	197	198	199	200	201	208	209	210	211	212	213	214	215	216	217	218	219	220	221	222	223	224	256	257	258	259	260	261	262	263	264	265	266	267	268	320	321
7yu8	A	186	187	188	189	190	191	192	193	194	195	196	197	198	199	200	201	208	209	210	211	212	213	214	215	216	217	218	219	220	221	222	223	224	256	257	258	259	260	261	262	263	264	265	266	267	268	320	321
8e3x	A	209	210	211	212	213	214	215	216	217	218	219	220	221	222	223	224	231	232	233	234	235	236	237	238	239	240	241	242	243	244	245	246	247	279	280	281	282	283	284	285	286	287	288	289	290	291	360	361
8e3y	A	209	210	211	212	213	214	215	216	217	218	219	220	221	222	223	224	231	232	233	234	235	236	237	238	239	240	241	242	243	244	245	246	247	279	280	281	282	283	284	285	286	287	288	289	290	291	360	361
8e3z	A	209	210	211	212	213	214	215	216	217	218	219	220	221	222	223	224	231	232	233	234	235	236	237	238	239	240	241	242	243	244	245	246	247	279	280	281	282	283	284	285	286	287	288	289	290	291	360	361
8e9x	B	68	69	70	71	72	73	74	75	76	77	78	79	80	81	82	83	90	91	92	93	94	95	96	97	98	99	100	101	102	103	104	105	106	128	129	130	131	132	133	134	135	136	137	138	139	140	191	192
8ef5	A	186	187	188	189	190	191	192	193	194	195	196	197	198	199	200	201	208	209	210	211	212	213	214	215	216	217	218	219	220	221	222	223	224	256	257	258	259	260	261	262	263	264	265	266	267	268	320	321
8ef6	A	186	187	188	189	190	191	192	193	194	195	196	197	198	199	200	201	208	209	210	211	212	213	214	215	216	217	218	219	220	221	222	223	224	256	257	258	259	260	261	262	263	264	265	266	267	268	320	321
8efb	A	186	187	188	189	190	191	192	193	194	195	196	197	198	199	200	201	208	209	210	211	212	213	214	215	216	217	218	219	220	221	222	223	224	256	257	258	259	260	261	262	263	264	265	266	267	268	320	321
8efl	A	186	187	188	189	190	191	192	193	194	195	196	197	198	199	200	201	208	209	210	211	212	213	214	215	216	217	218	219	220	221	222	223	224	256	257	258	259	260	261	262	263	264	265	266	267	268	320	321
8efo	A	186	187	188	189	190	191	192	193	194	195	196	197	198	199	200	201	208	209	210	211	212	213	214	215	216	217	218	219	220	221	222	223	224	256	257	258	259	260	261	262	263	264	265	266	267	268	320	321
8efq	A	186	187	188	189	190	191	192	193	194	195	196	197	198	199	200	201	208	209	210	211	212	213	214	215	216	217	218	219	220	221	222	223	224	256	257	258	259	260	261	262	263	264	265	266	267	268	320	321
8f7q	A	186	187	188	189	190	191	192	193	194	195	196	197	198	199	200	201	208	209	210	211	212	213	214	215	216	217	218	219	220	221	222	223	224	256	257	258	259	260	261	262	263	264	265	266	267	268	320	321
8f7r	A	186	187	188	189	190	191	192	193	194	195	196	197	198	199	200	201	208	209	210	211	212	213	214	215	216	217	218	219	220	221	222	223	224	256	257	258	259	260	261	262	263	264	265	266	267	268	320	321
8f7s	A	186	187	188	189	190	191	192	193	194	195	196	197	198	199	200	201	208	209	210	211	212	213	214	215	216	217	218	219	220	221	222	223	224	256	257	258	259	260	261	262	263	264	265	266	267	268	320	321
8f7w	A	186	187	188	189	190	191	192	193	194	195	196	197	198	199	200	201	208	209	210	211	212	213	214	215	216	217	218	219	220	221	222	223	224	256	257	258	259	260	261	262	263	264	265	266	267	268	320	321
8f7x	A	186	187	188	189	190	191	192	193	194	195	196	197	198	199	200	201	208	209	210	211	212	213	214	215	216	217	218	219	220	221	222	223	224	256	257	258	259	260	261	262	263	264	265	266	267	268	320	321
8gy7	A	186	187	188	189	190	191	192	193	194	195	196	197	198	199	200	201	208	209	210	211	212	213	214	215	216	217	218	219	220	221	222	223	224	246	247	248	249	250	251	252	253	254	255	256	257	258	327	328
8hdo	A	71	72	73	74	75	76	77	78	79	80	81	82	83	84	85	86	93	94	95	96	97	98	99	100	101	102	103	104	105	106	107	108	109	131	132	133	134	135	136	137	138	139	140	141	142	143	212	213
8hdp	A	71	72	73	74	75	76	77	78	79	80	81	82	83	84	85	86	93	94	95	96	97	98	99	100	101	102	103	104	105	106	107	108	109	131	132	133	134	135	136	137	138	139	140	141	142	143	212	213
[truncated: 25 more columns]

## Sheet: Supplementary Data 3
Supplementary Data 3: chains corresponding to GPCRs from representative PDB and residue number mapping to GPCRdb numbering
PDBID	CHAIN	1.38	1.39	1.4	1.41	1.42	1.43	1.44	1.45	1.46	1.47	1.48	1.49	1.5	1.51	1.52	1.53	1.54	1.55	1.56	1.57	1.58	2.39	2.4	2.41	2.42	2.43	2.44	2.45	2.46	2.47	2.48	2.49	2.5	2.51	2.52	2.53	2.54	2.55	2.56	2.57	3.25	3.26	3.27	3.28	3.29	3.3	3.31	3.32
3sn6	R	39	40	41	42	43	44	45	46	47	48	49	50	51	52	53	54	55	56	57	58	59	68	69	70	71	72	73	74	75	76	77	78	79	80	81	82	83	84	86	87	106	107	108	109	110	111	112	113
5g53	A	12	13	14	15	16	17	18	19	20	21	22	23	24	25	26	27	28	29	30	31	32	41	42	43	44	45	46	47	48	49	50	51	52	53	54	55	56	57	59	60	77	78	79	80	81	82	83	84
5uz7	R	151	152	153	154	155	156	157	158	159	160	161	162	163	164	165	166	167	168	169	170	171	180	181	182	183	184	185	186	187	188	189	190	191	192	193	194	195	196	197	198	219	220	221	222	223	224	225	226
5vai	R	147	148	149	150	151	152	153	154	155	156	157	158	159	160	161	162	163	164	165	166	167	176	177	178	179	180	181	182	183	184	185	186	187	188	189	190	191	192	193	194	226	227	228	229	230	231	232	233
6b3j	R	147	148	149	150	151	152	153	154	155	156	157	158	159	160	161	162	163	164	165	166	167	176	177	178	179	180	181	182	183	184	185	186	187	188	189	190	191	192	193	194	226	227	228	229	230	231	232	233
6cmo	R	43	44	45	46	47	48	49	50	51	52	53	54	55	56	57	58	59	60	61	62	63	72	73	74	75	76	77	78	79	80	81	82	83	84	85	86	87	88	90	91	110	111	112	113	114	115	116	117
6d9h	R	15	16	17	18	19	20	21	22	23	24	25	26	27	28	29	30	31	32	33	34	35	44	45	46	47	48	49	50	51	52	53	54	55	56	57	58	59	60	62	63	80	81	82	83	84	85	86	87
6dde	R	74	75	76	77	78	79	80	81	82	83	84	85	86	87	88	89	90	91	92	93	94	103	104	105	106	107	108	109	110	111	112	113	114	115	116	117	118	119	120	121	140	141	142	143	144	145	146	147
6ddf	R	74	75	76	77	78	79	80	81	82	83	84	85	86	87	88	89	90	91	92	93	94	103	104	105	106	107	108	109	110	111	112	113	114	115	116	117	118	119	120	121	140	141	142	143	144	145	146	147
6e3y	R	144	145	146	147	148	149	150	151	152	153	154	155	156	157	158	159	160	161	162	163	164	173	174	175	176	177	178	179	180	181	182	183	184	185	186	187	188	189	190	191	212	213	214	215	216	217	218	219
6fuf	A	43	44	45	46	47	48	49	50	51	52	53	54	55	56	57	58	59	60	61	62	63	72	73	74	75	76	77	78	79	80	81	82	83	84	85	86	87	88	90	91	110	111	112	113	114	115	116	117
6g79	S	55	56	57	58	59	60	61	62	63	64	65	66	67	68	69	70	71	72	73	74	75	84	85	86	87	88	89	90	91	92	93	94	95	96	97	98	99	100	102	103	122	123	124	125	126	127	128	129
6gdg	A	12	13	14	15	16	17	18	19	20	21	22	23	24	25	26	27	28	29	30	31	32	41	42	43	44	45	46	47	48	49	50	51	52	53	54	55	56	57	59	60	77	78	79	80	81	82	83	84
6k41	R	18	19	20	21	22	23	24	25	26	27	28	29	30	31	32	33	34	35	36	37	38	47	48	49	50	51	52	53	54	55	56	57	58	59	60	61	62	63	65	66	85	86	87	88	89	90	91	92
6k42	R	18	19	20	21	22	23	24	25	26	27	28	29	30	31	32	33	34	35	36	37	38	47	48	49	50	51	52	53	54	55	56	57	58	59	60	61	62	63	65	66	85	86	87	88	89	90	91	92
6kpf	R	39	40	41	42	43	44	45	46	47	48	49	50	51	52	53	54	55	56	57	58	59	69	70	71	72	73	74	75	76	77	78	79	80	81	82	83	84	85	86	87	106	107	108	109	110	111	112	113
6kpg	R	122	123	124	125	126	127	128	129	130	131	132	133	134	135	136	137	138	139	140	141	142	152	153	154	155	156	157	158	159	160	161	162	163	164	165	166	167	168	169	170	189	190	191	192	193	194	195	196
6lfm	R	54	55	56	57	58	59	60	61	62	63	64	65	66	67	68	69	70	71	72	73	74	83	84	85	86	87	88	89	90	91	92	93	94	95	96	97	98	99	100	101	119	120	121	122	123	124	125	126
6lfo	R	54	55	56	57	58	59	60	61	62	63	64	65	66	67	68	69	70	71	72	73	74	83	84	85	86	87	88	89	90	91	92	93	94	95	96	97	98	99	100	101	119	120	121	122	123	124	125	126
6li3	R	46	47	48	49	50	51	52	53	54	55	56	57	58	59	60	61	62	63	64	65	66	76	77	78	79	80	81	82	83	84	85	86	87	88	89	90	91	92	93	94	114	115	116	117	118	119	120	121
6lmk	R	144	145	146	147	148	149	150	151	152	153	154	155	156	157	158	159	160	161	162	163	164	173	174	175	176	177	178	179	180	181	182	183	184	185	186	187	188	189	190	191	224	225	226	227	228	229	230	231
6lml	R	144	145	146	147	148	149	150	151	152	153	154	155	156	157	158	159	160	161	162	163	164	173	174	175	176	177	178	179	180	181	182	183	184	185	186	187	188	189	190	191	224	225	226	227	228	229	230	231
6lpb	R	156	157	158	159	160	161	162	163	164	165	166	167	168	169	170	171	172	173	174	175	176	185	186	187	188	189	190	191	192	193	194	195	196	197	198	199	200	201	202	203	226	227	228	229	230	231	232	233
6m1h	A	156	157	158	159	160	161	162	163	164	165	166	167	168	169	170	171	172	173	174	175	176	185	186	187	188	189	190	191	192	193	194	195	196	197	198	199	200	201	202	203	226	227	228	229	230	231	232	233
6m1i	A	156	157	158	159	160	161	162	163	164	165	166	167	168	169	170	171	172	173	174	175	176	185	186	187	188	189	190	191	192	193	194	195	196	197	198	199	200	201	202	203	226	227	228	229	230	231	232	233
6n4b	R	122	123	124	125	126	127	128	129	130	131	132	133	134	135	136	137	138	139	140	141	142	152	153	154	155	156	157	158	159	160	161	162	163	164	165	166	167	168	169	170	189	190	191	192	193	194	195	196
6nbf	R	190	191	192	193	194	195	196	197	198	199	200	201	202	203	204	205	206	207	208	209	210	219	220	221	222	223	224	225	226	227	228	229	230	231	232	233	234	235	236	237	281	282	283	284	285	286	287	288
6nbh	R	190	191	192	193	194	195	196	197	198	199	200	201	202	203	204	205	206	207	208	209	210	219	220	221	222	223	224	225	226	227	228	229	230	231	232	233	234	235	236	237	281	282	283	284	285	286	287	288
6nbi	R	190	191	192	193	194	195	196	197	198	199	200	201	202	203	204	205	206	207	208	209	210	219	220	221	222	223	224	225	226	227	228	229	230	231	232	233	234	235	236	237	281	282	283	284	285	286	287	288
6ni3	R	39	40	41	42	43	44	45	46	47	48	49	50	51	52	53	54	55	56	57	58	59	68	69	70	71	72	73	74	75	76	77	78	79	80	81	82	83	84	86	87	106	107	108	109	110	111	112	113
6niy	R	151	152	153	154	155	156	157	158	159	160	161	162	163	164	165	166	167	168	169	170	171	180	181	182	183	184	185	186	187	188	189	190	191	192	193	194	195	196	197	198	219	220	221	222	223	224	225	226
6oij	R	31	32	33	34	35	36	37	38	39	40	41	42	43	44	45	46	47	48	49	50	51	60	61	62	63	64	65	66	67	68	69	70	71	72	73	74	75	76	78	79	98	99	100	101	102	103	104	105
6oik	R	29	30	31	32	33	34	35	36	37	38	39	40	41	42	43	44	45	46	47	48	49	58	59	60	61	62	63	64	65	66	67	68	69	70	71	72	73	74	76	77	96	97	98	99	100	101	102	103
6omm	R	32	33	34	35	36	37	38	39	40	41	42	43	44	45	46	47	48	49	50	51	52	60	61	62	63	64	65	66	67	68	69	70	71	72	73	74	75	76	77	78	98	99	100	101	102	103	104	105
6orv	E	147	148	149	150	151	152	153	154	155	156	157	158	159	160	161	162	163	164	165	166	167	176	177	178	179	180	181	182	183	184	185	186	187	188	189	190	191	192	193	194	226	227	228	229	230	231	232	233
6os9	R	69	70	71	72	73	74	75	76	77	78	79	80	81	82	83	84	85	86	87	88	89	101	102	103	104	105	106	107	108	109	110	111	112	113	114	115	116	117	119	120	141	142	143	144	145	146	147	148
6osa	R	69	70	71	72	73	74	75	76	77	78	79	80	81	82	83	84	85	86	87	88	89	101	102	103	104	105	106	107	108	109	110	111	112	113	114	115	116	117	119	120	141	142	143	144	145	146	147	148
6ot0	R	233	234	235	236	237	238	239	240	241	242	243	244	245	246	247	248	249	250	251	252	253	263	264	265	266	267	268	269	270	271	272	273	274	275	276	277	278	279	280	281	314	315	316	317	318	319	320	321
6oy9	R	43	44	45	46	47	48	49	50	51	52	53	54	55	56	57	58	59	60	61	62	63	72	73	74	75	76	77	78	79	80	81	82	83	84	85	86	87	88	90	91	110	111	112	113	114	115	116	117
6oya	R	43	44	45	46	47	48	49	50	51	52	53	54	55	56	57	58	59	60	61	62	63	72	73	74	75	76	77	78	79	80	81	82	83	84	85	86	87	88	90	91	110	111	112	113	114	115	116	117
6p9x	R	122	123	124	125	126	127	128	129	130	131	132	133	134	135	136	137	138	139	140	141	142	151	152	153	154	155	156	157	158	159	160	161	162	163	164	165	166	167	168	169	188	189	190	191	192	193	194	195
6p9y	R	156	157	158	159	160	161	162	163	164	165	166	167	168	169	170	171	172	173	174	175	176	185	186	187	188	189	190	191	192	193	194	195	196	197	198	199	200	201	202	203	226	227	228	229	230	231	232	233
6pb0	R	122	123	124	125	126	127	128	129	130	131	132	133	134	135	136	137	138	139	140	141	142	151	152	153	154	155	156	157	158	159	160	161	162	163	164	165	166	167	168	169	188	189	190	191	192	193	194	195
6pb1	P	119	120	121	122	123	124	125	126	127	128	129	130	131	132	133	134	135	136	137	138	139	148	149	150	151	152	153	154	155	156	157	158	159	160	161	162	163	164	165	166	184	185	186	187	188	189	190	191
6pt0	R	39	40	41	42	43	44	45	46	47	48	49	50	51	52	53	54	55	56	57	58	59	69	70	71	72	73	74	75	76	77	78	79	80	81	82	83	84	85	86	87	106	107	108	109	110	111	112	113
6qno	R	43	44	45	46	47	48	49	50	51	52	53	54	55	56	57	58	59	60	61	62	63	72	73	74	75	76	77	78	79	80	81	82	83	84	85	86	87	88	90	91	110	111	112	113	114	115	116	117
6uun	R	144	145	146	147	148	149	150	151	152	153	154	155	156	157	158	159	160	161	162	163	164	173	174	175	176	177	178	179	180	181	182	183	184	185	186	187	188	189	190	191	212	213	214	215	216	217	218	219
6uus	R	144	145	146	147	148	149	150	151	152	153	154	155	156	157	158	159	160	161	162	163	164	173	174	175	176	177	178	179	180	181	182	183	184	185	186	187	188	189	190	191	212	213	214	215	216	217	218	219
6uva	R	144	145	146	147	148	149	150	151	152	153	154	155	156	157	158	159	160	161	162	163	164	173	174	175	176	177	178	179	180	181	182	183	184	185	186	187	188	189	190	191	212	213	214	215	216	217	218	219
6vcb	R	147	148	149	150	151	152	153	154	155	156	157	158	159	160	161	162	163	164	165	166	167	176	177	178	179	180	181	182	183	184	185	186	187	188	189	190	191	192	193	194	226	227	228	229	230	231	232	233
6vms	R	40	41	42	43	44	45	46	47	48	49	50	51	52	53	54	55	56	57	58	59	60	69	70	71	72	73	74	75	76	77	78	79	80	81	82	83	84	85	87	88	107	108	109	110	111	112	113	114
6vn7	R	145	146	147	148	149	150	151	152	153	154	155	156	157	158	159	160	161	162	163	164	165	174	175	176	177	178	179	180	181	182	183	184	185	186	187	188	189	190	191	192	215	216	217	218	219	220	221	222
6whc	R	144	145	146	147	148	149	150	151	152	153	154	155	156	157	158	159	160	161	162	163	164	173	174	175	176	177	178	179	180	181	182	183	184	185	186	187	188	189	190	191	224	225	226	227	228	229	230	231
6wi9	R	145	146	147	148	149	150	151	152	153	154	155	156	157	158	159	160	161	162	163	164	165	174	175	176	177	178	179	180	181	182	183	184	185	186	187	188	189	190	191	192	215	216	217	218	219	220	221	222
6wpw	R	144	145	146	147	148	149	150	151	152	153	154	155	156	157	158	159	160	161	162	163	164	173	174	175	176	177	178	179	180	181	182	183	184	185	186	187	188	189	190	191	224	225	226	227	228	229	230	231
6wwz	R	52	53	54	55	56	57	58	59	60	61	62	63	64	65	66	67	68	69	70	71	72	81	82	83	84	85	86	87	88	89	90	91	92	93	94	95	96	97	98	99	118	119	120	121	122	123	124	125
6wzg	R	145	146	147	148	149	150	151	152	153	154	155	156	157	158	159	160	161	162	163	164	165	174	175	176	177	178	179	180	181	182	183	184	185	186	187	188	189	190	191	192	215	216	217	218	219	220	221	222
6x18	R	147	148	149	150	151	152	153	154	155	156	157	158	159	160	161	162	163	164	165	166	167	176	177	178	179	180	181	182	183	184	185	186	187	188	189	190	191	192	193	194	226	227	228	229	230	231	232	233
6x19	R	147	148	149	150	151	152	153	154	155	156	157	158	159	160	161	162	163	164	165	166	167	176	177	178	179	180	181	182	183	184	185	186	187	188	189	190	191	192	193	194	226	227	228	229	230	231	232	233
6x1a	R	147	148	149	150	151	152	153	154	155	156	157	158	159	160	161	162	163	164	165	166	167	176	177	178	179	180	181	182	183	184	185	186	187	188	189	190	191	192	193	194	226	227	228	229	230	231	232	233
6xbj	R	233	234	235	236	237	238	239	240	241	242	243	244	245	246	247	248	249	250	251	252	253	263	264	265	266	267	268	269	270	271	272	273	274	275	276	277	278	279	280	281	314	315	316	317	318	319	320	321
6xbk	R	233	234	235	236	237	238	239	240	241	242	243	244	245	246	247	248	249	250	251	252	253	263	264	265	266	267	268	269	270	271	272	273	274	275	276	277	278	279	280	281	314	315	316	317	318	319	320	321
6xbl	R	233	234	235	236	237	238	239	240	241	242	243	244	245	246	247	248	249	250	251	252	253	263	264	265	266	267	268	269	270	271	272	273	274	275	276	277	278	279	280	281	314	315	316	317	318	319	320	321
6xbm	R	233	234	235	236	237	238	239	240	241	242	243	244	245	246	247	248	249	250	251	252	253	263	264	265	266	267	268	269	270	271	272	273	274	275	276	277	278	279	280	281	314	315	316	317	318	319	320	321
6xox	R	147	148	149	150	151	152	153	154	155	156	157	158	159	160	161	162	163	164	165	166	167	176	177	178	179	180	181	182	183	184	185	186	187	188	189	190	191	192	193	194	226	227	228	229	230	231	232	233
7aue	R	50	51	52	53	54	55	56	57	58	59	60	61	62	63	64	65	66	67	68	69	70	79	80	81	82	83	84	85	86	87	88	89	90	91	92	93	94	95	96	97	122	123	124	125	126	127	128	129
7bb6	A	43	44	45	46	47	48	49	50	51	52	53	54	55	56	57	58	59	60	61	62	63	74	75	76	77	78	79	80	81	82	83	84	85	86	87	88	89	90	92	93	112	113	114	115	116	117	118	119
7bb7	A	43	44	45	46	47	48	49	50	51	52	53	54	55	56	57	58	59	60	61	62	63	74	75	76	77	78	79	80	81	82	83	84	85	86	87	88	89	90	92	93	112	113	114	115	116	117	118	119
7bw0	R	20	21	22	23	24	25	26	27	28	29	30	31	32	33	34	35	36	37	38	39	40	50	51	52	53	54	55	56	57	58	59	60	61	62	63	64	65	66	67	68	85	86	87	88	89	90	91	92
7bz2	R	39	40	41	42	43	44	45	46	47	48	49	50	51	52	53	54	55	56	57	58	59	68	69	70	71	72	73	74	75	76	77	78	79	80	81	82	83	84	86	87	106	107	108	109	110	111	112	113
7c2e	R	147	148	149	150	151	152	153	154	155	156	157	158	159	160	161	162	163	164	165	166	167	176	177	178	179	180	181	182	183	184	185	186	187	188	189	190	191	192	193	194	226	227	228	229	230	231	232	233
7cfm	R	20	21	22	23	24	25	26	27	28	29	30	31	32	33	34	35	36	37	38	39	40	50	51	52	53	54	55	56	57	58	59	60	61	62	63	64	65	66	67	68	85	86	87	88	89	90	91	92
7cfn	R	20	21	22	23	24	25	26	27	28	29	30	31	32	33	34	35	36	37	38	39	40	50	51	52	53	54	55	56	57	58	59	60	61	62	63	64	65	66	67	68	85	86	87	88	89	90	91	92
7ckw	R	29	30	31	32	33	34	35	36	37	38	39	40	41	42	43	44	45	46	47	48	49	59	60	61	62	63	64	65	66	67	68	69	70	71	72	73	74	75	77	78	96	97	98	99	100	101	102	103
7ckx	R	29	30	31	32	33	34	35	36	37	38	39	40	41	42	43	44	45	46	47	48	49	59	60	61	62	63	64	65	66	67	68	69	70	71	72	73	74	75	77	78	96	97	98	99	100	101	102	103
7cky	R	29	30	31	32	33	34	35	36	37	38	39	40	41	42	43	44	45	46	47	48	49	59	60	61	62	63	64	65	66	67	68	69	70	71	72	73	74	75	77	78	96	97	98	99	100	101	102	103
7ckz	R	29	30	31	32	33	34	35	36	37	38	39	40	41	42	43	44	45	46	47	48	49	59	60	61	62	63	64	65	66	67	68	69	70	71	72	73	74	75	77	78	96	97	98	99	100	101	102	103
7cmu	R	35	36	37	38	39	40	41	42	43	44	45	46	47	48	49	50	51	52	53	54	55	64	65	66	67	68	69	70	71	72	73	74	75	76	77	78	79	80	82	83	103	104	105	106	107	108	109	110
7cmv	R	35	36	37	38	39	40	41	42	43	44	45	46	47	48	49	50	51	52	53	54	55	64	65	66	67	68	69	70	71	72	73	74	75	76	77	78	79	80	82	83	103	104	105	106	107	108	109	110
7crh	R	29	30	31	32	33	34	35	36	37	38	39	40	41	42	43	44	45	46	47	48	49	59	60	61	62	63	64	65	66	67	68	69	70	71	72	73	74	75	77	78	96	97	98	99	100	101	102	103
7cx2	R	27	28	29	30	31	32	33	34	35	36	37	38	39	40	41	42	43	44	45	46	47	67	68	69	70	71	72	73	74	75	76	77	78	79	80	81	82	83	85	86	109	110	111	112	113	114	115	116
7cx3	R	27	28	29	30	31	32	33	34	35	36	37	38	39	40	41	42	43	44	45	46	47	67	68	69	70	71	72	73	74	75	76	77	78	79	80	81	82	83	85	86	109	110	111	112	113	114	115	116
7cx4	R	27	28	29	30	31	32	33	34	35	36	37	38	39	40	41	42	43	44	45	46	47	67	68	69	70	71	72	73	74	75	76	77	78	79	80	81	82	83	85	86	109	110	111	112	113	114	115	116
7cz5	R	132	133	134	135	136	137	138	139	140	141	142	143	144	145	146	147	148	149	150	151	152	161	162	163	164	165	166	167	168	169	170	171	172	173	174	175	176	177	178	179	202	203	204	205	206	207	208	209
7d3s	R	145	146	147	148	149	150	151	152	153	154	155	156	157	158	159	160	161	162	163	164	165	174	175	176	177	178	179	180	181	182	183	184	185	186	187	188	189	190	191	192	215	216	217	218	219	220	221	222
7d68	R	181	182	183	184	185	186	187	188	189	190	191	192	193	194	195	196	197	198	199	200	201	210	211	212	213	214	215	216	217	218	219	220	221	222	223	224	225	226	227	228	260	261	262	263	264	265	266	267
7d76	R	271	272	273	274	275	276	277	278	279	280	281	282	283	284	285	286	287	288	289	290	291	305	306	307	308	309	310	311	312	313	314	315	316	317	318	319	320	321	322	323	338	339	340	341	342	343	344	345
7d77	R	271	272	273	274	275	276	277	278	279	280	281	282	283	284	285	286	287	288	289	290	291	305	306	307	308	309	310	311	312	313	314	315	316	317	318	319	320	321	322	323	338	339	340	341	342	343	344	345
7d7m	A	23	24	25	26	27	28	29	30	31	32	33	34	35	36	37	38	39	40	41	42	43	54	55	56	57	58	59	60	61	62	63	64	65	66	67	68	69	70	72	73	92	93	94	95	96	97	98	99
7db6	D	33	34	35	36	37	38	39	40	41	42	43	44	45	46	47	48	49	50	51	52	53	62	63	64	65	66	67	68	69	70	71	72	73	74	75	76	77	78	80	81	100	101	102	103	104	105	106	107
7dfl	R	33	34	35	36	37	38	39	40	41	42	43	44	45	46	47	48	49	50	51	52	53	62	63	64	65	66	67	68	69	70	71	72	73	74	75	76	77	78	80	81	100	101	102	103	104	105	106	107
7dh5	R	43	44	45	46	47	48	49	50	51	52	53	54	55	56	57	58	59	60	61	62	63	72	73	74	75	76	77	78	79	80	81	82	83	84	85	86	87	88	90	91	110	111	112	113	114	115	116	117
7dhi	R	39	40	41	42	43	44	45	46	47	48	49	50	51	52	53	54	55	56	57	58	59	68	69	70	71	72	73	74	75	76	77	78	79	80	81	82	83	84	86	87	106	107	108	109	110	111	112	113
7dhr	R	39	40	41	42	43	44	45	46	47	48	49	50	51	52	53	54	55	56	57	58	59	68	69	70	71	72	73	74	75	76	77	78	79	80	81	82	83	84	86	87	106	107	108	109	110	111	112	113
7dty	R	140	141	142	143	144	145	146	147	148	149	150	151	152	153	154	155	156	157	158	159	160	169	170	171	172	173	174	175	176	177	178	179	180	181	182	183	184	185	186	187	216	217	218	219	220	221	222	223
7duq	R	147	148	149	150	151	152	153	154	155	156	157	158	159	160	161	162	163	164	165	166	167	176	177	178	179	180	181	182	183	184	185	186	187	188	189	190	191	192	193	194	226	227	228	229	230	231	232	233
7dur	R	147	148	149	150	151	152	153	154	155	156	157	158	159	160	161	162	163	164	165	166	167	176	177	178	179	180	181	182	183	184	185	186	187	188	189	190	191	192	193	194	226	227	228	229	230	231	232	233
7dw9	R	43	44	45	46	47	48	49	50	51	52	53	54	55	56	57	58	59	60	61	62	63	74	75	76	77	78	79	80	81	82	83	84	85	86	87	88	89	90	92	93	112	113	114	115	116	117	118	119
7e14	R	147	148	149	150	151	152	153	154	155	156	157	158	159	160	161	162	163	164	165	166	167	176	177	178	179	180	181	182	183	184	185	186	187	188	189	190	191	192	193	194	226	227	228	229	230	231	232	233
7e2x	R	42	43	44	45	46	47	48	49	50	51	52	53	54	55	56	57	58	59	60	61	62	71	72	73	74	75	76	77	78	79	80	81	82	83	84	85	86	87	89	90	109	110	111	112	113	114	115	116
7e2y	R	42	43	44	45	46	47	48	49	50	51	52	53	54	55	56	57	58	59	60	61	62	71	72	73	74	75	76	77	78	79	80	81	82	83	84	85	86	87	89	90	109	110	111	112	113	114	115	116
7e2z	R	42	43	44	45	46	47	48	49	50	51	52	53	54	55	56	57	58	59	60	61	62	71	72	73	74	75	76	77	78	79	80	81	82	83	84	85	86	87	89	90	109	110	111	112	113	114	115	116
7e32	R	44	45	46	47	48	49	50	51	52	53	54	55	56	57	58	59	60	61	62	63	64	73	74	75	76	77	78	79	80	81	82	83	84	85	86	87	88	89	91	92	111	112	113	114	115	116	117	118
7e33	R	28	29	30	31	32	33	34	35	36	37	38	39	40	41	42	43	44	45	46	47	48	57	58	59	60	61	62	63	64	65	66	67	68	69	70	71	72	73	75	76	95	96	97	98	99	100	101	102
7e9g	R	570	571	572	573	574	575	576	577	578	579	580	581	582	583	584	585	586	587	588	589	590	602	603	604	605	606	607	608	609	610	611	612	613	614	615	616	617	618	619	620	632	633	634	635	636	637	638	639
7e9h	R	590	591	592	593	594	595	596	597	598	599	600	601	602	603	604	605	606	607	608	609	610	622	623	624	625	626	627	628	629	630	631	632	633	634	635	636	637	638	639	640	652	653	654	655	656	657	658	659
7eb2	D	484	485	486	487	488	489	490	491	492	493	494	495	496	497	498	499	500	501	502	503	504	516	517	518	519	520	521	522	523	524	525	526	527	528	529	530	531	532	533	534	553	554	555	556	557	558	559	560
7ej0	R	54	55	56	57	58	59	60	61	62	63	64	65	66	67	68	69	70	71	72	73	74	83	84	85	86	87	88	89	90	91	92	93	94	95	96	97	98	99	101	102	121	122	123	124	125	126	127	128
7ej8	R	54	55	56	57	58	59	60	61	62	63	64	65	66	67	68	69	70	71	72	73	74	83	84	85	86	87	88	89	90	91	92	93	94	95	96	97	98	99	101	102	121	122	123	124	125	126	127	128
7eja	R	54	55	56	57	58	59	60	61	62	63	64	65	66	67	68	69	70	71	72	73	74	83	84	85	86	87	88	89	90	91	92	93	94	95	96	97	98	99	101	102	121	122	123	124	125	126	127	128
7ejk	R	54	55	56	57	58	59	60	61	62	63	64	65	66	67	68	69	70	71	72	73	74	83	84	85	86	87	88	89	90	91	92	93	94	95	96	97	98	99	101	102	121	122	123	124	125	126	127	128
7ejx	R	37	38	39	40	41	42	43	44	45	46	47	48	49	50	51	52	53	54	55	56	57	66	67	68	69	70	71	72	73	74	75	76	77	78	79	80	81	82	84	85	113	114	115	116	117	118	119	120
7eo2	A	51	52	53	54	55	56	57	58	59	60	61	62	63	64	65	66	67	68	69	70	71	80	81	82	83	84	85	86	87	88	89	90	91	92	93	94	95	96	97	98	117	118	119	120	121	122	123	124
7eo4	A	51	52	53	54	55	56	57	58	59	60	61	62	63	64	65	66	67	68	69	70	71	80	81	82	83	84	85	86	87	88	89	90	91	92	93	94	95	96	97	98	117	118	119	120	121	122	123	124
7ept	R	569	570	571	572	573	574	575	576	577	578	579	580	581	582	583	584	585	586	587	588	589	601	602	603	604	605	606	607	608	609	610	611	612	613	614	615	616	617	618	619	632	633	634	635	636	637	638	639
7eq1	R	251	252	253	254	255	256	257	258	259	260	261	262	263	264	265	266	267	268	269	270	271	280	281	282	283	284	285	286	287	288	289	290	291	292	293	294	295	296	297	298	314	315	316	317	318	319	320	321
7euo	R	32	33	34	35	36	37	38	39	40	41	42	43	44	45	46	47	48	49	50	51	52	60	61	62	63	64	65	66	67	68	69	70	71	72	73	74	75	76	77	78	98	99	100	101	102	103	104	105
7evm	R	147	148	149	150	151	152	153	154	155	156	157	158	159	160	161	162	163	164	165	166	167	176	177	178	179	180	181	182	183	184	185	186	187	188	189	190	191	192	193	194	226	227	228	229	230	231	232	233
7evw	R	256	257	258	259	260	261	262	263	264	265	266	267	268	269	270	271	272	273	274	275	276	285	286	287	288	289	290	291	292	293	294	295	296	297	298	299	300	301	302	303	336	337	338	339	340	341	342	343
7evy	D	51	52	53	54	55	56	57	58	59	60	61	62	63	64	65	66	67	68	69	70	71	80	81	82	83	84	85	86	87	88	89	90	91	92	93	94	95	96	97	98	117	118	119	120	121	122	123	124
7evz	D	51	52	53	54	55	56	57	58	59	60	61	62	63	64	65	66	67	68	69	70	71	80	81	82	83	84	85	86	87	88	89	90	91	92	93	94	95	96	97	98	117	118	119	120	121	122	123	124
7ew0	D	51	52	53	54	55	56	57	58	59	60	61	62	63	64	65	66	67	68	69	70	71	80	81	82	83	84	85	86	87	88	89	90	91	92	93	94	95	96	97	98	117	118	119	120	121	122	123	124
7ew1	A	42	43	44	45	46	47	48	49	50	51	52	53	54	55	56	57	58	59	60	61	62	71	72	73	74	75	76	77	78	79	80	81	82	83	84	85	86	87	88	89	108	109	110	111	112	113	114	115
7ew2	R	45	46	47	48	49	50	51	52	53	54	55	56	57	58	59	60	61	62	63	64	65	74	75	76	77	78	79	80	81	82	83	84	85	86	87	88	89	90	91	92	111	112	113	114	115	116	117	118
7ew3	R	45	46	47	48	49	50	51	52	53	54	55	56	57	58	59	60	61	62	63	64	65	74	75	76	77	78	79	80	81	82	83	84	85	86	87	88	89	90	91	92	111	112	113	114	115	116	117	118
7ew4	R	45	46	47	48	49	50	51	52	53	54	55	56	57	58	59	60	61	62	63	64	65	74	75	76	77	78	79	80	81	82	83	84	85	86	87	88	89	90	91	92	111	112	113	114	115	116	117	118
7ew7	D	51	52	53	54	55	56	57	58	59	60	61	62	63	64	65	66	67	68	69	70	71	80	81	82	83	84	85	86	87	88	89	90	91	92	93	94	95	96	97	98	117	118	119	120	121	122	123	124
7exd	R	29	30	31	32	33	34	35	36	37	38	39	40	41	42	43	44	45	46	47	48	49	58	59	60	61	62	63	64	65	66	67	68	69	70	71	72	73	74	76	77	96	97	98	99	100	101	102	103
7ezh	D	47	48	49	50	51	52	53	54	55	56	57	58	59	60	61	62	63	64	65	66	67	76	77	78	79	80	81	82	83	84	85	86	87	88	89	90	91	92	94	95	114	115	116	117	118	119	120	121
7ezk	D	47	48	49	50	51	52	53	54	55	56	57	58	59	60	61	62	63	64	65	66	67	76	77	78	79	80	81	82	83	84	85	86	87	88	89	90	91	92	94	95	114	115	116	117	118	119	120	121
7ezm	D	47	48	49	50	51	52	53	54	55	56	57	58	59	60	61	62	63	64	65	66	67	76	77	78	79	80	81	82	83	84	85	86	87	88	89	90	91	92	94	95	114	115	116	117	118	119	120	121
7f0t	F	29	30	31	32	33	34	35	36	37	38	39	40	41	42	43	44	45	46	47	48	49	59	60	61	62	63	64	65	66	67	68	69	70	71	72	73	74	75	77	78	96	97	98	99	100	101	102	103
7f16	R	147	148	149	150	151	152	153	154	155	156	157	158	159	160	161	162	163	164	165	166	167	176	177	178	179	180	181	182	183	184	185	186	187	188	189	190	191	192	193	194	236	237	238	239	240	241	242	243
7f1o	F	29	30	31	32	33	34	35	36	37	38	39	40	41	42	43	44	45	46	47	48	49	59	60	61	62	63	64	65	66	67	68	69	70	71	72	73	74	75	77	78	96	97	98	99	100	101	102	103
7f1q	R	132	133	134	135	136	137	138	139	140	141	142	143	144	145	146	147	148	149	150	151	152	161	162	163	164	165	166	167	168	169	170	171	172	173	174	175	176	177	178	179	197	198	199	200	201	202	203	204
7f1r	R	131	132	133	134	135	136	137	138	139	140	141	142	143	144	145	146	147	148	149	150	151	160	161	162	163	164	165	166	167	168	169	170	171	172	173	174	175	176	177	178	196	197	198	199	200	201	202	203
7f1s	R	36	37	38	39	40	41	42	43	44	45	46	47	48	49	50	51	52	53	54	55	56	65	66	67	68	69	70	71	72	73	74	75	76	77	78	79	80	81	82	83	101	102	103	104	105	106	107	108
7f1z	F	29	30	31	32	33	34	35	36	37	38	39	40	41	42	43	44	45	46	47	48	49	59	60	61	62	63	64	65	66	67	68	69	70	71	72	73	74	75	77	78	96	97	98	99	100	101	102	103
7f23	F	29	30	31	32	33	34	35	36	37	38	39	40	41	42	43	44	45	46	47	48	49	59	60	61	62	63	64	65	66	67	68	69	70	71	72	73	74	75	77	78	96	97	98	99	100	101	102	103
7f24	F	29	30	31	32	33	34	35	36	37	38	39	40	41	42	43	44	45	46	47	48	49	59	60	61	62	63	64	65	66	67	68	69	70	71	72	73	74	75	77	78	96	97	98	99	100	101	102	103
7f4d	R	44	45	46	47	48	49	50	51	52	53	54	55	56	57	58	59	60	61	62	63	64	73	74	75	76	77	78	79	80	81	82	83	84	85	86	87	88	89	90	91	117	118	119	120	121	122	123	124
7f4f	R	44	45	46	47	48	49	50	51	52	53	54	55	56	57	58	59	60	61	62	63	64	73	74	75	76	77	78	79	80	81	82	83	84	85	86	87	88	89	90	91	117	118	119	120	121	122	123	124
7f4h	R	44	45	46	47	48	49	50	51	52	53	54	55	56	57	58	59	60	61	62	63	64	73	74	75	76	77	78	79	80	81	82	83	84	85	86	87	88	89	90	91	117	118	119	120	121	122	123	124
7f4i	R	44	45	46	47	48	49	50	51	52	53	54	55	56	57	58	59	60	61	62	63	64	73	74	75	76	77	78	79	80	81	82	83	84	85	86	87	88	89	90	91	117	118	119	120	121	122	123	124
7f53	R	50	51	52	53	54	55	56	57	58	59	60	61	62	63	64	65	66	67	68	69	70	79	80	81	82	83	84	85	86	87	88	89	90	91	92	93	94	95	96	97	122	123	124	125	126	127	128	129
7f54	R	50	51	52	53	54	55	56	57	58	59	60	61	62	63	64	65	66	67	68	69	70	79	80	81	82	83	84	85	86	87	88	89	90	91	92	93	94	95	96	97	122	123	124	125	126	127	128	129
7f55	R	50	51	52	53	54	55	56	57	58	59	60	61	62	63	64	65	66	67	68	69	70	79	80	81	82	83	84	85	86	87	88	89	90	91	92	93	94	95	96	97	122	123	124	125	126	127	128	129
7f58	R	50	51	52	53	54	55	56	57	58	59	60	61	62	63	64	65	66	67	68	69	70	79	80	81	82	83	84	85	86	87	88	89	90	91	92	93	94	95	96	97	122	123	124	125	126	127	128	129
7f6h	A	63	64	65	66	67	68	69	70	71	72	73	74	75	76	77	78	79	80	81	82	83	92	93	94	95	96	97	98	99	100	101	102	103	104	105	106	107	108	109	110	130	131	132	133	134	135	136	137
7f6i	A	63	64	65	66	67	68	69	70	71	72	73	74	75	76	77	78	79	80	81	82	83	92	93	94	95	96	97	98	99	100	101	102	103	104	105	106	107	108	109	110	130	131	132	133	134	135	136	137
7f8v	R	60	61	62	63	64	65	66	67	68	69	70	71	72	73	74	75	76	77	78	79	80	89	90	91	92	93	94	95	96	97	98	99	100	101	102	103	104	105	107	108	127	128	129	130	131	132	133	134
7f8w	R	60	61	62	63	64	65	66	67	68	69	70	71	72	73	74	75	76	77	78	79	80	89	90	91	92	93	94	95	96	97	98	99	100	101	102	103	104	105	107	108	127	128	129	130	131	132	133	134
7fim	R	147	148	149	150	151	152	153	154	155	156	157	158	159	160	161	162	163	164	165	166	167	176	177	178	179	180	181	182	183	184	185	186	187	188	189	190	191	192	193	194	226	227	228	229	230	231	232	233
7fin	R	140	141	142	143	144	145	146	147	148	149	150	151	152	153	154	155	156	157	158	159	160	169	170	171	172	173	174	175	176	177	178	179	180	181	182	183	184	185	186	187	216	217	218	219	220	221	222	223
7fiy	R	140	141	142	143	144	145	146	147	148	149	150	151	152	153	154	155	156	157	158	159	160	169	170	171	172	173	174	175	176	177	178	179	180	181	182	183	184	185	186	187	216	217	218	219	220	221	222	223
7jjo	R	47	48	49	50	51	52	53	54	55	56	57	58	59	60	61	62	63	64	65	66	67	76	77	78	79	80	81	82	83	84	85	86	87	88	89	90	91	92	94	95	114	115	116	117	118	119	120	121
7joz	R	29	30	31	32	33	34	35	36	37	38	39	40	41	42	43	44	45	46	47	48	49	59	60	61	62	63	64	65	66	67	68	69	70	71	72	73	74	75	77	78	96	97	98	99	100	101	102	103
7jv5	R	29	30	31	32	33	34	35	36	37	38	39	40	41	42	43	44	45	46	47	48	49	59	60	61	62	63	64	65	66	67	68	69	70	71	72	73	74	75	77	78	96	97	98	99	100	101	102	103
7jvp	R	29	30	31	32	33	34	35	36	37	38	39	40	41	42	43	44	45	46	47	48	49	59	60	61	62	63	64	65	66	67	68	69	70	71	72	73	74	75	77	78	96	97	98	99	100	101	102	103
7jvq	R	29	30	31	32	33	34	35	36	37	38	39	40	41	42	43	44	45	46	47	48	49	59	60	61	62	63	64	65	66	67	68	69	70	71	72	73	74	75	77	78	96	97	98	99	100	101	102	103
7jvr	R	40	41	42	43	44	45	46	47	48	49	50	51	52	53	54	55	56	57	58	59	60	69	70	71	72	73	74	75	76	77	78	79	80	81	82	83	84	85	87	88	107	108	109	110	111	112	113	114
7kh0	R	43	44	45	46	47	48	49	50	51	52	53	54	55	56	57	58	59	60	61	62	63	74	75	76	77	78	79	80	81	82	83	84	85	86	87	88	89	90	92	93	112	113	114	115	116	117	118	119
7ki0	R	147	148	149	150	151	152	153	154	155	156	157	158	159	160	161	162	163	164	165	166	167	176	177	178	179	180	181	182	183	184	185	186	187	188	189	190	191	192	193	194	226	227	228	229	230	231	232	233
7ki1	R	147	148	149	150	151	152	153	154	155	156	157	158	159	160	161	162	163	164	165	166	167	176	177	178	179	180	181	182	183	184	185	186	187	188	189	190	191	192	193	194	226	227	228	229	230	231	232	233
7l0p	C	70	71	72	73	74	75	76	77	78	79	80	81	82	83	84	85	86	87	88	89	90	102	103	104	105	106	107	108	109	110	111	112	113	114	115	116	117	118	120	121	142	143	144	145	146	147	148	149
7l0q	C	70	71	72	73	74	75	76	77	78	79	80	81	82	83	84	85	86	87	88	89	90	102	103	104	105	106	107	108	109	110	111	112	113	114	115	116	117	118	120	121	142	143	144	145	146	147	148	149
7l0r	C	70	71	72	73	74	75	76	77	78	79	80	81	82	83	84	85	86	87	88	89	90	102	103	104	105	106	107	108	109	110	111	112	113	114	115	116	117	118	120	121	142	143	144	145	146	147	148	149
7l0s	C	70	71	72	73	74	75	76	77	78	79	80	81	82	83	84	85	86	87	88	89	90	102	103	104	105	106	107	108	109	110	111	112	113	114	115	116	117	118	120	121	142	143	144	145	146	147	148	149
7lci	R	147	148	149	150	151	152	153	154	155	156	157	158	159	160	161	162	163	164	165	166	167	176	177	178	179	180	181	182	183	184	185	186	187	188	189	190	191	192	193	194	226	227	228	229	230	231	232	233
7ld3	R	15	16	17	18	19	20	21	22	23	24	25	26	27	28	29	30	31	32	33	34	35	44	45	46	47	48	49	50	51	52	53	54	55	56	57	58	59	60	62	63	80	81	82	83	84	85	86	87
7ld4	R	15	16	17	18	19	20	21	22	23	24	25	26	27	28	29	30	31	32	33	34	35	44	45	46	47	48	49	50	51	52	53	54	55	56	57	58	59	60	62	63	80	81	82	83	84	85	86	87
7ljc	R	29	30	31	32	33	34	35	36	37	38	39	40	41	42	43	44	45	46	47	48	49	59	60	61	62	63	64	65	66	67	68	69	70	71	72	73	74	75	77	78	96	97	98	99	100	101	102	103
7ljd	R	29	30	31	32	33	34	35	36	37	38	39	40	41	42	43	44	45	46	47	48	49	59	60	61	62	63	64	65	66	67	68	69	70	71	72	73	74	75	77	78	96	97	98	99	100	101	102	103
7lll	R	147	148	149	150	151	152	153	154	155	156	157	158	159	160	161	162	163	164	165	166	167	176	177	178	179	180	181	182	183	184	185	186	187	188	189	190	191	192	193	194	226	227	228	229	230	231	232	233
7lly	R	147	148	149	150	151	152	153	154	155	156	157	158	159	160	161	162	163	164	165	166	167	176	177	178	179	180	181	182	183	184	185	186	187	188	189	190	191	192	193	194	226	227	228	229	230	231	232	233
7mbx	R	47	48	49	50	51	52	53	54	55	56	57	58	59	60	61	62	63	64	65	66	67	76	77	78	79	80	81	82	83	84	85	86	87	88	89	90	91	92	94	95	114	115	116	117	118	119	120	121
7mts	A	570	571	572	573	574	575	576	577	578	579	580	581	582	583	584	585	586	587	588	589	590	602	603	604	605	606	607	608	609	610	611	612	613	614	615	616	617	618	619	620	632	633	634	635	636	637	638	639
7na7	R	49	50	51	52	53	54	55	56	57	58	59	60	61	62	63	64	65	66	67	68	69	78	79	80	81	82	83	84	85	86	87	88	89	90	91	92	93	94	95	96	116	117	118	119	120	121	122	123
7na8	R	49	50	51	52	53	54	55	56	57	58	59	60	61	62	63	64	65	66	67	68	69	78	79	80	81	82	83	84	85	86	87	88	89	90	91	92	93	94	95	96	116	117	118	119	120	121	122	123
7o7f	C	36	37	38	39	40	41	42	43	44	45	46	47	48	49	50	51	52	53	54	55	56	65	66	67	68	69	70	71	72	73	74	75	76	77	78	79	80	81	82	83	101	102	103	104	105	106	107	108
7p02	R	38	39	40	41	42	43	44	45	46	47	48	49	50	51	52	53	54	55	56	57	58	67	68	69	70	71	72	73	74	75	76	77	78	79	80	81	82	83	84	85	105	106	107	108	109	110	111	112
7piu	R	50	51	52	53	54	55	56	57	58	59	60	61	62	63	64	65	66	67	68	69	70	79	80	81	82	83	84	85	86	87	88	89	90	91	92	93	94	95	96	97	122	123	124	125	126	127	128	129
7piv	R	50	51	52	53	54	55	56	57	58	59	60	61	62	63	64	65	66	67	68	69	70	79	80	81	82	83	84	85	86	87	88	89	90	91	92	93	94	95	96	97	122	123	124	125	126	127	128	129
7ra3	R	140	141	142	143	144	145	146	147	148	149	150	151	152	153	154	155	156	157	158	159	160	169	170	171	172	173	174	175	176	177	178	179	180	181	182	183	184	185	186	187	216	217	218	219	220	221	222	223
7rbt	R	140	141	142	143	144	145	146	147	148	149	150	151	152	153	154	155	156	157	158	159	160	169	170	171	172	173	174	175	176	177	178	179	180	181	182	183	184	185	186	187	216	217	218	219	220	221	222	223
7rg9	R	147	148	149	150	151	152	153	154	155	156	157	158	159	160	161	162	163	164	165	166	167	176	177	178	179	180	181	182	183	184	185	186	187	188	189	190	191	192	193	194	226	227	228	229	230	231	232	233
7rgp	R	147	148	149	150	151	152	153	154	155	156	157	158	159	160	161	162	163	164	165	166	167	176	177	178	179	180	181	182	183	184	185	186	187	188	189	190	191	192	193	194	226	227	228	229	230	231	232	233
7rmg	R	38	39	40	41	42	43	44	45	46	47	48	49	50	51	52	53	54	55	56	57	58	67	68	69	70	71	72	73	74	75	76	77	78	79	80	81	82	83	84	85	105	106	107	108	109	110	111	112
7rmh	R	38	39	40	41	42	43	44	45	46	47	48	49	50	51	52	53	54	55	56	57	58	67	68	69	70	71	72	73	74	75	76	77	78	79	80	81	82	83	84	85	105	106	107	108	109	110	111	112
7rmi	R	38	39	40	41	42	43	44	45	46	47	48	49	50	51	52	53	54	55	56	57	58	67	68	69	70	71	72	73	74	75	76	77	78	79	80	81	82	83	84	85	105	106	107	108	109	110	111	112
7rtb	R	147	148	149	150	151	152	153	154	155	156	157	158	159	160	161	162	163	164	165	166	167	176	177	178	179	180	181	182	183	184	185	186	187	188	189	190	191	192	193	194	226	227	228	229	230	231	232	233
7s0f	R	47	48	49	50	51	52	53	54	55	56	57	58	59	60	61	62	63	64	65	66	67	76	77	78	79	80	81	82	83	84	85	86	87	88	89	90	91	92	94	95	114	115	116	117	118	119	120	121
7s1m	R	147	148	149	150	151	152	153	154	155	156	157	158	159	160	161	162	163	164	165	166	167	176	177	178	179	180	181	182	183	184	185	186	187	188	189	190	191	192	193	194	226	227	228	229	230	231	232	233
7s3i	R	147	148	149	150	151	152	153	154	155	156	157	158	159	160	161	162	163	164	165	166	167	176	177	178	179	180	181	182	183	184	185	186	187	188	189	190	191	192	193	194	226	227	228	229	230	231	232	233
7s8m	R	36	37	38	39	40	41	42	43	44	45	46	47	48	49	50	51	52	53	54	55	56	64	65	66	67	68	69	70	71	72	73	74	75	76	77	78	79	80	81	82	102	103	104	105	106	107	108	109
7s8o	R	36	37	38	39	40	41	42	43	44	45	46	47	48	49	50	51	52	53	54	55	56	64	65	66	67	68	69	70	71	72	73	74	75	76	77	78	79	80	81	82	102	103	104	105	106	107	108	109
7sbf	R	74	75	76	77	78	79	80	81	82	83	84	85	86	87	88	89	90	91	92	93	94	103	104	105	106	107	108	109	110	111	112	113	114	115	116	117	118	119	120	121	140	141	142	143	144	145	146	147
7scg	D	74	75	76	77	78	79	80	81	82	83	84	85	86	87	88	89	90	91	92	93	94	103	104	105	106	107	108	109	110	111	112	113	114	115	116	117	118	119	120	121	140	141	142	143	144	145	146	147
7sf7	A	867	868	869	870	871	872	873	874	875	876	877	878	879	880	881	882	883	884	885	886	887	896	897	898	899	900	901	902	903	904	905	906	907	908	909	910	911	912	913	914	927	928	929	930	931	932	933	934
7sf8	A	406	407	408	409	410	411	412	413	414	415	416	417	418	419	420	421	422	423	424	425	426	436	437	438	439	440	441	442	443	444	445	446	447	448	449	450	451	452	453	454	469	470	471	472	473	474	475	476
7sqo	R	60	61	62	63	64	65	66	67	68	69	70	71	72	73	74	75	76	77	78	79	80	89	90	91	92	93	94	95	96	97	98	99	100	101	102	103	104	105	107	108	127	128	129	130	131	132	133	134
7t2g	R	74	75	76	77	78	79	80	81	82	83	84	85	86	87	88	89	90	91	92	93	94	103	104	105	106	107	108	109	110	111	112	113	114	115	116	117	118	119	120	121	140	141	142	143	144	145	146	147
7t2h	D	74	75	76	77	78	79	80	81	82	83	84	85	86	87	88	89	90	91	92	93	94	103	104	105	106	107	108	109	110	111	112	113	114	115	116	117	118	119	120	121	140	141	142	143	144	145	146	147
7t6b	R	39	40	41	42	43	44	45	46	47	48	49	50	51	52	53	54	55	56	57	58	59	68	69	70	71	72	73	74	75	76	77	78	79	80	81	82	83	84	85	86	105	106	107	108	109	110	111	112
7t6s	R	32	33	34	35	36	37	38	39	40	41	42	43	44	45	46	47	48	49	50	51	52	60	61	62	63	64	65	66	67	68	69	70	71	72	73	74	75	76	77	78	98	99	100	101	102	103	104	105
7t6t	R	32	33	34	35	36	37	38	39	40	41	42	43	44	45	46	47	48	49	50	51	52	60	61	62	63	64	65	66	67	68	69	70	71	72	73	74	75	76	77	78	98	99	100	101	102	103	104	105
7t6u	R	32	33	34	35	36	37	38	39	40	41	42	43	44	45	46	47	48	49	50	51	52	60	61	62	63	64	65	66	67	68	69	70	71	72	73	74	75	76	77	78	98	99	100	101	102	103	104	105
7t6v	R	32	33	34	35	36	37	38	39	40	41	42	43	44	45	46	47	48	49	50	51	52	60	61	62	63	64	65	66	67	68	69	70	71	72	73	74	75	76	77	78	98	99	100	101	102	103	104	105
7t8x	A	29	30	31	32	33	34	35	36	37	38	39	40	41	42	43	44	45	46	47	48	49	58	59	60	61	62	63	64	65	66	67	68	69	70	71	72	73	74	76	77	96	97	98	99	100	101	102	103
7t90	A	29	30	31	32	33	34	35	36	37	38	39	40	41	42	43	44	45	46	47	48	49	58	59	60	61	62	63	64	65	66	67	68	69	70	71	72	73	74	76	77	96	97	98	99	100	101	102	103
7t94	A	29	30	31	32	33	34	35	36	37	38	39	40	41	42	43	44	45	46	47	48	49	58	59	60	61	62	63	64	65	66	67	68	69	70	71	72	73	74	76	77	96	97	98	99	100	101	102	103
7t96	A	29	30	31	32	33	34	35	36	37	38	39	40	41	42	43	44	45	46	47	48	49	58	59	60	61	62	63	64	65	66	67	68	69	70	71	72	73	74	76	77	96	97	98	99	100	101	102	103
7t9i	R	420	421	422	423	424	425	426	427	428	429	430	431	432	433	434	435	436	437	438	439	440	449	450	451	452	453	454	455	456	457	458	459	460	461	462	463	464	465	466	467	494	495	496	497	498	499	500	501
7t9n	R	420	421	422	423	424	425	426	427	428	429	430	431	432	433	434	435	436	437	438	439	440	449	450	451	452	453	454	455	456	457	458	459	460	461	462	463	464	465	466	467	494	495	496	497	498	499	500	501
7td0	R	55	56	57	58	59	60	61	62	63	64	65	66	67	68	69	70	71	72	73	74	75	84	85	86	87	88	89	90	91	92	93	94	95	96	97	98	99	100	101	102	121	122	123	124	125	126	127	128
7td1	R	55	56	57	58	59	60	61	62	63	64	65	66	67	68	69	70	71	72	73	74	75	84	85	86	87	88	89	90	91	92	93	94	95	96	97	98	99	100	101	102	121	122	123	124	125	126	127	128
7td2	R	55	56	57	58	59	60	61	62	63	64	65	66	67	68	69	70	71	72	73	74	75	84	85	86	87	88	89	90	91	92	93	94	95	96	97	98	99	100	101	102	121	122	123	124	125	126	127	128
7td3	R	51	52	53	54	55	56	57	58	59	60	61	62	63	64	65	66	67	68	69	70	71	80	81	82	83	84	85	86	87	88	89	90	91	92	93	94	95	96	97	98	117	118	119	120	121	122	123	124
7td4	R	51	52	53	54	55	56	57	58	59	60	61	62	63	64	65	66	67	68	69	70	71	80	81	82	83	84	85	86	87	88	89	90	91	92	93	94	95	96	97	98	117	118	119	120	121	122	123	124
7try	P	119	120	121	122	123	124	125	126	127	128	129	130	131	132	133	134	135	136	137	138	139	148	149	150	151	152	153	154	155	156	157	158	159	160	161	162	163	164	165	166	184	185	186	187	188	189	190	191
7tuz	R	37	38	39	40	41	42	43	44	45	46	47	48	49	50	51	52	53	54	55	56	57	66	67	68	69	70	71	72	73	74	75	76	77	78	79	80	81	82	83	84	104	105	106	107	108	109	110	111
7tyf	R	151	152	153	154	155	156	157	158	159	160	161	162	163	164	165	166	167	168	169	170	171	180	181	182	183	184	185	186	187	188	189	190	191	192	193	194	195	196	197	198	219	220	221	222	223	224	225	226
7tyh	R	151	152	153	154	155	156	157	158	159	160	161	162	163	164	165	166	167	168	169	170	171	180	181	182	183	184	185	186	187	188	189	190	191	192	193	194	195	196	197	198	219	220	221	222	223	224	225	226
7tyi	R	151	152	153	154	155	156	157	158	159	160	161	162	163	164	165	166	167	168	169	170	171	180	181	182	183	184	185	186	187	188	189	190	191	192	193	194	195	196	197	198	219	220	221	222	223	224	225	226
7tyl	R	151	152	153	154	155	156	157	158	159	160	161	162	163	164	165	166	167	168	169	170	171	180	181	182	183	184	185	186	187	188	189	190	191	192	193	194	195	196	197	198	219	220	221	222	223	224	225	226
7tyn	R	151	152	153	154	155	156	157	158	159	160	161	162	163	164	165	166	167	168	169	170	171	180	181	182	183	184	185	186	187	188	189	190	191	192	193	194	195	196	197	198	219	220	221	222	223	224	225	226
7tyo	R	151	152	153	154	155	156	157	158	159	160	161	162	163	164	165	166	167	168	169	170	171	180	181	182	183	184	185	186	187	188	189	190	191	192	193	194	195	196	197	198	219	220	221	222	223	224	225	226
7tyw	R	151	152	153	154	155	156	157	158	159	160	161	162	163	164	165	166	167	168	169	170	171	180	181	182	183	184	185	186	187	188	189	190	191	192	193	194	195	196	197	198	219	220	221	222	223	224	225	226
7tyx	R	151	152	153	154	155	156	157	158	159	160	161	162	163	164	165	166	167	168	169	170	171	180	181	182	183	184	185	186	187	188	189	190	191	192	193	194	195	196	197	198	219	220	221	222	223	224	225	226
7tyy	R	151	152	153	154	155	156	157	158	159	160	161	162	163	164	165	166	167	168	169	170	171	180	181	182	183	184	185	186	187	188	189	190	191	192	193	194	195	196	197	198	219	220	221	222	223	224	225	226
7tzf	R	151	152	153	154	155	156	157	158	159	160	161	162	163	164	165	166	167	168	169	170	171	180	181	182	183	184	185	186	187	188	189	190	191	192	193	194	195	196	197	198	219	220	221	222	223	224	225	226
7u2k	D	74	75	76	77	78	79	80	81	82	83	84	85	86	87	88	89	90	91	92	93	94	103	104	105	106	107	108	109	110	111	112	113	114	115	116	117	118	119	120	121	140	141	142	143	144	145	146	147
7u2l	D	74	75	76	77	78	79	80	81	82	83	84	85	86	87	88	89	90	91	92	93	94	103	104	105	106	107	108	109	110	111	112	113	114	115	116	117	118	119	120	121	140	141	142	143	144	145	146	147
7utz	R	420	421	422	423	424	425	426	427	428	429	430	431	432	433	434	435	436	437	438	439	440	449	450	451	452	453	454	455	456	457	458	459	460	461	462	463	464	465	466	467	494	495	496	497	498	499	500	501
7v35	R	144	145	146	147	148	149	150	151	152	153	154	155	156	157	158	159	160	161	162	163	164	173	174	175	176	177	178	179	180	181	182	183	184	185	186	187	188	189	190	191	224	225	226	227	228	229	230	231
7v68	R	38	39	40	41	42	43	44	45	46	47	48	49	50	51	52	53	54	55	56	57	58	67	68	69	70	71	72	73	74	75	76	77	78	79	80	81	82	83	85	86	105	106	107	108	109	110	111	112
7v69	R	38	39	40	41	42	43	44	45	46	47	48	49	50	51	52	53	54	55	56	57	58	67	68	69	70	71	72	73	74	75	76	77	78	79	80	81	82	83	85	86	105	106	107	108	109	110	111	112
7v6a	R	38	39	40	41	42	43	44	45	46	47	48	49	50	51	52	53	54	55	56	57	58	67	68	69	70	71	72	73	74	75	76	77	78	79	80	81	82	83	85	86	105	106	107	108	109	110	111	112
7v9l	R	68	69	70	71	72	73	74	75	76	77	78	79	80	81	82	83	84	85	86	87	88	97	98	99	100	101	102	103	104	105	106	107	108	109	110	111	112	113	114	115	138	139	140	141	142	143	144	145
7v9m	R	68	69	70	71	72	73	74	75	76	77	78	79	80	81	82	83	84	85	86	87	88	97	98	99	100	101	102	103	104	105	106	107	108	109	110	111	112	113	114	115	138	139	140	141	142	143	144	145
7vab	R	140	141	142	143	144	145	146	147	148	149	150	151	152	153	154	155	156	157	158	159	160	169	170	171	172	173	174	175	176	177	178	179	180	181	182	183	184	185	186	187	216	217	218	219	220	221	222	223
7vbh	R	147	148	149	150	151	152	153	154	155	156	157	158	159	160	161	162	163	164	165	166	167	176	177	178	179	180	181	182	183	184	185	186	187	188	189	190	191	192	193	194	226	227	228	229	230	231	232	233
7vbi	R	147	148	149	150	151	152	153	154	155	156	157	158	159	160	161	162	163	164	165	166	167	176	177	178	179	180	181	182	183	184	185	186	187	188	189	190	191	192	193	194	226	227	228	229	230	231	232	233
7vdh	R	36	37	38	39	40	41	42	43	44	45	46	47	48	49	50	51	52	53	54	55	56	64	65	66	67	68	69	70	71	72	73	74	75	76	77	78	79	80	81	82	102	103	104	105	106	107	108	109
7vdl	R	36	37	38	39	40	41	42	43	44	45	46	47	48	49	50	51	52	53	54	55	56	64	65	66	67	68	69	70	71	72	73	74	75	76	77	78	79	80	81	82	102	103	104	105	106	107	108	109
7vdm	R	36	37	38	39	40	41	42	43	44	45	46	47	48	49	50	51	52	53	54	55	56	64	65	66	67	68	69	70	71	72	73	74	75	76	77	78	79	80	81	82	102	103	104	105	106	107	108	109
7vfx	R	32	33	34	35	36	37	38	39	40	41	42	43	44	45	46	47	48	49	50	51	52	60	61	62	63	64	65	66	67	68	69	70	71	72	73	74	75	76	77	78	98	99	100	101	102	103	104	105
7vgx	R	46	47	48	49	50	51	52	53	54	55	56	57	58	59	60	61	62	63	64	65	66	75	76	77	78	79	80	81	82	83	84	85	86	87	88	89	90	91	93	94	113	114	115	116	117	118	119	120
7vgy	A	33	34	35	36	37	38	39	40	41	42	43	44	45	46	47	48	49	50	51	52	53	62	63	64	65	66	67	68	69	70	71	72	73	74	75	76	77	78	80	81	100	101	102	103	104	105	106	107
7vgz	B	33	34	35	36	37	38	39	40	41	42	43	44	45	46	47	48	49	50	51	52	53	62	63	64	65	66	67	68	69	70	71	72	73	74	75	76	77	78	80	81	100	101	102	103	104	105	106	107
7vh0	A	46	47	48	49	50	51	52	53	54	55	56	57	58	59	60	61	62	63	64	65	66	75	76	77	78	79	80	81	82	83	84	85	86	87	88	89	90	91	93	94	113	114	115	116	117	118	119	120
7vie	F	51	52	53	54	55	56	57	58	59	60	61	62	63	64	65	66	67	68	69	70	71	80	81	82	83	84	85	86	87	88	89	90	91	92	93	94	95	96	97	98	117	118	119	120	121	122	123	124
7vif	F	51	52	53	54	55	56	57	58	59	60	61	62	63	64	65	66	67	68	69	70	71	80	81	82	83	84	85	86	87	88	89	90	91	92	93	94	95	96	97	98	117	118	119	120	121	122	123	124
7vig	F	51	52	53	54	55	56	57	58	59	60	61	62	63	64	65	66	67	68	69	70	71	80	81	82	83	84	85	86	87	88	89	90	91	92	93	94	95	96	97	98	117	118	119	120	121	122	123	124
7vih	F	51	52	53	54	55	56	57	58	59	60	61	62	63	64	65	66	67	68	69	70	71	80	81	82	83	84	85	86	87	88	89	90	91	92	93	94	95	96	97	98	117	118	119	120	121	122	123	124
7vkt	A	24	25	26	27	28	29	30	31	32	33	34	35	36	37	38	39	40	41	42	43	44	53	54	55	56	57	58	59	60	61	62	63	64	65	66	67	68	69	70	71	90	91	92	93	94	95	96	97
7vl8	R	40	41	42	43	44	45	46	47	48	49	50	51	52	53	54	55	56	57	58	59	60	69	70	71	72	73	74	75	76	77	78	79	80	81	82	83	84	85	86	87	106	107	108	109	110	111	112	113
7vl9	R	40	41	42	43	44	45	46	47	48	49	50	51	52	53	54	55	56	57	58	59	60	69	70	71	72	73	74	75	76	77	78	79	80	81	82	83	84	85	86	87	106	107	108	109	110	111	112	113
7vla	R	40	41	42	43	44	45	46	47	48	49	50	51	52	53	54	55	56	57	58	59	60	69	70	71	72	73	74	75	76	77	78	79	80	81	82	83	84	85	86	87	106	107	108	109	110	111	112	113
7vqx	R	129	130	131	132	133	134	135	136	137	138	139	140	141	142	143	144	145	146	147	148	149	158	159	160	161	162	163	164	165	166	167	168	169	170	171	172	173	174	175	176	202	203	204	205	206	207	208	209
7vug	R	32	33	34	35	36	37	38	39	40	41	42	43	44	45	46	47	48	49	50	51	52	62	63	64	65	66	67	68	69	70	71	72	73	74	75	76	77	78	79	80	101	102	103	104	105	106	107	108
7vuy	R	36	37	38	39	40	41	42	43	44	45	46	47	48	49	50	51	52	53	54	55	56	64	65	66	67	68	69	70	71	72	73	74	75	76	77	78	79	80	81	82	102	103	104	105	106	107	108	109
7vuz	R	36	37	38	39	40	41	42	43	44	45	46	47	48	49	50	51	52	53	54	55	56	64	65	66	67	68	69	70	71	72	73	74	75	76	77	78	79	80	81	82	102	103	104	105	106	107	108	109
7vv3	R	36	37	38	39	40	41	42	43	44	45	46	47	48	49	50	51	52	53	54	55	56	64	65	66	67	68	69	70	71	72	73	74	75	76	77	78	79	80	81	82	102	103	104	105	106	107	108	109
7vv5	R	36	37	38	39	40	41	42	43	44	45	46	47	48	49	50	51	52	53	54	55	56	64	65	66	67	68	69	70	71	72	73	74	75	76	77	78	79	80	81	82	102	103	104	105	106	107	108	109
7vvj	R	190	191	192	193	194	195	196	197	198	199	200	201	202	203	204	205	206	207	208	209	210	219	220	221	222	223	224	225	226	227	228	229	230	231	232	233	234	235	236	237	281	282	283	284	285	286	287	288
7vvk	R	190	191	192	193	194	195	196	197	198	199	200	201	202	203	204	205	206	207	208	209	210	219	220	221	222	223	224	225	226	227	228	229	230	231	232	233	234	235	236	237	281	282	283	284	285	286	287	288
7vvl	R	190	191	192	193	194	195	196	197	198	199	200	201	202	203	204	205	206	207	208	209	210	219	220	221	222	223	224	225	226	227	228	229	230	231	232	233	234	235	236	237	281	282	283	284	285	286	287	288
7vvm	R	190	191	192	193	194	195	196	197	198	199	200	201	202	203	204	205	206	207	208	209	210	219	220	221	222	223	224	225	226	227	228	229	230	231	232	233	234	235	236	237	281	282	283	284	285	286	287	288
7vvn	R	190	191	192	193	194	195	196	197	198	199	200	201	202	203	204	205	206	207	208	209	210	219	220	221	222	223	224	225	226	227	228	229	230	231	232	233	234	235	236	237	281	282	283	284	285	286	287	288
7vvo	R	190	191	192	193	194	195	196	197	198	199	200	201	202	203	204	205	206	207	208	209	210	219	220	221	222	223	224	225	226	227	228	229	230	231	232	233	234	235	236	237	281	282	283	284	285	286	287	288
7w0l	R	34	35	36	37	38	39	40	41	42	43	44	45	46	47	48	49	50	51	52	53	54	64	65	66	67	68	69	70	71	72	73	74	75	76	77	78	79	80	81	82	102	103	104	105	106	107	108	109
7w0m	R	34	35	36	37	38	39	40	41	42	43	44	45	46	47	48	49	50	51	52	53	54	64	65	66	67	68	69	70	71	72	73	74	75	76	77	78	79	80	81	82	102	103	104	105	106	107	108	109
7w0n	R	34	35	36	37	38	39	40	41	42	43	44	45	46	47	48	49	50	51	52	53	54	64	65	66	67	68	69	70	71	72	73	74	75	76	77	78	79	80	81	82	102	103	104	105	106	107	108	109
7w0o	R	34	35	36	37	38	39	40	41	42	43	44	45	46	47	48	49	50	51	52	53	54	64	65	66	67	68	69	70	71	72	73	74	75	76	77	78	79	80	81	82	102	103	104	105	106	107	108	109
7w0p	R	34	35	36	37	38	39	40	41	42	43	44	45	46	47	48	49	50	51	52	53	54	64	65	66	67	68	69	70	71	72	73	74	75	76	77	78	79	80	81	82	102	103	104	105	106	107	108	109
7w2z	R	49	50	51	52	53	54	55	56	57	58	59	60	61	62	63	64	65	66	67	68	69	78	79	80	81	82	83	84	85	86	87	88	89	90	91	92	93	94	95	96	116	117	118	119	120	121	122	123
7w6p	R	54	55	56	57	58	59	60	61	62	63	64	65	66	67	68	69	70	71	72	73	74	83	84	85	86	87	88	89	90	91	92	93	94	95	96	97	98	99	101	102	121	122	123	124	125	126	127	128
7w7e	R	54	55	56	57	58	59	60	61	62	63	64	65	66	67	68	69	70	71	72	73	74	83	84	85	86	87	88	89	90	91	92	93	94	95	96	97	98	99	101	102	121	122	123	124	125	126	127	128
7wbj	R	129	130	131	132	133	134	135	136	137	138	139	140	141	142	143	144	145	146	147	148	149	158	159	160	161	162	163	164	165	166	167	168	169	170	171	172	173	174	175	176	202	203	204	205	206	207	208	209
7wcm	R	10	11	12	13	14	15	16	17	18	19	20	21	22	23	24	25	26	27	28	29	30	40	41	42	43	44	45	46	47	48	49	50	51	52	53	54	55	56	57	58	78	79	80	81	82	83	84	85
7wcn	R	10	11	12	13	14	15	16	17	18	19	20	21	22	23	24	25	26	27	28	29	30	40	41	42	43	44	45	46	47	48	49	50	51	52	53	54	55	56	57	58	78	79	80	81	82	83	84	85
7wf7	A	51	52	53	54	55	56	57	58	59	60	61	62	63	64	65	66	67	68	69	70	71	80	81	82	83	84	85	86	87	88	89	90	91	92	93	94	95	96	97	98	117	118	119	120	121	122	123	124
7wic	R	49	50	51	52	53	54	55	56	57	58	59	60	61	62	63	64	65	66	67	68	69	78	79	80	81	82	83	84	85	86	87	88	89	90	91	92	93	94	95	96	115	116	117	118	119	120	121	122
7wig	R	49	50	51	52	53	54	55	56	57	58	59	60	61	62	63	64	65	66	67	68	69	78	79	80	81	82	83	84	85	86	87	88	89	90	91	92	93	94	95	96	115	116	117	118	119	120	121	122
7wj5	R	49	50	51	52	53	54	55	56	57	58	59	60	61	62	63	64	65	66	67	68	69	78	79	80	81	82	83	84	85	86	87	88	89	90	91	92	93	94	95	96	115	116	117	118	119	120	121	122
7wq3	R	39	40	41	42	43	44	45	46	47	48	49	50	51	52	53	54	55	56	57	58	59	70	71	72	73	74	75	76	77	78	79	80	81	82	83	84	85	86	88	89	108	109	110	111	112	113	114	115
7wq4	R	31	32	33	34	35	36	37	38	39	40	41	42	43	44	45	46	47	48	49	50	51	60	61	62	63	64	65	66	67	68	69	70	71	72	73	74	75	76	78	79	98	99	100	101	102	103	104	105
7wu2	R	569	570	571	572	573	574	575	576	577	578	579	580	581	582	583	584	585	586	587	588	589	601	602	603	604	605	606	607	608	609	610	611	612	613	614	615	616	617	618	619	632	633	634	635	636	637	638	639
7wu3	R	588	589	590	591	592	593	594	595	596	597	598	599	600	601	602	603	604	605	606	607	608	623	624	625	626	627	628	629	630	631	632	633	634	635	636	637	638	639	640	641	657	658	659	660	661	662	663	664
7wu4	R	588	589	590	591	592	593	594	595	596	597	598	599	600	601	602	603	604	605	606	607	608	623	624	625	626	627	628	629	630	631	632	633	634	635	636	637	638	639	640	641	657	658	659	660	661	662	663	664
7wu5	R	588	589	590	591	592	593	594	595	596	597	598	599	600	601	602	603	604	605	606	607	608	623	624	625	626	627	628	629	630	631	632	633	634	635	636	637	638	639	640	641	657	658	659	660	661	662	663	664
7wu9	R	54	55	56	57	58	59	60	61	62	63	64	65	66	67	68	69	70	71	72	73	74	88	89	90	91	92	93	94	95	96	97	98	99	100	101	102	103	104	106	107	130	131	132	133	134	135	136	137
7wui	R	623	624	625	626	627	628	629	630	631	632	633	634	635	636	637	638	639	640	641	642	643	653	654	655	656	657	658	659	660	661	662	663	664	665	666	667	668	669	670	671	686	687	688	689	690	691	692	693
7wuj	E	2746	2747	2748	2749	2750	2751	2752	2753	2754	2755	2756	2757	2758	2759	2760	2761	2762	2763	2764	2765	2766	2776	2777	2778	2779	2780	2781	2782	2783	2784	2785	2786	2787	2788	2789	2790	2791	2792	2793	2794	2809	2810	2811	2812	2813	2814	2815	2816
7wuq	R	623	624	625	626	627	628	629	630	631	632	633	634	635	636	637	638	639	640	641	642	643	653	654	655	656	657	658	659	660	661	662	663	664	665	666	667	668	669	670	671	686	687	688	689	690	691	692	693
7wv9	R	122	123	124	125	126	127	128	129	130	131	132	133	134	135	136	137	138	139	140	141	142	152	153	154	155	156	157	158	159	160	161	162	163	164	165	166	167	168	169	170	189	190	191	192	193	194	195	196
7wvu	R	32	33	34	35	36	37	38	39	40	41	42	43	44	45	46	47	48	49	50	51	52	60	61	62	63	64	65	66	67	68	69	70	71	72	73	74	75	76	77	78	98	99	100	101	102	103	104	105
7wvv	R	32	33	34	35	36	37	38	39	40	41	42	43	44	45	46	47	48	49	50	51	52	60	61	62	63	64	65	66	67	68	69	70	71	72	73	74	75	76	77	78	98	99	100	101	102	103	104	105
7wvw	R	32	33	34	35	36	37	38	39	40	41	42	43	44	45	46	47	48	49	50	51	52	60	61	62	63	64	65	66	67	68	69	70	71	72	73	74	75	76	77	78	98	99	100	101	102	103	104	105
7wvx	R	32	33	34	35	36	37	38	39	40	41	42	43	44	45	46	47	48	49	50	51	52	60	61	62	63	64	65	66	67	68	69	70	71	72	73	74	75	76	77	78	98	99	100	101	102	103	104	105
7wvy	R	32	33	34	35	36	37	38	39	40	41	42	43	44	45	46	47	48	49	50	51	52	60	61	62	63	64	65	66	67	68	69	70	71	72	73	74	75	76	77	78	98	99	100	101	102	103	104	105
7wyb	R	948	949	950	951	952	953	954	955	956	957	958	959	960	961	962	963	964	965	966	967	968	977	978	979	980	981	982	983	984	985	986	987	988	989	990	991	992	993	994	995	1008	1009	1010	1011	1012	1013	1014	1015
7wz4	R	37	38	39	40	41	42	43	44	45	46	47	48	49	50	51	52	53	54	55	56	57	66	67	68	69	70	71	72	73	74	75	76	77	78	79	80	81	82	84	85	113	114	115	116	117	118	119	120
7x2v	R	588	589	590	591	592	593	594	595	596	597	598	599	600	601	602	603	604	605	606	607	608	623	624	625	626	627	628	629	630	631	632	633	634	635	636	637	638	639	640	641	657	658	659	660	661	662	663	664
7x5h	R	46	47	48	49	50	51	52	53	54	55	56	57	58	59	60	61	62	63	64	65	66	75	76	77	78	79	80	81	82	83	84	85	86	87	88	89	90	91	93	94	114	115	116	117	118	119	120	121
7x8r	R	147	148	149	150	151	152	153	154	155	156	157	158	159	160	161	162	163	164	165	166	167	176	177	178	179	180	181	182	183	184	185	186	187	188	189	190	191	192	193	194	226	227	228	229	230	231	232	233
7x8s	R	147	148	149	150	151	152	153	154	155	156	157	158	159	160	161	162	163	164	165	166	167	176	177	178	179	180	181	182	183	184	185	186	187	188	189	190	191	192	193	194	226	227	228	229	230	231	232	233
7x9a	R	46	47	48	49	50	51	52	53	54	55	56	57	58	59	60	61	62	63	64	65	66	75	76	77	78	79	80	81	82	83	84	85	86	87	88	89	90	91	93	94	113	114	115	116	117	118	119	120
7x9b	R	56	57	58	59	60	61	62	63	64	65	66	67	68	69	70	71	72	73	74	75	76	85	86	87	88	89	90	91	92	93	94	95	96	97	98	99	100	101	103	104	123	124	125	126	127	128	129	130
7x9c	R	47	48	49	50	51	52	53	54	55	56	57	58	59	60	61	62	63	64	65	66	67	76	77	78	79	80	81	82	83	84	85	86	87	88	89	90	91	92	94	95	114	115	116	117	118	119	120	121
7x9y	R	40	41	42	43	44	45	46	47	48	49	50	51	52	53	54	55	56	57	58	59	60	69	70	71	72	73	74	75	76	77	78	79	80	81	82	83	84	85	86	87	106	107	108	109	110	111	112	113
7xa3	R	48	49	50	51	52	53	54	55	56	57	58	59	60	61	62	63	64	65	66	67	68	77	78	79	80	81	82	83	84	85	86	87	88	89	90	91	92	93	94	95	113	114	115	116	117	118	119	120
7xat	A	49	50	51	52	53	54	55	56	57	58	59	60	61	62	63	64	65	66	67	68	69	78	79	80	81	82	83	84	85	86	87	88	89	90	91	92	93	94	95	96	115	116	117	118	119	120	121	122
7xau	A	49	50	51	52	53	54	55	56	57	58	59	60	61	62	63	64	65	66	67	68	69	78	79	80	81	82	83	84	85	86	87	88	89	90	91	92	93	94	95	96	115	116	117	118	119	120	121	122
7xav	A	49	50	51	52	53	54	55	56	57	58	59	60	61	62	63	64	65	66	67	68	69	78	79	80	81	82	83	84	85	86	87	88	89	90	91	92	93	94	95	96	115	116	117	118	119	120	121	122
7xbw	R	37	38	39	40	41	42	43	44	45	46	47	48	49	50	51	52	53	54	55	56	57	66	67	68	69	70	71	72	73	74	75	76	77	78	79	80	81	82	83	84	102	103	104	105	106	107	108	109
7xbx	R	139	140	141	142	143	144	145	146	147	148	149	150	151	152	153	154	155	156	157	158	159	168	169	170	171	172	173	174	175	176	177	178	179	180	181	182	183	184	185	186	204	205	206	207	208	209	210	211
7xjh	R	43	44	45	46	47	48	49	50	51	52	53	54	55	56	57	58	59	60	61	62	63	72	73	74	75	76	77	78	79	80	81	82	83	84	85	86	87	88	90	91	110	111	112	113	114	115	116	117
7xji	R	43	44	45	46	47	48	49	50	51	52	53	54	55	56	57	58	59	60	61	62	63	72	73	74	75	76	77	78	79	80	81	82	83	84	85	86	87	88	90	91	110	111	112	113	114	115	116	117
7xkd	R	623	624	625	626	627	628	629	630	631	632	633	634	635	636	637	638	639	640	641	642	643	653	654	655	656	657	658	659	660	661	662	663	664	665	666	667	668	669	670	671	686	687	688	689	690	691	692	693
7xkf	R	623	624	625	626	627	628	629	630	631	632	633	634	635	636	637	638	639	640	641	642	643	653	654	655	656	657	658	659	660	661	662	663	664	665	666	667	668	669	670	671	686	687	688	689	690	691	692	693
7xmr	R	49	50	51	52	53	54	55	56	57	58	59	60	61	62	63	64	65	66	67	68	69	78	79	80	81	82	83	84	85	86	87	88	89	90	91	92	93	94	95	96	115	116	117	118	119	120	121	122
7xms	R	53	54	55	56	57	58	59	60	61	62	63	64	65	66	67	68	69	70	71	72	73	82	83	84	85	86	87	88	89	90	91	92	93	94	95	96	97	98	99	100	119	120	121	122	123	124	125	126
7xmt	R	53	54	55	56	57	58	59	60	61	62	63	64	65	66	67	68	69	70	71	72	73	82	83	84	85	86	87	88	89	90	91	92	93	94	95	96	97	98	99	100	119	120	121	122	123	124	125	126
7xow	R	60	61	62	63	64	65	66	67	68	69	70	71	72	73	74	75	76	77	78	79	80	89	90	91	92	93	94	95	96	97	98	99	100	101	102	103	104	105	107	108	127	128	129	130	131	132	133	134
7xox	R	60	61	62	63	64	65	66	67	68	69	70	71	72	73	74	75	76	77	78	79	80	89	90	91	92	93	94	95	96	97	98	99	100	101	102	103	104	105	107	108	127	128	129	130	131	132	133	134
7xt8	R	24	25	26	27	28	29	30	31	32	33	34	35	36	37	38	39	40	41	42	43	44	54	55	56	57	58	59	60	61	62	63	64	65	66	67	68	69	70	72	73	92	93	94	95	96	97	98	99
7xt9	R	24	25	26	27	28	29	30	31	32	33	34	35	36	37	38	39	40	41	42	43	44	54	55	56	57	58	59	60	61	62	63	64	65	66	67	68	69	70	72	73	92	93	94	95	96	97	98	99
7xta	R	24	25	26	27	28	29	30	31	32	33	34	35	36	37	38	39	40	41	42	43	44	54	55	56	57	58	59	60	61	62	63	64	65	66	67	68	69	70	72	73	92	93	94	95	96	97	98	99
7xtb	R	32	33	34	35	36	37	38	39	40	41	42	43	44	45	46	47	48	49	50	51	52	61	62	63	64	65	66	67	68	69	70	71	72	73	74	75	76	77	79	80	99	100	101	102	103	104	105	106
7xtc	R	87	88	89	90	91	92	93	94	95	96	97	98	99	100	101	102	103	104	105	106	107	116	117	118	119	120	121	122	123	124	125	126	127	128	129	130	131	132	134	135	155	156	157	158	159	160	161	162
7xtq	R	20	21	22	23	24	25	26	27	28	29	30	31	32	33	34	35	36	37	38	39	40	50	51	52	53	54	55	56	57	58	59	60	61	62	63	64	65	66	67	68	85	86	87	88	89	90	91	92
7xw5	R	420	421	422	423	424	425	426	427	428	429	430	431	432	433	434	435	436	437	438	439	440	449	450	451	452	453	454	455	456	457	458	459	460	461	462	463	464	465	466	467	494	495	496	497	498	499	500	501
7y12	R	33	34	35	36	37	38	39	40	41	42	43	44	45	46	47	48	49	50	51	52	53	61	62	63	64	65	66	67	68	69	70	71	72	73	74	75	76	77	78	79	98	99	100	101	102	103	104	105
7y15	R	33	34	35	36	37	38	39	40	41	42	43	44	45	46	47	48	49	50	51	52	53	61	62	63	64	65	66	67	68	69	70	71	72	73	74	75	76	77	78	79	98	99	100	101	102	103	104	105
7y24	E	49	50	51	52	53	54	55	56	57	58	59	60	61	62	63	64	65	66	67	68	69	78	79	80	81	82	83	84	85	86	87	88	89	90	91	92	93	94	95	96	115	116	117	118	119	120	121	122
7y89	A	65	66	67	68	69	70	71	72	73	74	75	76	77	78	79	80	81	82	83	84	85	94	95	96	97	98	99	100	101	102	103	104	105	106	107	108	109	110	111	112	132	133	134	135	136	137	138	139
7yp7	R	623	624	625	626	627	628	629	630	631	632	633	634	635	636	637	638	639	640	641	642	643	653	654	655	656	657	658	659	660	661	662	663	664	665	666	667	668	669	670	671	686	687	688	689	690	691	692	693
7yu3	R	55	56	57	58	59	60	61	62	63	64	65	66	67	68	69	70	71	72	73	74	75	84	85	86	87	88	89	90	91	92	93	94	95	96	97	98	99	100	101	102	121	122	123	124	125	126	127	128
7yu5	R	55	56	57	58	59	60	61	62	63	64	65	66	67	68	69	70	71	72	73	74	75	84	85	86	87	88	89	90	91	92	93	94	95	96	97	98	99	100	101	102	121	122	123	124	125	126	127	128
7yu6	R	55	56	57	58	59	60	61	62	63	64	65	66	67	68	69	70	71	72	73	74	75	84	85	86	87	88	89	90	91	92	93	94	95	96	97	98	99	100	101	102	121	122	123	124	125	126	127	128
7yu7	R	55	56	57	58	59	60	61	62	63	64	65	66	67	68	69	70	71	72	73	74	75	84	85	86	87	88	89	90	91	92	93	94	95	96	97	98	99	100	101	102	121	122	123	124	125	126	127	128
7yu8	R	55	56	57	58	59	60	61	62	63	64	65	66	67	68	69	70	71	72	73	74	75	84	85	86	87	88	89	90	91	92	93	94	95	96	97	98	99	100	101	102	121	122	123	124	125	126	127	128
8e3x	R	156	157	158	159	160	161	162	163	164	165	166	167	168	169	170	171	172	173	174	175	176	185	186	187	188	189	190	191	192	193	194	195	196	197	198	199	200	201	202	203	226	227	228	229	230	231	232	233
8e3y	R	145	146	147	148	149	150	151	152	153	154	155	156	157	158	159	160	161	162	163	164	165	174	175	176	177	178	179	180	181	182	183	184	185	186	187	188	189	190	191	192	215	216	217	218	219	220	221	222
8e3z	R	145	146	147	148	149	150	151	152	153	154	155	156	157	158	159	160	161	162	163	164	165	174	175	176	177	178	179	180	181	182	183	184	185	186	187	188	189	190	191	192	215	216	217	218	219	220	221	222
8e9x	A	38	39	40	41	42	43	44	45	46	47	48	49	50	51	52	53	54	55	56	57	58	67	68	69	70	71	72	73	74	75	76	77	78	79	80	81	82	83	85	86	105	106	107	108	109	110	111	112
8ef5	R	76	77	78	79	80	81	82	83	84	85	86	87	88	89	90	91	92	93	94	95	96	105	106	107	108	109	110	111	112	113	114	115	116	117	118	119	120	121	122	123	142	143	144	145	146	147	148	149
8ef6	R	76	77	78	79	80	81	82	83	84	85	86	87	88	89	90	91	92	93	94	95	96	105	106	107	108	109	110	111	112	113	114	115	116	117	118	119	120	121	122	123	142	143	144	145	146	147	148	149
8efb	R	76	77	78	79	80	81	82	83	84	85	86	87	88	89	90	91	92	93	94	95	96	105	106	107	108	109	110	111	112	113	114	115	116	117	118	119	120	121	122	123	142	143	144	145	146	147	148	149
8efl	R	76	77	78	79	80	81	82	83	84	85	86	87	88	89	90	91	92	93	94	95	96	105	106	107	108	109	110	111	112	113	114	115	116	117	118	119	120	121	122	123	142	143	144	145	146	147	148	149
8efo	R	76	77	78	79	80	81	82	83	84	85	86	87	88	89	90	91	92	93	94	95	96	105	106	107	108	109	110	111	112	113	114	115	116	117	118	119	120	121	122	123	142	143	144	145	146	147	148	149
8efq	R	76	77	78	79	80	81	82	83	84	85	86	87	88	89	90	91	92	93	94	95	96	105	106	107	108	109	110	111	112	113	114	115	116	117	118	119	120	121	122	123	142	143	144	145	146	147	148	149
8f7q	R	76	77	78	79	80	81	82	83	84	85	86	87	88	89	90	91	92	93	94	95	96	105	106	107	108	109	110	111	112	113	114	115	116	117	118	119	120	121	122	123	142	143	144	145	146	147	148	149
8f7r	R	76	77	78	79	80	81	82	83	84	85	86	87	88	89	90	91	92	93	94	95	96	105	106	107	108	109	110	111	112	113	114	115	116	117	118	119	120	121	122	123	142	143	144	145	146	147	148	149
8f7s	R	55	56	57	58	59	60	61	62	63	64	65	66	67	68	69	70	71	72	73	74	75	84	85	86	87	88	89	90	91	92	93	94	95	96	97	98	99	100	101	102	121	122	123	124	125	126	127	128
8f7w	R	65	66	67	68	69	70	71	72	73	74	75	76	77	78	79	80	81	82	83	84	85	94	95	96	97	98	99	100	101	102	103	104	105	106	107	108	109	110	111	112	131	132	133	134	135	136	137	138
8f7x	R	57	58	59	60	61	62	63	64	65	66	67	68	69	70	71	72	73	74	75	76	77	86	87	88	89	90	91	92	93	94	95	96	97	98	99	100	101	102	103	104	123	124	125	126	127	128	129	130
8gy7	R	30	31	32	33	34	35	36	37	38	39	40	41	42	43	44	45	46	47	48	49	50	59	60	61	62	63	64	65	66	67	68	69	70	71	72	73	74	75	76	77	103	104	105	106	107	108	109	110
8hdo	R	13	14	15	16	17	18	19	20	21	22	23	24	25	26	27	28	29	30	31	32	33	42	43	44	45	46	47	48	49	50	51	52	53	54	55	56	57	58	60	61	78	79	80	81	82	83	84	85
8hdp	R	13	14	15	16	17	18	19	20	21	22	23	24	25	26	27	28	29	30	31	32	33	42	43	44	45	46	47	48	49	50	51	52	53	54	55	56	57	58	60	61	78	79	80	81	82	83	84	85
[truncated: 93 more columns]

## Sheet: Supplementary Data 4
Supplementary Data 4: Contact interfaces of CCKAR structures(7EZH and 7EZK) used in Multi-State design. Mutated sequences for Gs and Gi/o negative design and binding energy of the mutated structures (InterfaceAnalyzer-Rosetta)
CCKAR contacts with Gio IN 7EZH								CCKAR contacts with Gs IN 7EZK								MULTI-STATE DESIGN MUTATED SEQUENCES																	Gio negative design-binding interface energy					Gs negative design-binding interface energy
GPCR-POS	BW	Structural	Gio-POS	Gprot_pos	Gprot_struct	Log-odds-ratio-Gio		GPCR-POS	BW	Structural	Gs-POS	Gprot_pos	Gprot_struct	Log-odds-ratio-Gs
74	2.37	TM2	350	H5.22	H5	1.35285		74	2.37	TM2	390	H5.22	H5	-1.35285		Gs negative design																	Complex	Interface binding energy(REU)	gfam	Seq-number		Complex	Interface binding energy(REU)	gfam	seq
75	2.38	TM2	350	H5.22	H5	0.52639		76	2.39	TM2	390	H5.22	H5	-0.97651		BW numbering	3.54	ICL2.51	ICL2.52	ICL2.53	ICL2.55	ICL3	6.26	6.3	6.32	6.33	6.36	7.56	8.47	8.48	8.51		CCKAR original	-58.903	Gio	0		CCKAR original	-58.903	Gio	0
76	2.39	TM2	352	H5.24	H5	3.6226		139	3.5	TM3	391	H5.23	H5	0.295845		Position in sequence	143	147	148	149	150	299	304	308	310	311	314	373	374	375	378		CCKAR original	-100.553	Gs	0		CCKAR original	-100.553	Gs	0
76	2.39	TM2	350	H5.22	H5	0.97651		142	3.53	TM3	384	H5.16	H5	0.260048		Position in structure	106	110	111	112	114	208	213	217	219	220	223	282	283	284	287		CCKAR MSD mutation	-17.625	Gio	1		CCKAR MSD mutation redocked	-52.409	Gio	1
76	2.39	TM2	351	H5.23	H5	0.962137		142	3.53	TM3	387	H5.19	H5	-1.12986		WT_seq(ORIGINAL)	I	L	Q	S	V	N	N	K	R	V	M	M	N	K	R		CCKAR MSD mutation redocked	-50.688	Gio	1		CCKAR MSD mutation redocked	-17.829	Gs	1
138	3.49	TM3	351	H5.23	H5	4.14313		142	3.53	TM3	390	H5.22	H5	-2.04022		Mutated_seq_1	I	L	E	A	K	S	N	A	R	V	I	W	N	P	R		CCKAR MSD mutation	-17.625	Gio	2		CCKAR MSD mutation	-52.036	Gio	1
139	3.5	TM3	353	H5.25	H5	2.93038		143	3.54	TM3	384	H5.16	H5	0.709148		Mutated_seq_2	I	L	Q	A	K	S	N	A	R	V	W	Q	A	P	R		CCKAR MSD mutation redocked	-50.688	Gio	2		CCKAR MSD mutation	269.112	Gs	1
139	3.5	TM3	351	H5.23	H5	-0.295845		143	3.54	TM3	387	H5.19	H5	1.01309		Mutated_seq_3	I	L	Q	A	K	K	N	A	R	V	W	K	S	P	K		CCKAR MSD mutation	-17.625	Gio	3		CCKAR MSD mutation redocked	-56.309	Gio	2
141	3.52	TM3	347	H5.19	H5	1.42583		143	3.54	TM3	388	H5.20	H5	0.295845		Mutated_seq_4	I	L	K	A	K	S	L	A	R	V	W	H	A	P	R		CCKAR MSD mutation redocked	-50.688	Gio	3		CCKAR MSD mutation redocked	-21.685	Gs	2
142	3.53	TM3	351	H5.23	H5	4.09636		146	ICL2.50	ICL2	380	H5.12	H5	-1.02396		Mutated_seq_5	I	L	Q	A	K	Q	L	A	R	V	W	S	A	P	R		CCKAR MSD mutation	-17.625	Gio	4		CCKAR MSD mutation	-56.158	Gio	2
142	3.53	TM3	350	H5.22	H5	2.04022		146	ICL2.50	ICL2	383	H5.15	H5	-1.34373		Mutated_seq_6	I	L	D	A	K	K	N	S	R	V	W	Q	A	P	R		CCKAR MSD mutation redocked	-50.688	Gio	4		CCKAR MSD mutation	272.752	Gs	2
142	3.53	TM3	348	H5.20	H5	1.8718		146	ICL2.50	ICL2	384	H5.16	H5	-1.09954		Mutated_seq_7	I	L	S	A	K	K	N	A	R	V	W	F	S	P	R		CCKAR MSD mutation	-17.625	Gio	5		CCKAR MSD mutation redocked	-55.812	Gio	3
142	3.53	TM3	347	H5.19	H5	1.12986		146	ICL2.50	ICL2	387	H5.19	H5	-1.25899		Mutated_seq_8	I	L	M	A	K	Y	L	A	R	V	W	K	A	P	R		CCKAR MSD mutation redocked	-50.688	Gio	5		CCKAR MSD mutation redocked	-9.596	Gs	3
142	3.53	TM3	344	H5.16	H5	-0.260048		147	ICL2.51	ICL2	41	S1.2	S1	1.66162		Mutated_seq_9	I	L	Q	A	K	K	L	A	R	V	W	N	A	P	Y		CCKAR MSD mutation	-17.625	Gio	6		CCKAR MSD mutation	-55.735	Gio	3
143	3.54	TM3	351	H5.23	H5	1.46791		147	ICL2.51	ICL2	217	S3.1	S3	-0.950692		Mutated_seq_10	I	L	Q	A	K	K	L	A	R	V	I	I	A	P	R		CCKAR MSD mutation redocked	-50.688	Gio	6		CCKAR MSD mutation	276.606	Gs	3
143	3.54	TM3	353	H5.25	H5	0.852173		147	ICL2.51	ICL2	376	H5.8	H5	2.25607		Mutated_seq_11	I	L	D	A	K	K	L	A	R	V	W	K	A	P	V		CCKAR MSD mutation	-17.625	Gio	7		CCKAR MSD mutation redocked	-55.82	Gio	4
143	3.54	TM3	348	H5.20	H5	-0.295845		147	ICL2.51	ICL2	379	H5.11	H5	2.10043		Mutated_seq_12	I	L	M	A	K	K	L	A	R	V	W	Y	A	P	R		CCKAR MSD mutation redocked	-50.688	Gio	7		CCKAR MSD mutation redocked	-17.054	Gs	4
143	3.54	TM3	344	H5.16	H5	-0.709148		147	ICL2.51	ICL2	380	H5.12	H5	-0.545227																			CCKAR MSD mutation	-17.625	Gio	8		CCKAR MSD mutation	-54.928	Gio	4
143	3.54	TM3	347	H5.19	H5	-1.01309		147	ICL2.51	ICL2	383	H5.15	H5	-0.950692		Gio-negative design																	CCKAR MSD mutation redocked	-50.688	Gio	8		CCKAR MSD mutation	286.646	Gs	4
146	ICL2.50	ICL2	343	H5.15	H5	1.34373		148	ICL2.52	ICL2	39	hns1.3	hns1	0.115182		BW numbering	2.39	3.49	3.5	3.53	ICL2.51	6.25	6.26	6.29	6.33	8.48	8.49	8.5					CCKAR MSD mutation	-17.625	Gio	9		CCKAR MSD mutation redocked	-55.815	Gio	5
146	ICL2.50	ICL2	347	H5.19	H5	1.25899		148	ICL2.52	ICL2	217	S3.1	S3	2.72175		Position in sequence	76	138	139	142	147	303	304	307	311	375	376	377					CCKAR MSD mutation redocked	-50.688	Gio	9		CCKAR MSD mutation redocked	-10.769	Gs	5
146	ICL2.50	ICL2	344	H5.16	H5	1.09954		149	ICL2.53	ICL2	383	H5.15	H5	0.417545		Position in structure	39	101	102	105	110	212	213	216	220	284	285	286					CCKAR MSD mutation	-17.625	Gio	10		CCKAR MSD mutation	-54.927	Gio	5
146	ICL2.50	ICL2	340	H5.12	H5	1.02396		149	ICL2.53	ICL2	387	H5.19	H5	-1.17499		WT_seq(ORIGINAL)	T	E	R	A	L	A	N	A	V	K	R	F					CCKAR MSD mutation redocked	-50.688	Gio	10		CCKAR MSD mutation	280.276	Gs	5
147	ICL2.51	ICL2	193	s2s3.2	s2s3	4.14313		150	ICL2.54	ICL2	38	hns1.2	hns1	-0.10899		Mutated_seq_1	T	E	R	A	L	K	N	A	H	R	L	F					CCKAR MSD mutation	-17.625	Gio	11		CCKAR MSD mutation redocked	-55.765	Gio	6
147	ICL2.51	ICL2	194	S3.1	S3	0.950692		150	ICL2.54	ICL2	39	hns1.3	hns1	-1.06817		Mutated_seq_2	T	E	R	A	L	K	N	A	H	R	L	F					CCKAR MSD mutation redocked	-50.688	Gio	11		CCKAR MSD mutation redocked	-8.079	Gs	6
147	ICL2.51	ICL2	343	H5.15	H5	0.950692		150	ICL2.54	ICL2	383	H5.15	H5	-1.19719		Mutated_seq_3	T	E	R	A	L	K	N	A	H	R	L	F					CCKAR MSD mutation	-17.625	Gio	12		CCKAR MSD mutation	-55.873	Gio	6
147	ICL2.51	ICL2	340	H5.12	H5	0.545227		151	ICL2.55	ICL2	35	HN.52	HN	0.579818		Mutated_seq_4	T	E	R	A	L	K	N	A	H	R	L	F					CCKAR MSD mutation redocked	-50.688	Gio	12		CCKAR MSD mutation	281.63	Gs	6
147	ICL2.51	ICL2	192	s2s3.1	s2s3	0.270733		151	ICL2.55	ICL2	38	hns1.2	hns1	0.550046		Mutated_seq_5	T	E	R	A	L	K	N	A	H	R	L	F					CCKAR MSD mutation	-102.715	Gs	1		CCKAR MSD mutation redocked	-55.749	Gio	7
149	ICL2.53	ICL2	347	H5.19	H5	1.17499		151	ICL2.55	ICL2	39	hns1.3	hns1	-0.769133		Mutated_seq_6	T	E	R	A	L	K	N	A	H	R	L	F					CCKAR MSD mutation redocked	-102.715	Gs	1		CCKAR MSD mutation redocked	-19.153	Gs	7
150	ICL2.54	ICL2	343	H5.15	H5	1.19719		154	4.38	TM4	38	hns1.2	hns1	0.785397		Mutated_seq_7	T	E	R	A	L	K	N	A	H	R	L	F					CCKAR MSD mutation	-102.715	Gs	2		CCKAR MSD mutation	-54.915	Gio	7
150	ICL2.54	ICL2	32	hns1.3	hns1	1.06817		246	ICL3	ICL3	323	H4.3	H4	3.67361		Mutated_seq_8	T	E	R	A	L	K	N	A	H	R	L	F					CCKAR MSD mutation redocked	-102.715	Gs	2		CCKAR MSD mutation	292.283	Gs	7
150	ICL2.54	ICL2	31	hns1.2	hns1	0.10899		246	ICL3	ICL3	325	H4.5	H4	0.421213		Mutated_seq_9	T	E	R	A	L	K	N	A	H	R	L	F					CCKAR MSD mutation	-102.715	Gs	3		CCKAR MSD mutation redocked	-55.928	Gio	8
151	ICL2.55	ICL2	32	hns1.3	hns1	0.769133		304	6.26	TM6	385	H5.17	H5	-0.535518		Mutated_seq_10	T	E	R	A	L	K	N	A	H	R	L	F					CCKAR MSD mutation redocked	-102.715	Gs	3		CCKAR MSD mutation redocked	-22.013	Gs	8
154	4.38	TM4	28	HN.52	HN	0.407931		307	6.29	TM6	388	H5.20	H5	-1.149		Mutated_seq_11	T	E	R	A	L	K	N	A	H	R	L	F					CCKAR MSD mutation	-102.715	Gs	4		CCKAR MSD mutation	-55.015	Gio	8
298	ICL3	ICL3	320	S6.2	S6	-0.847298		307	6.29	TM6	392	H5.24	H5	1.84711		Mutated_seq_12	T	E	R	A	L	K	N	A	H	R	L	F					CCKAR MSD mutation redocked	-102.715	Gs	4		CCKAR MSD mutation	272.309	Gs	8
299	ICL3	ICL3	318	h4s6.12	h4s6	4.1126		307	6.29	TM6	393	H5.25	H5	-0.304489																			CCKAR MSD mutation	-102.715	Gs	5		CCKAR MSD mutation redocked	-55.851	Gio	9
299	ICL3	ICL3	320	S6.2	S6	0.859383		308	6.3	TM6	388	H5.20	H5	-0.162734																			CCKAR MSD mutation redocked	-102.715	Gs	5		CCKAR MSD mutation redocked	-22.126	Gs	9
299	ICL3	ICL3	321	S6.3	S6	0.3234		310	6.32	TM6	392	H5.24	H5	1.44953																			CCKAR MSD mutation	-102.715	Gs	6		CCKAR MSD mutation	-54.959	Gio	9
299	ICL3	ICL3	319	S6.1	S6	-0.847298		310	6.32	TM6	393	H5.25	H5	-0.0473886																			CCKAR MSD mutation redocked	-102.715	Gs	6		CCKAR MSD mutation	281.686	Gs	9
300	ICL3	ICL3	318	h4s6.12	h4s6	4.1126		310	6.32	TM6	394	H5.26	H5	0.736239																			CCKAR MSD mutation	-102.715	Gs	7		CCKAR MSD mutation redocked	-54.837	Gio	10
301	6.23	TM6	314	h4s6.8	h4s6	1.96944		311	6.33	TM6	388	H5.20	H5	-2.24185																			CCKAR MSD mutation redocked	-102.715	Gs	7		CCKAR MSD mutation redocked	-16.363	Gs	10
301	6.23	TM6	318	h4s6.12	h4s6	1.77406		311	6.33	TM6	391	H5.23	H5	0.85972																			CCKAR MSD mutation	-102.715	Gs	8		CCKAR MSD mutation	-54.063	Gio	10
301	6.23	TM6	315	h4s6.9	h4s6	1.25276		311	6.33	TM6	392	H5.24	H5	0.634474																			CCKAR MSD mutation redocked	-102.715	Gs	8		CCKAR MSD mutation	289.226	Gs	10
303	6.25	TM6	315	h4s6.9	h4s6	2.85347		311	6.33	TM6	393	H5.25	H5	-2.10337																			CCKAR MSD mutation	-102.715	Gs	9		CCKAR MSD mutation redocked	-56.307	Gio	11
304	6.26	TM6	318	h4s6.12	h4s6	2.86326		314	6.36	TM6	391	H5.23	H5	1.86089																			CCKAR MSD mutation redocked	-102.715	Gs	9		CCKAR MSD mutation redocked	-20.537	Gs	11
304	6.26	TM6	315	h4s6.9	h4s6	1.53504		314	6.36	TM6	393	H5.25	H5	-0.207639																			CCKAR MSD mutation	-102.715	Gs	10		CCKAR MSD mutation	-55.384	Gio	11
307	6.29	TM6	354	H5.26	H5	2.02762		373	7.56	TM7	393	H5.25	H5	-1.35799																			CCKAR MSD mutation redocked	-102.715	Gs	10		CCKAR MSD mutation	282.64	Gs	11
307	6.29	TM6	348	H5.20	H5	1.149		373	7.56	TM7	394	H5.26	H5	-1.10488																			CCKAR MSD mutation	-102.715	Gs	11		CCKAR MSD mutation redocked	-56.577	Gio	12
307	6.29	TM6	353	H5.25	H5	0.304489		374	8.47	H8	390	H5.22	H5	0.45652																			CCKAR MSD mutation redocked	-102.715	Gs	11		CCKAR MSD mutation redocked	-23.282	Gs	12
310	6.32	TM6	353	H5.25	H5	0.0473886		374	8.47	H8	391	H5.23	H5	-0.029853																			CCKAR MSD mutation redocked	-102.715	Gs	12		CCKAR MSD mutation	-54.952	Gio	12
311	6.33	TM6	348	H5.20	H5	2.24185		374	8.47	H8	393	H5.25	H5	-1.42597																			CCKAR MSD mutation	-102.715	Gs	12		CCKAR MSD mutation	299.118	Gs	12
311	6.33	TM6	353	H5.25	H5	2.10337		375	8.48	H8	392	H5.24	H5	0.670367
311	6.33	TM6	354	H5.26	H5	1.82385		375	8.48	H8	393	H5.25	H5	-0.304489
314	6.36	TM6	353	H5.25	H5	0.207639		375	8.48	H8	394	H5.26	H5	-3.1128
374	8.47	H8	353	H5.25	H5	1.42597		376	8.49	H8	389	H5.21	H5	-2.86627
374	8.47	H8	352	H5.24	H5	0.261953		376	8.49	H8	390	H5.22	H5	0.0157484
374	8.47	H8	351	H5.23	H5	0.029853		378	8.51	H8	394	H5.26	H5	0.421213
375	8.48	H8	354	H5.26	H5	3.1128
375	8.48	H8	352	H5.24	H5	-0.670367
376	8.49	H8	349	H5.21	H5	2.86627
376	8.49	H8	352	H5.24	H5	1.05247
376	8.49	H8	350	H5.22	H5	-0.0157484
377	8.5	H8	352	H5.24	H5	2.61496

## Sheet: Supplementary Data 5
Supplementary Data 5: binary GPCR-Gα subunit complexes predicted through AlphaFold-multimer with Rosetta binding energy (InterfaceAnalyzer) and structural filter annotations
GPCR	Gprotein	coup	Uniprot_acc	Uniprot_id	Uniprot_acc_gprotein	Uniprot_id_gprotein	Interface_energy	dG/dSASA	dSASA	iPTM	PTM	pDockQ	GPCRclass	default_score	Topological_filter	pDockQ_filter	dSASA_filter
HTR1A	GNAI1	8.81994	P08908	5HT1A_HUMAN	P63096	GNAI1_HUMAN	-86.094	-2.662	3234.07	0.755918	0.782752	0.381	classA	0.761285	Passed	Passed	Passed
HTR1A	GNAI2	8.59294	P08908	5HT1A_HUMAN	P04899	GNAI2_HUMAN	-73.825	-2.932	2518.27	0.780658	0.817073	0.4	classA	0.787941	Passed	Passed	Passed
HTR1A	GNAO1	9.29138	P08908	5HT1A_HUMAN	P09471	GNAO_HUMAN	-73.625	-2.726	2700.76	0.817164	0.827481	0.439	classA	0.819227	Passed	Passed	Passed
HTR1A	GoB	9.37007	P08908	5HT1A_HUMAN	P09471-2	GNAO_HUMAN	-72.945	-2.523	2891.38	0.835087	0.832488	0.453	classA	0.834567	Passed	Passed	Passed
HTR1A	GNAZ	9.05238	P08908	5HT1A_HUMAN	P19086	GNAZ_HUMAN	-75.886	-2.381	3187.06	0.789304	0.800057	0.353	classA	0.791455	Passed	Passed	Passed
HTR1A	GNA14	8.06687	P08908	5HT1A_HUMAN	O95837	GNA14_HUMAN	-76.521	-2.756	2776.67	0.707082	0.760113	0.338	classA	0.717688	Passed	Passed	Passed
HTR1A	GNA15	8.05111	P08908	5HT1A_HUMAN	P30679	GNA15_HUMAN	-58.588	-2.544	2303.14	0.758037	0.768306	0.238	classA	0.760091	Passed	Passed	Passed
HTR1B	GNAI1	9.81592	P28222	5HT1B_HUMAN	P63096	GNAI1_HUMAN	-78.695	-3.013	2612.23	0.773246	0.816725	0.43	classA	0.781941	Passed	Passed	Passed
HTR1B	GNAI2	9.84881	P28222	5HT1B_HUMAN	P04899	GNAI2_HUMAN	-77.122	-2.966	2599.99	0.788891	0.828318	0.397	classA	0.796776	Passed	Passed	Passed
HTR1B	GNAO1	9.7712	P28222	5HT1B_HUMAN	P09471	GNAO_HUMAN	-66.823	-2.95	2264.92	0.805075	0.826647	0.419	classA	0.80939	Passed	Passed	Passed
HTR1B	GoB	9.79616	P28222	5HT1B_HUMAN	P09471-2	GNAO_HUMAN	-71.526	-3.149	2271.02	0.806914	0.840063	0.418	classA	0.813544	Passed	Passed	Passed
HTR1B	GNAZ	9.71579	P28222	5HT1B_HUMAN	P19086	GNAZ_HUMAN	-67.561	-2.884	2342.46	0.786624	0.812431	0.396	classA	0.791786	Passed	Passed	Passed
HTR1D	GNAI1	10.4411	P28221	5HT1D_HUMAN	P63096	GNAI1_HUMAN	-88.858	-2.732	3253.08	0.772148	0.808277	0.553	classA	0.779374	Passed	Passed	Passed
HTR1D	GNAI2	10.5021	P28221	5HT1D_HUMAN	P04899	GNAI2_HUMAN	-100.436	-3.131	3208.09	0.797488	0.834227	0.565	classA	0.804836	Passed	Passed	Passed
HTR1D	GNAO1	10.3713	P28221	5HT1D_HUMAN	P09471	GNAO_HUMAN	-88.812	-2.844	3122.82	0.816347	0.831654	0.571	classA	0.819408	Passed	Passed	Passed
HTR1D	GoB	10.2995	P28221	5HT1D_HUMAN	P09471-2	GNAO_HUMAN	-86.346	-3.067	2815.5	0.820904	0.8565	0.533	classA	0.828023	Passed	Passed	Passed
HTR1D	GNAZ	8.16912	P28221	5HT1D_HUMAN	P19086	GNAZ_HUMAN	-105.315	-2.889	3645.42	0.793671	0.83151	0.534	classA	0.801239	Passed	Passed	Passed
HTR1E	GNAI1	8.63328	P28566	5HT1E_HUMAN	P63096	GNAI1_HUMAN	-78.032	-2.745	2842.84	0.75903	0.807351	0.369	classA	0.768694	Passed	Passed	Passed
HTR1E	GNAI2	8.63328	P28566	5HT1E_HUMAN	P04899	GNAI2_HUMAN	-71.756	-2.943	2438.61	0.777893	0.820808	0.42	classA	0.786476	Passed	Passed	Passed
HTR1E	GNAO1	8.71033	P28566	5HT1E_HUMAN	P09471	GNAO_HUMAN	-75.273	-3.298	2282.17	0.808339	0.829499	0.425	classA	0.812571	Passed	Passed	Passed
HTR1E	GoB	8.71033	P28566	5HT1E_HUMAN	P09471-2	GNAO_HUMAN	-67.349	-2.776	2426.19	0.82119	0.845332	0.443	classA	0.826018	Passed	Passed	Passed
HTR1E	GNAZ	8.52836	P28566	5HT1E_HUMAN	P19086	GNAZ_HUMAN	-79.408	-3.055	2599.45	0.775561	0.817656	0.337	classA	0.78398	Passed	Passed	Passed
HTR1F	GNAI1	8.45964	P30939	5HT1F_HUMAN	P63096	GNAI1_HUMAN	-69.988	-3.117	2245.68	0.772183	0.809438	0.355	classA	0.779634	Passed	Passed	Passed
HTR1F	GNAI2	8.45964	P30939	5HT1F_HUMAN	P04899	GNAI2_HUMAN	-69.302	-3.053	2270.12	0.778601	0.820062	0.35	classA	0.786893	Passed	Passed	Passed
HTR2A	GNAI1	8.4746	P28223	5HT2A_HUMAN	P63096	GNAI1_HUMAN	-48.789	-2.23	2187.69	0.698723	0.736107	0.347	classA	0.7062	Passed	Passed	Passed
HTR2A	GNAI2	8.33936	P28223	5HT2A_HUMAN	P04899	GNAI2_HUMAN	-56.751	-2.649	2142.48	0.729859	0.772182	0.316	classA	0.738323	Passed	Passed	Passed
HTR2A	GNAO1	8.14591	P28223	5HT2A_HUMAN	P09471	GNAO_HUMAN	-30.095	-2.13	1413.03	0.728766	0.773018	0.233	classA	0.737616	Passed	Passed	x
HTR2A	GoB	8.26238	P28223	5HT2A_HUMAN	P09471-2	GNAO_HUMAN	-26.44	-2.136	1238.05	0.728995	0.772435	0.233	classA	0.737683	Passed	Passed	x
HTR2A	GNAZ	9.28059	P28223	5HT2A_HUMAN	P19086	GNAZ_HUMAN	-62.96	-2.784	2261.27	0.69873	0.749361	0.288	classA	0.708856	Passed	Passed	Passed
HTR2A	GNAQ	10.0278	P28223	5HT2A_HUMAN	P50148	GNAQ_HUMAN	-76.537	-3.014	2539.42	0.724467	0.746794	0.427	classA	0.728932	Passed	Passed	Passed
HTR2A	GNA11	10.0478	P28223	5HT2A_HUMAN	P29992	GNA11_HUMAN	-85.002	-3.279	2592.04	0.720401	0.745342	0.43	classA	0.725389	Passed	Passed	Passed
HTR2A	GNA14	10.2605	P28223	5HT2A_HUMAN	O95837	GNA14_HUMAN	-78.699	-3.12	2522.47	0.700647	0.745826	0.477	classA	0.709683	Passed	Passed	Passed
HTR2A	GNA15	9.31788	P28223	5HT2A_HUMAN	P30679	GNA15_HUMAN	-55.743	-2.608	2137.39	0.720455	0.754063	0.324	classA	0.727177	Passed	Passed	Passed
HTR2B	GoB	8.86476	P41595	5HT2B_HUMAN	P09471-2	GNAO_HUMAN	-49.113	-3.009	1632.39	0.728496	0.77405	0.31	classA	0.737607	Passed	Passed	Passed
HTR2B	GNAZ	10.0211	P41595	5HT2B_HUMAN	P19086	GNAZ_HUMAN	-68.294	-3.02	2261.09	0.725339	0.770412	0.311	classA	0.734353	Passed	Passed	Passed
HTR2B	GNAQ	9.94206	P41595	5HT2B_HUMAN	P50148	GNAQ_HUMAN	-74.81	-3.055	2449.06	0.759611	0.7745	0.359	classA	0.762589	Passed	Passed	Passed
HTR2B	GNA11	9.89821	P41595	5HT2B_HUMAN	P29992	GNA11_HUMAN	-65.151	-2.861	2277.17	0.744893	0.735536	0.394	classA	0.743022	Passed	Passed	Passed
HTR2B	GNA14	9.76348	P41595	5HT2B_HUMAN	O95837	GNA14_HUMAN	-66.079	-2.88	2294.58	0.717236	0.749675	0.338	classA	0.723724	Passed	Passed	Passed
HTR2B	GNA15	8.71952	P41595	5HT2B_HUMAN	P30679	GNA15_HUMAN	-62.516	-2.806	2228.03	0.716421	0.727665	0.261	classA	0.71867	Passed	Passed	Passed
HTR2C	GNAI1	9.39193	P28335	5HT2C_HUMAN	P63096	GNAI1_HUMAN	-67.74	-2.505	2704.51	0.688289	0.725041	0.309	classA	0.695639	Passed	Passed	Passed
HTR2C	GNAI2	9.37427	P28335	5HT2C_HUMAN	P04899	GNAI2_HUMAN	-52.205	-2.385	2189.06	0.734488	0.776424	0.352	classA	0.742875	Passed	Passed	Passed
HTR2C	GNAO1	9.55054	P28335	5HT2C_HUMAN	P09471	GNAO_HUMAN	-57.474	-2.524	2277.33	0.73736	0.772902	0.291	classA	0.744468	Passed	Passed	Passed
HTR2C	GoB	9.743	P28335	5HT2C_HUMAN	P09471-2	GNAO_HUMAN	-49.461	-2.344	2110.11	0.742449	0.783692	0.294	classA	0.750697	Passed	Passed	Passed
HTR2C	GNAZ	10.6431	P28335	5HT2C_HUMAN	P19086	GNAZ_HUMAN	-66.932	-2.843	2354.5	0.733791	0.772968	0.301	classA	0.741626	Passed	Passed	Passed
HTR2C	GNAQ	9.67675	P28335	5HT2C_HUMAN	P50148	GNAQ_HUMAN	-81.605	-3.139	2599.41	0.725397	0.756791	0.459	classA	0.731676	Passed	Passed	Passed
HTR2C	GNA11	9.67675	P28335	5HT2C_HUMAN	P29992	GNA11_HUMAN	-81.089	-2.992	2710.05	0.742182	0.770481	0.472	classA	0.747842	Passed	Passed	Passed
HTR2C	GNA14	9.85485	P28335	5HT2C_HUMAN	O95837	GNA14_HUMAN	-92.115	-3.153	2921.96	0.69628	0.755109	0.457	classA	0.708046	Passed	Passed	Passed
HTR2C	GNA15	10.1464	P28335	5HT2C_HUMAN	P30679	GNA15_HUMAN	-65.63	-2.636	2489.35	0.703278	0.753205	0.34	classA	0.713264	Passed	Passed	Passed
HTR2C	GNA12	9.72865	P28335	5HT2C_HUMAN	Q03113	GNA12_HUMAN	-49.828	-2.234	2230.47	0.714769	0.75844	0.359	classA	0.723503	Passed	Passed	Passed
HTR2C	GNA13	9.3398	P28335	5HT2C_HUMAN	Q14344	GNA13_HUMAN	-50.105	-2.243	2234.3	0.714297	0.764862	0.299	classA	0.72441	Passed	Passed	Passed
HTR4	GNAS	8.63001	Q13639	5HT4R_HUMAN	P63092	GNAS2_HUMAN	-90.678	-3.141	2886.47	0.806812	0.83328	0.539	classA	0.812106	Passed	Passed	Passed
HTR4	GNAL	8.54843	Q13639	5HT4R_HUMAN	P38405	GNAL_HUMAN	-100.272	-3.325	3015.92	0.816032	0.838469	0.544	classA	0.820519	Passed	Passed	Passed
HTR4	GNA12	8.25764	Q13639	5HT4R_HUMAN	Q03113	GNA12_HUMAN	-64.564	-2.915	2214.64	0.763621	0.807941	0.285	classA	0.772485	Passed	Passed	Passed
HTR4	GNA13	8.22116	Q13639	5HT4R_HUMAN	Q14344	GNA13_HUMAN	-80.998	-3.158	2564.84	0.781362	0.822021	0.333	classA	0.789494	Passed	Passed	Passed
HTR6	GNAS	8.40851	P50406	5HT6R_HUMAN	P63092	GNAS2_HUMAN	-93.491	-3.223	2901.13	0.801687	0.795569	0.524	classA	0.800463	Passed	Passed	Passed
HTR6	GNAL	8.36397	P50406	5HT6R_HUMAN	P38405	GNAL_HUMAN	-94.951	-3.299	2877.96	0.828654	0.812148	0.524	classA	0.825353	Passed	Passed	Passed
HTR7	GNAS	10.2832	P34969	5HT7R_HUMAN	P63092	GNAS2_HUMAN	-103.596	-3.214	3223.02	0.832313	0.830423	0.546	classA	0.831935	Passed	Passed	Passed
HTR7	GNAL	10.2947	P34969	5HT7R_HUMAN	P38405	GNAL_HUMAN	-98.949	-3.074	3219.25	0.840613	0.831534	0.563	classA	0.838797	Passed	Passed	Passed
ADORA1	GNAS	6.72794	P30542	AA1R_HUMAN	P63092	GNAS2_HUMAN	-51.13	-2.974	1718.97	0.805325	0.828393	0.281	classA	0.809939	Passed	Passed	Passed
ADORA1	GNAL	6.54861	P30542	AA1R_HUMAN	P38405	GNAL_HUMAN	-42.892	-2.696	1591.13	0.795409	0.825646	0.203	classA	0.801456	Passed	x	Passed
ADORA1	GNAO1	8.84087	P30542	AA1R_HUMAN	P09471	GNAO_HUMAN	-62.701	-2.645	2370.45	0.806528	0.836036	0.304	classA	0.812429	Passed	Passed	Passed
ADORA1	GoB	8.76494	P30542	AA1R_HUMAN	P09471-2	GNAO_HUMAN	-56.121	-2.736	2051.14	0.81261	0.850718	0.287	classA	0.820231	Passed	Passed	Passed
ADORA1	GNAZ	8.61571	P30542	AA1R_HUMAN	P19086	GNAZ_HUMAN	0	0	0	0.6883	0.725849	0.077	classA	0.69581	Passed	x	x
ADORA1	GNAQ	7.32431	P30542	AA1R_HUMAN	P50148	GNAQ_HUMAN	-40.415	-2.902	1392.57	0.723646	0.736698	0.168	classA	0.726256	Passed	x	x
ADORA1	GNA11	7.32431	P30542	AA1R_HUMAN	P29992	GNA11_HUMAN	-45.947	-2.592	1772.64	0.709494	0.734527	0.2	classA	0.714501	Passed	x	Passed
ADORA1	GNA14	7.76382	P30542	AA1R_HUMAN	O95837	GNA14_HUMAN	-41.9	-3.027	1384.36	0.665062	0.711539	0.183	classA	0.674358	Passed	x	x
ADORA1	GNA15	8.26971	P30542	AA1R_HUMAN	P30679	GNA15_HUMAN	-30.371	-2.273	1336.21	0.708932	0.744056	0.192	classA	0.715957	Passed	x	x
ADORA1	GNA12	7.51368	P30542	AA1R_HUMAN	Q03113	GNA12_HUMAN	-35.615	-2.627	1355.68	0.726807	0.761059	0.174	classA	0.733658	Passed	x	x
ADORA2A	GNAS	7.79012	P29274	AA2AR_HUMAN	P63092	GNAS2_HUMAN	-81.907	-3.126	2619.92	0.810832	0.806636	0.45	classA	0.809993	Passed	Passed	Passed
ADORA2A	GNAL	7.78301	P29274	AA2AR_HUMAN	P38405	GNAL_HUMAN	-74.278	-2.993	2482.11	0.81502	0.811461	0.438	classA	0.814308	Passed	Passed	Passed
ADORA2A	GNAQ	7.65373	P29274	AA2AR_HUMAN	P50148	GNAQ_HUMAN	-69.608	-2.923	2381.18	0.760985	0.793516	0.33	classA	0.767491	Passed	Passed	Passed
ADORA2A	GNA11	7.65373	P29274	AA2AR_HUMAN	P29992	GNA11_HUMAN	-79.554	-2.933	2712.06	0.721777	0.738991	0.382	classA	0.72522	Passed	Passed	Passed
ADORA2A	GNA14	7.79782	P29274	AA2AR_HUMAN	O95837	GNA14_HUMAN	-70.826	-2.822	2509.48	0.762373	0.790344	0.325	classA	0.767967	Passed	Passed	Passed
ADORA2A	GNA15	7.62422	P29274	AA2AR_HUMAN	P30679	GNA15_HUMAN	-68.495	-3.009	2276.7	0.690024	0.746774	0.319	classA	0.701374	Passed	Passed	Passed
ADORA2B	GNAS	7.79805	P29275	AA2BR_HUMAN	P63092	GNAS2_HUMAN	-74.454	-2.81	2649.4	0.82	0.853908	0.427	classA	0.826782	Passed	Passed	Passed
ADORA2B	GNAL	7.30777	P29275	AA2BR_HUMAN	P38405	GNAL_HUMAN	-74.633	-2.857	2612.42	0.841745	0.855629	0.461	classA	0.844522	Passed	Passed	Passed
ADORA2B	GNAQ	7.02465	P29275	AA2BR_HUMAN	P50148	GNAQ_HUMAN	-67.695	-2.751	2460.61	0.780896	0.806235	0.338	classA	0.785964	Passed	Passed	Passed
ADORA2B	GNA11	7.02465	P29275	AA2BR_HUMAN	P29992	GNA11_HUMAN	-59.926	-2.553	2347.23	0.769308	0.803587	0.323	classA	0.776163	Passed	Passed	Passed
ADORA2B	GNA14	7.65939	P29275	AA2BR_HUMAN	O95837	GNA14_HUMAN	-75.082	-2.794	2687.36	0.798719	0.837635	0.338	classA	0.806502	Passed	Passed	Passed
ADORA2B	GNA15	8.01331	P29275	AA2BR_HUMAN	P30679	GNA15_HUMAN	-64.051	-2.773	2310.02	0.756967	0.78208	0.35	classA	0.761989	Passed	Passed	Passed
ADORA3	GNAI1	8.51433	P0DMS8	AA3R_HUMAN	P63096	GNAI1_HUMAN	-0.166	-0.878	18.857	0.654694	0.690163	0.115	classA	0.661788	Passed	x	x
ADORA3	GNAI2	8.50854	P0DMS8	AA3R_HUMAN	P04899	GNAI2_HUMAN	-73.504	-3.598	2043.16	0.789345	0.834113	0.267	classA	0.798298	Passed	Passed	Passed
ADORA3	GNAO1	7.24504	P0DMS8	AA3R_HUMAN	P09471	GNAO_HUMAN	-46.318	-2.655	1744.4	0.76735	0.810977	0.209	classA	0.776075	Passed	x	Passed
ADORA3	GoB	7.54764	P0DMS8	AA3R_HUMAN	P09471-2	GNAO_HUMAN	-47.09	-2.575	1828.48	0.765091	0.800689	0.211	classA	0.77221	Passed	x	Passed
ADORA3	GNAZ	6.44115	P0DMS8	AA3R_HUMAN	P19086	GNAZ_HUMAN	-0.268	-1.184	22.601	0.664307	0.70429	0.096	classA	0.672303	Passed	x	x
CHRM1	GNAS	8.15819	P11229	ACM1_HUMAN	P63092	GNAS2_HUMAN	-75.291	-2.848	2643.2	0.741909	0.772654	0.399	classA	0.748058	Passed	Passed	Passed
CHRM1	GNAL	8.36118	P11229	ACM1_HUMAN	P38405	GNAL_HUMAN	-67.827	-2.853	2377.03	0.821338	0.799227	0.464	classA	0.816916	Passed	Passed	Passed
CHRM1	GNAI1	8.06524	P11229	ACM1_HUMAN	P63096	GNAI1_HUMAN	-79.408	-2.916	2723.58	0.791243	0.772817	0.454	classA	0.787558	Passed	Passed	Passed
CHRM1	GNAI2	7.95694	P11229	ACM1_HUMAN	P04899	GNAI2_HUMAN	-72.832	-2.709	2688.84	0.811677	0.811521	0.461	classA	0.811646	Passed	Passed	Passed
CHRM1	GNAO1	7.7026	P11229	ACM1_HUMAN	P09471	GNAO_HUMAN	-74.685	-2.809	2658.5	0.819275	0.807833	0.48	classA	0.816987	Passed	Passed	Passed
CHRM1	GoB	7.82946	P11229	ACM1_HUMAN	P09471-2	GNAO_HUMAN	-68.24	-2.792	2444.07	0.812412	0.813639	0.453	classA	0.812657	Passed	Passed	Passed
CHRM1	GNAZ	8.30117	P11229	ACM1_HUMAN	P19086	GNAZ_HUMAN	-78.966	-2.746	2876.03	0.796133	0.799007	0.411	classA	0.796708	Passed	Passed	Passed
CHRM1	GNAQ	9.756	P11229	ACM1_HUMAN	P50148	GNAQ_HUMAN	-75.564	-2.788	2710.71	0.819531	0.791575	0.415	classA	0.81394	Passed	Passed	Passed
CHRM1	GNA11	9.84456	P11229	ACM1_HUMAN	P29992	GNA11_HUMAN	-75.88	-2.831	2680.08	0.759518	0.738921	0.468	classA	0.755398	Passed	Passed	Passed
CHRM1	GNA14	9.68943	P11229	ACM1_HUMAN	O95837	GNA14_HUMAN	-60.29	-2.005	3007.19	0.811101	0.799421	0.487	classA	0.808765	Passed	Passed	Passed
CHRM1	GNA15	9.01681	P11229	ACM1_HUMAN	P30679	GNA15_HUMAN	-54.984	-2.68	2051.31	0.748484	0.740714	0.287	classA	0.74693	Passed	Passed	Passed
CHRM2	GNAS	7.26632	P08172	ACM2_HUMAN	P63092	GNAS2_HUMAN	-61.144	-2.91	2101.5	0.750473	0.763856	0.216	classA	0.75315	Passed	x	Passed
CHRM2	GNAL	6.7976	P08172	ACM2_HUMAN	P38405	GNAL_HUMAN	-68.688	-3.282	2092.8	0.787953	0.774849	0.289	classA	0.785333	Passed	Passed	Passed
CHRM2	GNAI1	9.75839	P08172	ACM2_HUMAN	P63096	GNAI1_HUMAN	-68.335	-3.133	2181.37	0.776339	0.773718	0.419	classA	0.775815	Passed	Passed	Passed
CHRM2	GNAI2	9.64453	P08172	ACM2_HUMAN	P04899	GNAI2_HUMAN	-56.794	-2.999	1893.54	0.762263	0.784592	0.382	classA	0.766729	Passed	Passed	Passed
CHRM2	GNAO1	9.81065	P08172	ACM2_HUMAN	P09471	GNAO_HUMAN	-61.233	-3.402	1799.82	0.779501	0.780282	0.399	classA	0.779657	Passed	Passed	Passed
CHRM2	GoB	10.0284	P08172	ACM2_HUMAN	P09471-2	GNAO_HUMAN	-59.913	-3.226	1857.37	0.777754	0.783218	0.382	classA	0.778847	Passed	Passed	Passed
CHRM2	GNAZ	9.38394	P08172	ACM2_HUMAN	P19086	GNAZ_HUMAN	-61.647	-3.196	1929.06	0.771622	0.777362	0.451	classA	0.77277	Passed	Passed	Passed
CHRM2	GNAQ	8.0595	P08172	ACM2_HUMAN	P50148	GNAQ_HUMAN	-66.884	-3.259	2052.02	0.757869	0.736374	0.34	classA	0.75357	Passed	Passed	Passed
CHRM2	GNA11	8.0595	P08172	ACM2_HUMAN	P29992	GNA11_HUMAN	-65.936	-3.256	2024.79	0.751241	0.734286	0.353	classA	0.74785	Passed	Passed	Passed
CHRM2	GNA14	7.28042	P08172	ACM2_HUMAN	O95837	GNA14_HUMAN	-67.408	-3.301	2042.12	0.768909	0.770797	0.257	classA	0.769286	Passed	Passed	Passed
CHRM2	GNA15	8.26674	P08172	ACM2_HUMAN	P30679	GNA15_HUMAN	-57.58	-3.138	1835.15	0.731677	0.719672	0.229	classA	0.729276	Passed	x	Passed
CHRM3	GNAI1	8.71742	P20309	ACM3_HUMAN	P63096	GNAI1_HUMAN	-89.224	-3.114	2864.89	0.781146	0.734988	0.417	classA	0.771914	Passed	Passed	Passed
CHRM3	GNAI2	8.5345	P20309	ACM3_HUMAN	P04899	GNAI2_HUMAN	-72.977	-2.866	2546.51	0.804682	0.771104	0.48	classA	0.797966	Passed	Passed	Passed
CHRM3	GNAO1	8.3867	P20309	ACM3_HUMAN	P09471	GNAO_HUMAN	-81.034	-2.767	2928.09	0.803272	0.75741	0.47	classA	0.7941	Passed	Passed	Passed
CHRM3	GoB	8.40795	P20309	ACM3_HUMAN	P09471-2	GNAO_HUMAN	-68.975	-2.971	2321.84	0.801664	0.757171	0.436	classA	0.792765	Passed	Passed	Passed
CHRM3	GNAZ	8.55037	P20309	ACM3_HUMAN	P19086	GNAZ_HUMAN	-73.403	-2.688	2731.02	0.79147	0.746733	0.395	classA	0.782523	Passed	Passed	Passed
CHRM3	GNAQ	9.83495	P20309	ACM3_HUMAN	P50148	GNAQ_HUMAN	-90.985	-3.214	2830.66	0.794187	0.718334	0.447	classA	0.779017	Passed	Passed	Passed
CHRM3	GNA11	9.94412	P20309	ACM3_HUMAN	P29992	GNA11_HUMAN	-79.099	-3.191	2479.02	0.792205	0.717476	0.406	classA	0.777259	Passed	Passed	Passed
CHRM3	GNA14	9.84077	P20309	ACM3_HUMAN	O95837	GNA14_HUMAN	-84.206	-2.918	2886.15	0.818476	0.743559	0.503	classA	0.803492	Passed	Passed	Passed
CHRM3	GNA15	9.6057	P20309	ACM3_HUMAN	P30679	GNA15_HUMAN	-62.15	-2.581	2408.03	0.765066	0.715837	0.259	classA	0.75522	Passed	Passed	Passed
CHRM4	GNAI1	9.85947	P08173	ACM4_HUMAN	P63096	GNAI1_HUMAN	-70.572	-3.214	2195.55	0.729147	0.746384	0.313	classA	0.732594	Passed	Passed	Passed
CHRM4	GNAI2	9.97655	P08173	ACM4_HUMAN	P04899	GNAI2_HUMAN	-51.911	-3.004	1728.04	0.784331	0.77502	0.397	classA	0.782469	Passed	Passed	Passed
CHRM4	GNAO1	9.89777	P08173	ACM4_HUMAN	P09471	GNAO_HUMAN	-61.645	-3.331	1850.72	0.802839	0.778225	0.411	classA	0.797916	Passed	Passed	Passed
CHRM4	GoB	10.1864	P08173	ACM4_HUMAN	P09471-2	GNAO_HUMAN	-63.299	-3.546	1784.96	0.818472	0.793883	0.399	classA	0.813554	Passed	Passed	Passed
CHRM4	GNAZ	9.51911	P08173	ACM4_HUMAN	P19086	GNAZ_HUMAN	-82.715	-3.474	2380.9	0.750076	0.765884	0.319	classA	0.753238	Passed	Passed	Passed
CHRM4	GNAQ	7.50428	P08173	ACM4_HUMAN	P50148	GNAQ_HUMAN	-63.896	-3.15	2028.64	0.742265	0.726726	0.326	classA	0.739157	Passed	Passed	Passed
CHRM4	GNA14	7.66342	P08173	ACM4_HUMAN	O95837	GNA14_HUMAN	-65.692	-3.127	2100.65	0.771222	0.764339	0.297	classA	0.769846	Passed	Passed	Passed
CHRM4	GNA15	8.22792	P08173	ACM4_HUMAN	P30679	GNA15_HUMAN	-45.971	-2.648	1736.18	0.745984	0.723213	0.227	classA	0.74143	Passed	x	Passed
CHRM5	GNAQ	10.4381	P08912	ACM5_HUMAN	P50148	GNAQ_HUMAN	-93.761	-3.24	2893.8	0.785727	0.738674	0.502	classA	0.776316	Passed	Passed	Passed
CHRM5	GNA11	10.4381	P08912	ACM5_HUMAN	P29992	GNA11_HUMAN	-76.167	-2.638	2886.94	0.801047	0.73884	0.507	classA	0.788605	Passed	Passed	Passed
CHRM5	GNA14	10.393	P08912	ACM5_HUMAN	O95837	GNA14_HUMAN	-84.319	-2.838	2971.16	0.818531	0.752593	0.475	classA	0.805344	Passed	Passed	Passed
CHRM5	GNA15	10.0255	P08912	ACM5_HUMAN	P30679	GNA15_HUMAN	-52.832	-2.45	2156.49	0.779933	0.73619	0.386	classA	0.771184	Passed	Passed	Passed
ADRA1A	GNAS	9.49005	P35348	ADA1A_HUMAN	P63092	GNAS2_HUMAN	-90.473	-2.937	3080.95	0.812251	0.791668	0.49	classA	0.808135	Passed	Passed	Passed
ADRA1A	GNAL	10.2867	P35348	ADA1A_HUMAN	P38405	GNAL_HUMAN	-70.589	-3.001	2352.56	0.817598	0.78809	0.422	classA	0.811697	Passed	Passed	Passed
ADRA1A	GNAI1	8.45479	P35348	ADA1A_HUMAN	P63096	GNAI1_HUMAN	-102.941	-2.838	3627.12	0.700232	0.747009	0.469	classA	0.709587	Passed	Passed	Passed
ADRA1A	GNAO1	8.52951	P35348	ADA1A_HUMAN	P09471	GNAO_HUMAN	-98.773	-2.97	3325.53	0.755536	0.770301	0.505	classA	0.758489	Passed	Passed	Passed
ADRA1A	GNAQ	10.006	P35348	ADA1A_HUMAN	P50148	GNAQ_HUMAN	-112.57	-3.363	3346.98	0.742016	0.755155	0.455	classA	0.744643	Passed	Passed	Passed
ADRA1A	GNA11	9.96272	P35348	ADA1A_HUMAN	P29992	GNA11_HUMAN	-103.025	-3.364	3062.49	0.742782	0.759362	0.529	classA	0.746098	Passed	Passed	Passed
ADRA1A	GNA14	9.58907	P35348	ADA1A_HUMAN	O95837	GNA14_HUMAN	-104.743	-2.965	3532.24	0.776161	0.784548	0.476	classA	0.777838	Passed	Passed	Passed
ADRA1A	GNA15	9.20091	P35348	ADA1A_HUMAN	P30679	GNA15_HUMAN	-57.414	-2.7	2126.51	0.688476	0.722562	0.267	classA	0.695293	Passed	Passed	Passed
ADRA1A	GNA12	8.48863	P35348	ADA1A_HUMAN	Q03113	GNA12_HUMAN	-55.432	-2.399	2310.31	0.75431	0.758021	0.412	classA	0.755052	Passed	Passed	Passed
ADRA1A	GNA13	9.49969	P35348	ADA1A_HUMAN	Q14344	GNA13_HUMAN	-57.49	-2.874	2000.52	0.758335	0.755709	0.286	classA	0.75781	Passed	Passed	Passed
ADRA1B	GNAQ	9.38419	P35368	ADA1B_HUMAN	P50148	GNAQ_HUMAN	-110.924	-3.343	3318.38	0.77318	0.732306	0.546	classA	0.765006	Passed	Passed	Passed
ADRA1B	GNA11	9.38419	P35368	ADA1B_HUMAN	P29992	GNA11_HUMAN	-111.77	-3.185	3509.56	0.772052	0.734844	0.552	classA	0.76461	Passed	Passed	Passed
ADRA1B	GNA14	9.56935	P35368	ADA1B_HUMAN	O95837	GNA14_HUMAN	-120.526	-3.264	3692.59	0.799305	0.773352	0.555	classA	0.794115	Passed	Passed	Passed
ADRA1B	GNA15	7.74661	P35368	ADA1B_HUMAN	P30679	GNA15_HUMAN	-70.548	-3.288	2145.74	0.706687	0.702452	0.305	classA	0.70584	Passed	Passed	Passed
ADRA1D	GNAQ	8.42566	P25100	ADA1D_HUMAN	P50148	GNAQ_HUMAN	-102.904	-3.145	3272.39	0.80989	0.773036	0.563	classA	0.802519	Passed	Passed	Passed
ADRA1D	GNA11	8.42566	P25100	ADA1D_HUMAN	P29992	GNA11_HUMAN	-108.881	-3.347	3253.01	0.760366	0.740228	0.518	classA	0.756338	Passed	Passed	Passed
ADRA1D	GNA14	8.51914	P25100	ADA1D_HUMAN	O95837	GNA14_HUMAN	-102.896	-3.393	3032.37	0.805338	0.780104	0.566	classA	0.800291	Passed	Passed	Passed
ADRA2A	GNAS	7.34778	P08913	ADA2A_HUMAN	P63092	GNAS2_HUMAN	-6.272	-1.989	315.337	0.657752	0.704689	0.092	classA	0.667139	Passed	x	x
ADRA2A	GNAL	7.03639	P08913	ADA2A_HUMAN	P38405	GNAL_HUMAN	-62.761	-2.789	2250.7	0.749273	0.766471	0.393	classA	0.752713	Passed	Passed	Passed
ADRA2A	GNAI1	10.2302	P08913	ADA2A_HUMAN	P63096	GNAI1_HUMAN	-64.471	-2.874	2243.62	0.776427	0.779275	0.386	classA	0.776997	Passed	Passed	Passed
ADRA2A	GNAI2	10.1989	P08913	ADA2A_HUMAN	P04899	GNAI2_HUMAN	-70.733	-2.948	2399.08	0.789378	0.795911	0.385	classA	0.790685	Passed	Passed	Passed
ADRA2A	GNAO1	10.1515	P08913	ADA2A_HUMAN	P09471	GNAO_HUMAN	-64.547	-2.526	2555.43	0.812896	0.79744	0.378	classA	0.809804	Passed	Passed	Passed
ADRA2A	GoB	10.3398	P08913	ADA2A_HUMAN	P09471-2	GNAO_HUMAN	-60.555	-2.225	2721.96	0.822376	0.809971	0.402	classA	0.819895	Passed	Passed	Passed
ADRA2A	GNAZ	10.9833	P08913	ADA2A_HUMAN	P19086	GNAZ_HUMAN	-49.891	-2.548	1958.18	0.750604	0.77463	0.278	classA	0.755409	Passed	Passed	Passed
ADRA2A	GNAQ	7.31357	P08913	ADA2A_HUMAN	P50148	GNAQ_HUMAN	-62.009	-3.013	2058.02	0.71152	0.71345	0.312	classA	0.711906	Passed	Passed	Passed
ADRA2A	GNA11	7.21481	P08913	ADA2A_HUMAN	P29992	GNA11_HUMAN	-67.177	-3.195	2102.39	0.730891	0.731189	0.316	classA	0.73095	Passed	Passed	Passed
ADRA2A	GNA14	7.25048	P08913	ADA2A_HUMAN	O95837	GNA14_HUMAN	-71.124	-3.086	2304.52	0.776346	0.778837	0.361	classA	0.776844	Passed	Passed	Passed
ADRA2A	GNA15	8.2257	P08913	ADA2A_HUMAN	P30679	GNA15_HUMAN	-47.701	-2.866	1664.53	0.677099	0.72874	0.2	classA	0.687427	Passed	x	Passed
ADRA2A	GNA12	8.13115	P08913	ADA2A_HUMAN	Q03113	GNA12_HUMAN	-54.066	-2.702	2001.08	0.723757	0.760714	0.211	classA	0.731148	Passed	x	Passed
ADRA2A	GNA13	7.85626	P08913	ADA2A_HUMAN	Q14344	GNA13_HUMAN	-41.091	-2.58	1592.78	0.738868	0.758113	0.249	classA	0.742717	Passed	Passed	Passed
ADRA2B	GNAS	8.31688	P18089	ADA2B_HUMAN	P63092	GNAS2_HUMAN	-62.41	-2.643	2361.7	0.752787	0.746591	0.406	classA	0.751548	Passed	Passed	Passed
ADRA2B	GNAL	7.97588	P18089	ADA2B_HUMAN	P38405	GNAL_HUMAN	-65.227	-2.897	2251.51	0.807314	0.787056	0.435	classA	0.803263	Passed	Passed	Passed
ADRA2B	GNAI1	9.75138	P18089	ADA2B_HUMAN	P63096	GNAI1_HUMAN	-67.094	-2.538	2643.17	0.782978	0.783487	0.421	classA	0.783079	Passed	Passed	Passed
ADRA2B	GNAI2	9.64034	P18089	ADA2B_HUMAN	P04899	GNAI2_HUMAN	-67.575	-2.642	2557.4	0.811266	0.794125	0.409	classA	0.807838	Passed	Passed	Passed
ADRA2B	GNAO1	9.98846	P18089	ADA2B_HUMAN	P09471	GNAO_HUMAN	-59.478	-2.867	2074.44	0.829276	0.808335	0.409	classA	0.825088	Passed	Passed	Passed
ADRA2B	GoB	10.197	P18089	ADA2B_HUMAN	P09471-2	GNAO_HUMAN	-65.331	-2.477	2637.94	0.824956	0.810661	0.376	classA	0.822097	Passed	Passed	Passed
ADRA2B	GNAZ	10.2425	P18089	ADA2B_HUMAN	P19086	GNAZ_HUMAN	-66.683	-2.752	2422.65	0.78855	0.784068	0.359	classA	0.787653	Passed	Passed	Passed
ADRA2B	GNA15	8.09941	P18089	ADA2B_HUMAN	P30679	GNA15_HUMAN	-54.159	-2.763	1960.3	0.740336	0.745728	0.334	classA	0.741414	Passed	Passed	Passed
ADRA2C	GNAI1	9.7115	P18825	ADA2C_HUMAN	P63096	GNAI1_HUMAN	-60.45	-2.39	2529.27	0.775628	0.778527	0.304	classA	0.776207	Passed	Passed	Passed
ADRA2C	GNAI2	9.71072	P18825	ADA2C_HUMAN	P04899	GNAI2_HUMAN	-75.881	-3.056	2482.87	0.80032	0.803403	0.389	classA	0.800937	Passed	Passed	Passed
ADRA2C	GNAO1	9.87258	P18825	ADA2C_HUMAN	P09471	GNAO_HUMAN	-61.778	-2.464	2507.05	0.831443	0.809719	0.358	classA	0.827098	Passed	Passed	Passed
ADRA2C	GoB	10.0476	P18825	ADA2C_HUMAN	P09471-2	GNAO_HUMAN	-65.269	-2.615	2496.24	0.820731	0.80441	0.342	classA	0.817467	Passed	Passed	Passed
ADRA2C	GNAZ	10.6294	P18825	ADA2C_HUMAN	P19086	GNAZ_HUMAN	-63.094	-2.487	2536.46	0.777604	0.785804	0.351	classA	0.779244	Passed	Passed	Passed
ADRB1	GNAS	10.7753	P08588	ADRB1_HUMAN	P63092	GNAS2_HUMAN	-82.824	-2.667	3105.96	0.825635	0.816495	0.481	classA	0.823807	Passed	Passed	Passed
ADRB1	GNAL	9.72204	P08588	ADRB1_HUMAN	P38405	GNAL_HUMAN	-95.029	-2.911	3264.65	0.803923	0.797614	0.459	classA	0.802661	Passed	Passed	Passed
ADRB1	GNAI1	8.6388	P08588	ADRB1_HUMAN	P63096	GNAI1_HUMAN	-62.338	-2.732	2281.75	0.717689	0.758837	0.294	classA	0.725919	Passed	Passed	Passed
ADRB1	GNAI2	8.6388	P08588	ADRB1_HUMAN	P04899	GNAI2_HUMAN	-73.385	-2.951	2487.19	0.751204	0.79019	0.256	classA	0.759001	Passed	Passed	Passed
ADRB1	GNAO1	8.09205	P08588	ADRB1_HUMAN	P09471	GNAO_HUMAN	-45.07	-2.272	1983.36	0.749726	0.789495	0.221	classA	0.75768	Passed	x	Passed
ADRB1	GoB	8.24255	P08588	ADRB1_HUMAN	P09471-2	GNAO_HUMAN	-57.663	-2.764	2086.59	0.749484	0.796757	0.257	classA	0.758939	Passed	Passed	Passed
ADRB1	GNAZ	8.51172	P08588	ADRB1_HUMAN	P19086	GNAZ_HUMAN	-72.956	-2.524	2890.73	0.793417	0.790477	0.321	classA	0.792829	Passed	Passed	Passed
ADRB1	GNAQ	7.93737	P08588	ADRB1_HUMAN	P50148	GNAQ_HUMAN	-55.305	-2.614	2116.07	0.680819	0.71886	0.323	classA	0.688427	Passed	Passed	Passed
ADRB1	GNA14	8.78747	P08588	ADRB1_HUMAN	O95837	GNA14_HUMAN	-57.018	-2.364	2412	0.714347	0.765365	0.281	classA	0.724551	Passed	Passed	Passed
ADRB1	GNA13	7.72824	P08588	ADRB1_HUMAN	Q14344	GNA13_HUMAN	-52.16	-2.73	1910.94	0.721123	0.76141	0.262	classA	0.729181	Passed	Passed	Passed
ADRB2	GNAS	9.5662	P07550	ADRB2_HUMAN	P63092	GNAS2_HUMAN	-99.129	-3.091	3207.24	0.802245	0.820698	0.5	classA	0.805936	Passed	Passed	Passed
ADRB2	GNAL	8.73654	P07550	ADRB2_HUMAN	P38405	GNAL_HUMAN	-90.239	-3.006	3002.36	0.804533	0.81707	0.482	classA	0.80704	Passed	Passed	Passed
ADRB3	GNAS	7.07098	P13945	ADRB3_HUMAN	P63092	GNAS2_HUMAN	-92.342	-2.867	3220.4	0.819463	0.830465	0.533	classA	0.821663	Passed	Passed	Passed
ADRB3	GNAL	6.80029	P13945	ADRB3_HUMAN	P38405	GNAL_HUMAN	-87.527	-3.103	2820.72	0.825327	0.831481	0.527	classA	0.826557	Passed	Passed	Passed
AGTR1	GNAI1	10.3763	P30556	AGTR1_HUMAN	P63096	GNAI1_HUMAN	-51.218	-2.819	1816.92	0.734417	0.772868	0.203	classA	0.742107	Passed	x	Passed
AGTR1	GNAI2	10.42	P30556	AGTR1_HUMAN	P04899	GNAI2_HUMAN	-54.791	-2.348	2333.07	0.782857	0.820914	0.234	classA	0.790468	Passed	Passed	Passed
AGTR1	GNAO1	10.1019	P30556	AGTR1_HUMAN	P09471	GNAO_HUMAN	-55.121	-2.647	2082.29	0.781982	0.819715	0.228	classA	0.789529	Passed	x	Passed
AGTR1	GoB	9.92769	P30556	AGTR1_HUMAN	P09471-2	GNAO_HUMAN	-54.321	-2.547	2132.62	0.777849	0.819293	0.224	classA	0.786138	Passed	x	Passed
AGTR1	GNAZ	9.4452	P30556	AGTR1_HUMAN	P19086	GNAZ_HUMAN	-55.389	-2.419	2289.7	0.766559	0.806264	0.24	classA	0.7745	Passed	Passed	Passed
AGTR1	GNAQ	11.5893	P30556	AGTR1_HUMAN	P50148	GNAQ_HUMAN	-64.256	-2.696	2383.48	0.754036	0.788455	0.278	classA	0.76092	Passed	Passed	Passed
AGTR1	GNA11	11.6834	P30556	AGTR1_HUMAN	P29992	GNA11_HUMAN	-67.205	-2.827	2377.36	0.741605	0.779598	0.244	classA	0.749204	Passed	Passed	Passed
AGTR1	GNA14	11.2439	P30556	AGTR1_HUMAN	O95837	GNA14_HUMAN	-66.658	-3.026	2202.83	0.787338	0.829264	0.228	classA	0.795723	Passed	x	Passed
AGTR1	GNA15	11.2873	P30556	AGTR1_HUMAN	P30679	GNA15_HUMAN	-38.839	-2.863	1356.5	0.732997	0.778242	0.195	classA	0.742046	Passed	x	x
AGTR1	GNA12	11.1811	P30556	AGTR1_HUMAN	Q03113	GNA12_HUMAN	-42.515	-2.67	1592.16	0.753298	0.795649	0.186	classA	0.761769	Passed	x	Passed
AGTR1	GNA13	10.8475	P30556	AGTR1_HUMAN	Q14344	GNA13_HUMAN	-44.749	-2.65	1688.56	0.739737	0.784536	0.163	classA	0.748697	Passed	x	Passed
APLNR	GNAI1	10.4386	P35414	APJ_HUMAN	P63096	GNAI1_HUMAN	-19.054	-2.92	652.586	0.727164	0.768041	0.125	classA	0.735339	Passed	x	x
APLNR	GNAI2	10.4443	P35414	APJ_HUMAN	P04899	GNAI2_HUMAN	-43.27	-3.311	1306.72	0.76851	0.81153	0.174	classA	0.777114	Passed	x	x
APLNR	GNAO1	9.78793	P35414	APJ_HUMAN	P09471	GNAO_HUMAN	-38.678	-2.898	1334.47	0.770717	0.811804	0.227	classA	0.778935	Passed	x	x
APLNR	GoB	9.84271	P35414	APJ_HUMAN	P09471-2	GNAO_HUMAN	-31.895	-2.742	1163.09	0.768096	0.815749	0.19	classA	0.777627	Passed	x	x
APLNR	GNAZ	9.33196	P35414	APJ_HUMAN	P19086	GNAZ_HUMAN	-43.571	-3.076	1416.32	0.7403	0.785242	0.163	classA	0.749288	Passed	x	x
APLNR	GNA12	8.5756	P35414	APJ_HUMAN	Q03113	GNA12_HUMAN	-38.192	-2.974	1284.16	0.725306	0.765843	0.156	classA	0.733413	Passed	x	x
BDKRB1	GNAI1	8.74989	P46663	BKRB1_HUMAN	P63096	GNAI1_HUMAN	-74.906	-3.184	2352.3	0.763341	0.821551	0.358	classA	0.774983	Passed	Passed	Passed
BDKRB1	GNAI2	8.79025	P46663	BKRB1_HUMAN	P04899	GNAI2_HUMAN	-66.243	-2.828	2342.69	0.807863	0.842977	0.382	classA	0.814886	Passed	Passed	Passed
BDKRB1	GNAO1	8.92254	P46663	BKRB1_HUMAN	P09471	GNAO_HUMAN	-56.163	-2.546	2205.86	0.808113	0.838087	0.365	classA	0.814108	Passed	Passed	Passed
BDKRB1	GoB	9.04464	P46663	BKRB1_HUMAN	P09471-2	GNAO_HUMAN	-57.915	-2.761	2097.58	0.81964	0.855144	0.38	classA	0.826741	Passed	Passed	Passed
BDKRB1	GNAZ	8.42275	P46663	BKRB1_HUMAN	P19086	GNAZ_HUMAN	-67.653	-2.782	2431.65	0.763455	0.809335	0.305	classA	0.772631	Passed	Passed	Passed
BDKRB1	GNAQ	8.26357	P46663	BKRB1_HUMAN	P50148	GNAQ_HUMAN	-77.041	-3.091	2492.48	0.745218	0.772909	0.46	classA	0.750756	Passed	Passed	Passed
BDKRB1	GNA11	8.17995	P46663	BKRB1_HUMAN	P29992	GNA11_HUMAN	-82.097	-3.11	2640.04	0.747007	0.780285	0.46	classA	0.753663	Passed	Passed	Passed
BDKRB1	GNA14	8.95049	P46663	BKRB1_HUMAN	O95837	GNA14_HUMAN	-93.576	-3.129	2990.29	0.737192	0.789623	0.493	classA	0.747678	Passed	Passed	Passed
BDKRB1	GNA15	9.08834	P46663	BKRB1_HUMAN	P30679	GNA15_HUMAN	-65.435	-2.735	2392.55	0.720691	0.781381	0.346	classA	0.732829	Passed	Passed	Passed
BDKRB2	GNAS	10.2344	P30411	BKRB2_HUMAN	P63092	GNAS2_HUMAN	-82.108	-3.346	2453.9	0.799664	0.841954	0.419	classA	0.808122	Passed	Passed	Passed
BDKRB2	GNAL	9.92084	P30411	BKRB2_HUMAN	P38405	GNAL_HUMAN	-81.63	-3.502	2330.83	0.809244	0.843572	0.448	classA	0.81611	Passed	Passed	Passed
BDKRB2	GNAI1	10.839	P30411	BKRB2_HUMAN	P63096	GNAI1_HUMAN	-70.126	-3.283	2135.89	0.727382	0.792285	0.327	classA	0.740363	Passed	Passed	Passed
BDKRB2	GNAI2	10.6333	P30411	BKRB2_HUMAN	P04899	GNAI2_HUMAN	-86.603	-3.128	2768.52	0.804754	0.843366	0.413	classA	0.812477	Passed	Passed	Passed
BDKRB2	GNAO1	10.4173	P30411	BKRB2_HUMAN	P09471	GNAO_HUMAN	-75.335	-2.931	2569.99	0.783843	0.826892	0.403	classA	0.792452	Passed	Passed	Passed
BDKRB2	GoB	10.6989	P30411	BKRB2_HUMAN	P09471-2	GNAO_HUMAN	-66.201	-2.693	2458.18	0.801759	0.842489	0.4	classA	0.809905	Passed	Passed	Passed
BDKRB2	GNAZ	10.5029	P30411	BKRB2_HUMAN	P19086	GNAZ_HUMAN	-78.999	-2.677	2951.33	0.75999	0.807358	0.439	classA	0.769463	Passed	Passed	Passed
BDKRB2	GNAQ	11.8605	P30411	BKRB2_HUMAN	P50148	GNAQ_HUMAN	-103.42	-3.194	3237.49	0.750263	0.791093	0.505	classA	0.758429	Passed	Passed	Passed
BDKRB2	GNA11	11.8189	P30411	BKRB2_HUMAN	P29992	GNA11_HUMAN	-99.857	-3.285	3039.54	0.748214	0.790483	0.495	classA	0.756668	Passed	Passed	Passed
BDKRB2	GNA14	11.8147	P30411	BKRB2_HUMAN	O95837	GNA14_HUMAN	-101.429	-2.993	3388.61	0.788276	0.818812	0.5	classA	0.794383	Passed	Passed	Passed
BDKRB2	GNA15	11.339	P30411	BKRB2_HUMAN	P30679	GNA15_HUMAN	-78.372	-3.197	2451.1	0.709482	0.758971	0.414	classA	0.71938	Passed	Passed	Passed
BDKRB2	GNA12	11.606	P30411	BKRB2_HUMAN	Q03113	GNA12_HUMAN	-107.855	-3.357	3213.12	0.806879	0.83069	0.542	classA	0.811641	Passed	Passed	Passed
BDKRB2	GNA13	11.2132	P30411	BKRB2_HUMAN	Q14344	GNA13_HUMAN	-74.626	-2.615	2853.81	0.779532	0.815324	0.461	classA	0.78669	Passed	Passed	Passed
C5AR1	GNAI1	11.0753	P21730	C5AR1_HUMAN	P63096	GNAI1_HUMAN	-46.295	-2.656	1742.81	0.741891	0.777468	0.234	classA	0.749007	Passed	Passed	Passed
C5AR1	GNAI2	11.297	P21730	C5AR1_HUMAN	P04899	GNAI2_HUMAN	-43.731	-2.36	1853.38	0.795512	0.836103	0.337	classA	0.80363	Passed	Passed	Passed
C5AR1	GNAO1	10.8975	P21730	C5AR1_HUMAN	P09471	GNAO_HUMAN	-36.56	-2.495	1465.44	0.79553	0.834508	0.302	classA	0.803326	Passed	Passed	x
C5AR1	GoB	11.3486	P21730	C5AR1_HUMAN	P09471-2	GNAO_HUMAN	-47.132	-2.726	1729.11	0.813512	0.850801	0.304	classA	0.82097	Passed	Passed	Passed
C5AR1	GNAZ	10.5692	P21730	C5AR1_HUMAN	P19086	GNAZ_HUMAN	-24.216	-2.218	1091.73	0.755703	0.809027	0.198	classA	0.766368	Passed	x	x
C5AR1	GNA15	11.2606	P21730	C5AR1_HUMAN	P30679	GNA15_HUMAN	-55.096	-2.816	1956.43	0.695617	0.751506	0.222	classA	0.706795	Passed	x	Passed
CALCR	GNAS	13.7174	P30988	CALCR_HUMAN	P63092	GNAS2_HUMAN	-74.083	-3.312	2236.8	0.828758	0.842158	0.375	classB1	0.831438	Passed	Passed	Passed
CALCR	GNAQ	10.0809	P30988	CALCR_HUMAN	P50148	GNAQ_HUMAN	-68.142	-3.137	2171.95	0.781094	0.815742	0.303	classB1	0.788024	Passed	Passed	Passed
CALCR	GNA11	9.4055	P30988	CALCR_HUMAN	P29992	GNA11_HUMAN	-61.684	-3.048	2024.03	0.74104	0.768785	0.28	classB1	0.746589	Passed	Passed	Passed
CALCR	GNA14	9.87792	P30988	CALCR_HUMAN	O95837	GNA14_HUMAN	-67.443	-3.078	2190.94	0.79058	0.822467	0.233	classB1	0.796958	Passed	Passed	Passed
CALCR	GNA15	12.386	P30988	CALCR_HUMAN	P30679	GNA15_HUMAN	-62.808	-3.24	1938.77	0.749995	0.789904	0.26	classB1	0.757977	Passed	Passed	Passed
CCKAR	GNAS	11.2592	P32238	CCKAR_HUMAN	P63092	GNAS2_HUMAN	-57.631	-2.71	2126.37	0.747674	0.79956	0.204	classA	0.758051	Passed	x	Passed
CCKAR	GNAL	12.43	P32238	CCKAR_HUMAN	P38405	GNAL_HUMAN	-57.152	-2.826	2022.68	0.755867	0.80335	0.268	classA	0.765363	Passed	Passed	Passed
CCKAR	GNAI1	11.6403	P32238	CCKAR_HUMAN	P63096	GNAI1_HUMAN	-65.352	-2.466	2649.77	0.700084	0.726199	0.28	classA	0.705307	Passed	Passed	Passed
CCKAR	GNAI2	11.6061	P32238	CCKAR_HUMAN	P04899	GNAI2_HUMAN	-74.337	-2.997	2480.35	0.768911	0.815043	0.441	classA	0.778138	Passed	Passed	Passed
CCKAR	GNAO1	11.5751	P32238	CCKAR_HUMAN	P09471	GNAO_HUMAN	-55.577	-2.431	2285.72	0.767641	0.807415	0.461	classA	0.775596	Passed	Passed	Passed
CCKAR	GoB	11.4725	P32238	CCKAR_HUMAN	P09471-2	GNAO_HUMAN	-49.592	-2.063	2403.49	0.770634	0.814579	0.419	classA	0.779423	Passed	Passed	Passed
CCKAR	GNAZ	11.0227	P32238	CCKAR_HUMAN	P19086	GNAZ_HUMAN	-67.333	-2.639	2551.75	0.755087	0.801019	0.337	classA	0.764274	Passed	Passed	Passed
CCKAR	GNAQ	12.1655	P32238	CCKAR_HUMAN	P50148	GNAQ_HUMAN	-79.15	-2.886	2743.02	0.765915	0.796652	0.473	classA	0.772063	Passed	Passed	Passed
CCKAR	GNA11	12.256	P32238	CCKAR_HUMAN	P29992	GNA11_HUMAN	-87.34	-2.471	3533.96	0.765492	0.803684	0.519	classA	0.77313	Passed	Passed	Passed
CCKAR	GNA14	12.4293	P32238	CCKAR_HUMAN	O95837	GNA14_HUMAN	-84.566	-3.066	2757.81	0.772735	0.804183	0.367	classA	0.779025	Passed	Passed	Passed
CCKAR	GNA15	11.5449	P32238	CCKAR_HUMAN	P30679	GNA15_HUMAN	-51.973	-2.834	1833.75	0.719037	0.774089	0.193	classA	0.730048	Passed	x	Passed
CCKAR	GNA12	12.4488	P32238	CCKAR_HUMAN	Q03113	GNA12_HUMAN	-63.122	-2.695	2342.19	0.767517	0.802798	0.352	classA	0.774573	Passed	Passed	Passed
CCKAR	GNA13	11.6021	P32238	CCKAR_HUMAN	Q14344	GNA13_HUMAN	-54.193	-2.818	1923.35	0.739341	0.787795	0.265	classA	0.749032	Passed	Passed	Passed
CCR5	GNAI1	10.8917	P51681	CCR5_HUMAN	P63096	GNAI1_HUMAN	-81.646	-2.751	2967.51	0.767767	0.821527	0.46	classA	0.778519	Passed	Passed	Passed
CCR5	GNAI2	10.8692	P51681	CCR5_HUMAN	P04899	GNAI2_HUMAN	-74.733	-2.73	2737.73	0.817512	0.849065	0.49	classA	0.823823	Passed	Passed	Passed
CCR5	GNAO1	10.9343	P51681	CCR5_HUMAN	P09471	GNAO_HUMAN	-77.589	-2.898	2677.27	0.825766	0.856327	0.503	classA	0.831878	Passed	Passed	Passed
CCR5	GoB	11.1085	P51681	CCR5_HUMAN	P09471-2	GNAO_HUMAN	-74.43	-2.937	2533.83	0.832413	0.864715	0.526	classA	0.838873	Passed	Passed	Passed
CCR5	GNAZ	11.5283	P51681	CCR5_HUMAN	P19086	GNAZ_HUMAN	-84.124	-2.92	2881.3	0.797629	0.83517	0.489	classA	0.805137	Passed	Passed	Passed
CCR6	GNAI1	9.34285	P51684	CCR6_HUMAN	P63096	GNAI1_HUMAN	-86.194	-3.243	2657.82	0.746932	0.80798	0.355	classA	0.759142	Passed	Passed	Passed
CCR6	GNAI2	10.1929	P51684	CCR6_HUMAN	P04899	GNAI2_HUMAN	-79.66	-3.104	2566.63	0.804991	0.842625	0.398	classA	0.812518	Passed	Passed	Passed
CCR6	GNAO1	9.5309	P51684	CCR6_HUMAN	P09471	GNAO_HUMAN	-88.464	-3.258	2714.94	0.81808	0.849207	0.462	classA	0.824305	Passed	Passed	Passed
CCR6	GoB	10.1105	P51684	CCR6_HUMAN	P09471-2	GNAO_HUMAN	-68.193	-3.085	2210.61	0.815899	0.851855	0.414	classA	0.823091	Passed	Passed	Passed
CCR6	GNAZ	10.6119	P51684	CCR6_HUMAN	P19086	GNAZ_HUMAN	-83.512	-3.191	2617.28	0.778469	0.821841	0.436	classA	0.787143	Passed	Passed	Passed
CYSLTR1	GNAI1	10.2349	Q9Y271	CLTR1_HUMAN	P63096	GNAI1_HUMAN	-60.947	-2.986	2041.36	0.760045	0.792938	0.341	classA	0.766623	Passed	Passed	Passed
CYSLTR1	GNAI2	10.2806	Q9Y271	CLTR1_HUMAN	P04899	GNAI2_HUMAN	-68.852	-3.109	2214.75	0.808175	0.844455	0.376	classA	0.815431	Passed	Passed	Passed
CYSLTR1	GNAO1	9.97695	Q9Y271	CLTR1_HUMAN	P09471	GNAO_HUMAN	-52.485	-3.208	1635.84	0.80517	0.838097	0.349	classA	0.811756	Passed	Passed	Passed
CYSLTR1	GoB	10.1611	Q9Y271	CLTR1_HUMAN	P09471-2	GNAO_HUMAN	-57.043	-3.174	1797.2	0.810941	0.848083	0.365	classA	0.81837	Passed	Passed	Passed
CYSLTR1	GNAZ	10.1865	Q9Y271	CLTR1_HUMAN	P19086	GNAZ_HUMAN	-65.202	-3.361	1939.85	0.761332	0.810819	0.34	classA	0.77123	Passed	Passed	Passed
CYSLTR1	GNAQ	10.2311	Q9Y271	CLTR1_HUMAN	P50148	GNAQ_HUMAN	-75.997	-3.199	2375.59	0.755254	0.79035	0.329	classA	0.762273	Passed	Passed	Passed
CYSLTR1	GNA11	10.1466	Q9Y271	CLTR1_HUMAN	P29992	GNA11_HUMAN	-68.108	-3.044	2237.24	0.726389	0.776236	0.309	classA	0.736358	Passed	Passed	Passed
CYSLTR1	GNA14	9.91337	Q9Y271	CLTR1_HUMAN	O95837	GNA14_HUMAN	-67.431	-3.471	1942.49	0.751779	0.797226	0.282	classA	0.760868	Passed	Passed	Passed
CYSLTR1	GNA15	9.95348	Q9Y271	CLTR1_HUMAN	P30679	GNA15_HUMAN	-31.234	-3.158	989.105	0.718575	0.759433	0.126	classA	0.726746	Passed	x	x
CYSLTR2	GNAI1	8.95881	Q9NS75	CLTR2_HUMAN	P63096	GNAI1_HUMAN	-44.29	-2.719	1628.62	0.747713	0.795558	0.232	classA	0.757282	Passed	Passed	Passed
CYSLTR2	GNAI2	8.88688	Q9NS75	CLTR2_HUMAN	P04899	GNAI2_HUMAN	-40.317	-2.83	1424.46	0.787882	0.824269	0.322	classA	0.795159	Passed	Passed	x
CYSLTR2	GNAO1	9.04137	Q9NS75	CLTR2_HUMAN	P09471	GNAO_HUMAN	-56.232	-3.355	1676.08	0.792151	0.832326	0.3	classA	0.800186	Passed	Passed	Passed
CYSLTR2	GoB	9.3033	Q9NS75	CLTR2_HUMAN	P09471-2	GNAO_HUMAN	-58.388	-3.392	1721.19	0.805391	0.846079	0.357	classA	0.813528	Passed	Passed	Passed
CYSLTR2	GNAZ	10.4142	Q9NS75	CLTR2_HUMAN	P19086	GNAZ_HUMAN	-33.481	-2.857	1171.71	0.750527	0.793653	0.171	classA	0.759152	Passed	x	x
CYSLTR2	GNAQ	10.5667	Q9NS75	CLTR2_HUMAN	P50148	GNAQ_HUMAN	-81.821	-3.032	2698.21	0.766291	0.787373	0.321	classA	0.770507	Passed	Passed	Passed
CYSLTR2	GNA11	10.483	Q9NS75	CLTR2_HUMAN	P29992	GNA11_HUMAN	-71.922	-3.024	2378.52	0.75853	0.788515	0.315	classA	0.764527	Passed	Passed	Passed
CYSLTR2	GNA14	10.6112	Q9NS75	CLTR2_HUMAN	O95837	GNA14_HUMAN	-84.189	-3.7	2275.33	0.765172	0.806215	0.275	classA	0.773381	Passed	Passed	Passed
CYSLTR2	GNA15	9.98506	Q9NS75	CLTR2_HUMAN	P30679	GNA15_HUMAN	-24.834	-2.297	1081.13	0.706077	0.750437	0.187	classA	0.714949	Passed	x	x
CYSLTR2	GNA12	9.90591	Q9NS75	CLTR2_HUMAN	Q03113	GNA12_HUMAN	-27.522	-2.939	936.495	0.722032	0.762156	0.142	classA	0.730057	Passed	x	x
CYSLTR2	GNA13	9.08685	Q9NS75	CLTR2_HUMAN	Q14344	GNA13_HUMAN	-64.37	-3.75	1716.53	0.760697	0.806007	0.262	classA	0.769759	Passed	Passed	Passed
CNR1	GNAI1	9.39236	P21554	CNR1_HUMAN	P63096	GNAI1_HUMAN	-72.252	-2.83	2552.73	0.759549	0.802536	0.386	classA	0.768146	Passed	Passed	Passed
CNR1	GNAI2	9.20183	P21554	CNR1_HUMAN	P04899	GNAI2_HUMAN	-74.74	-2.953	2531.18	0.790827	0.830583	0.37	classA	0.798779	Passed	Passed	Passed
CNR1	GNAO1	9.52132	P21554	CNR1_HUMAN	P09471	GNAO_HUMAN	-64.391	-2.565	2510.39	0.804753	0.826972	0.389	classA	0.809197	Passed	Passed	Passed
CNR1	GoB	9.54336	P21554	CNR1_HUMAN	P09471-2	GNAO_HUMAN	-58.559	-2.426	2413.87	0.78598	0.820454	0.424	classA	0.792875	Passed	Passed	Passed
CNR1	GNAZ	9.41935	P21554	CNR1_HUMAN	P19086	GNAZ_HUMAN	-59.802	-2.842	2104.03	0.750117	0.789917	0.312	classA	0.758077	Passed	Passed	Passed
CNR1	GNA14	7.12694	P21554	CNR1_HUMAN	O95837	GNA14_HUMAN	-57.402	-2.643	2171.54	0.767222	0.809422	0.269	classA	0.775662	Passed	Passed	Passed
CNR1	GNA12	9.42892	P21554	CNR1_HUMAN	Q03113	GNA12_HUMAN	-60.091	-2.698	2227.43	0.749615	0.794837	0.336	classA	0.758659	Passed	Passed	Passed
CNR1	GNA13	8.84849	P21554	CNR1_HUMAN	Q14344	GNA13_HUMAN	-57.316	-2.756	2079.77	0.765525	0.796679	0.328	classA	0.771756	Passed	Passed	Passed
CNR2	GNAI1	10.2734	P34972	CNR2_HUMAN	P63096	GNAI1_HUMAN	-39.415	-2.215	1779.49	0.737967	0.773726	0.302	classA	0.745119	Passed	Passed	Passed
CNR2	GNAI2	10.2502	P34972	CNR2_HUMAN	P04899	GNAI2_HUMAN	-33.355	-2.402	1388.37	0.765515	0.812119	0.329	classA	0.774836	Passed	Passed	x
CNR2	GNAO1	9.95714	P34972	CNR2_HUMAN	P09471	GNAO_HUMAN	-28.531	-2.361	1208.5	0.770276	0.811849	0.287	classA	0.778591	Passed	Passed	x
CNR2	GoB	10.1745	P34972	CNR2_HUMAN	P09471-2	GNAO_HUMAN	-33.289	-2.483	1340.54	0.771521	0.818813	0.334	classA	0.78098	Passed	Passed	x
CNR2	GNAZ	9.94439	P34972	CNR2_HUMAN	P19086	GNAZ_HUMAN	-52.376	-2.454	2134.06	0.745103	0.787595	0.314	classA	0.753601	Passed	Passed	Passed
CRHR1	GNAS	9.406	P34998	CRFR1_HUMAN	P63092	GNAS2_HUMAN	-68.047	-3.123	2179.09	0.844606	0.857403	0.367	classB1	0.847165	Passed	Passed	Passed
CRHR1	GNA15	8.19883	P34998	CRFR1_HUMAN	P30679	GNA15_HUMAN	-57.766	-3.085	1872.79	0.763055	0.802375	0.235	classB1	0.770919	Passed	Passed	Passed
CRHR2	GNAS	12.2933	Q13324	CRFR2_HUMAN	P63092	GNAS2_HUMAN	-64.369	-2.944	2186.25	0.810808	0.848176	0.359	classB1	0.818282	Passed	Passed	Passed
CRHR2	GNA14	7.89097	Q13324	CRFR2_HUMAN	O95837	GNA14_HUMAN	-54.964	-2.887	1903.71	0.782768	0.826414	0.237	classB1	0.791497	Passed	Passed	Passed
CRHR2	GNA15	10.6023	Q13324	CRFR2_HUMAN	P30679	GNA15_HUMAN	-61.368	-2.969	2067.25	0.749289	0.791836	0.23	classB1	0.757798	Passed	Passed	Passed
CXCR2	GNAI1	11.389	P25025	CXCR2_HUMAN	P63096	GNAI1_HUMAN	-85.685	-3.554	2410.75	0.741053	0.776576	0.48	classA	0.748157	Passed	Passed	Passed
CXCR2	GNAI2	11.4788	P25025	CXCR2_HUMAN	P04899	GNAI2_HUMAN	-88.452	-3.682	2402.59	0.818958	0.849929	0.537	classA	0.825152	Passed	Passed	Passed
CXCR2	GNAO1	11.5176	P25025	CXCR2_HUMAN	P09471	GNAO_HUMAN	-80.2	-3.842	2087.5	0.824249	0.856832	0.46	classA	0.830765	Passed	Passed	Passed
CXCR2	GoB	11.7191	P25025	CXCR2_HUMAN	P09471-2	GNAO_HUMAN	-74.487	-3.717	2004.08	0.829786	0.861284	0.487	classA	0.836086	Passed	Passed	Passed
CXCR2	GNAZ	11.0614	P25025	CXCR2_HUMAN	P19086	GNAZ_HUMAN	-91.184	-3.915	2328.87	0.767358	0.810688	0.431	classA	0.776024	Passed	Passed	Passed
CXCR4	GNAI1	10.2842	P61073	CXCR4_HUMAN	P63096	GNAI1_HUMAN	-54.195	-3.02	1794.43	0.713834	0.766992	0.246	classA	0.724466	Passed	Passed	Passed
CXCR4	GNAI2	10.6268	P61073	CXCR4_HUMAN	P04899	GNAI2_HUMAN	-73.817	-2.967	2487.7	0.790235	0.831394	0.284	classA	0.798467	Passed	Passed	Passed
CXCR4	GNAO1	10.237	P61073	CXCR4_HUMAN	P09471	GNAO_HUMAN	-65.063	-2.932	2219.05	0.795386	0.834976	0.343	classA	0.803304	Passed	Passed	Passed
CXCR4	GoB	10.3242	P61073	CXCR4_HUMAN	P09471-2	GNAO_HUMAN	-65.13	-3.219	2023.33	0.797733	0.839632	0.355	classA	0.806113	Passed	Passed	Passed
CXCR4	GNAZ	9.9125	P61073	CXCR4_HUMAN	P19086	GNAZ_HUMAN	-71.921	-3.211	2239.65	0.761942	0.810528	0.312	classA	0.771659	Passed	Passed	Passed
CXCR5	GNAI1	9.73158	P32302	CXCR5_HUMAN	P63096	GNAI1_HUMAN	-56.944	-3.121	1824.46	0.746015	0.808873	0.301	classA	0.758587	Passed	Passed	Passed
CXCR5	GNAI2	9.775	P32302	CXCR5_HUMAN	P04899	GNAI2_HUMAN	-67.545	-3.185	2121.03	0.80088	0.839056	0.401	classA	0.808515	Passed	Passed	Passed
CXCR5	GNAO1	10.1878	P32302	CXCR5_HUMAN	P09471	GNAO_HUMAN	-50.827	-3.039	1672.46	0.796998	0.838907	0.327	classA	0.80538	Passed	Passed	Passed
CXCR5	GoB	10.431	P32302	CXCR5_HUMAN	P09471-2	GNAO_HUMAN	-80.922	-3.547	2281.41	0.808255	0.845588	0.31	classA	0.815722	Passed	Passed	Passed
CXCR5	GNAZ	10.4975	P32302	CXCR5_HUMAN	P19086	GNAZ_HUMAN	-82.47	-3.301	2498.06	0.755779	0.806725	0.276	classA	0.765968	Passed	Passed	Passed
DRD1	GNAS	8.95895	P21728	DRD1_HUMAN	P63092	GNAS2_HUMAN	-101.866	-2.958	3443.58	0.805454	0.807992	0.431	classA	0.805962	Passed	Passed	Passed
DRD1	GNAL	7.14746	P21728	DRD1_HUMAN	P38405	GNAL_HUMAN	-105.123	-2.939	3576.81	0.813364	0.80742	0.506	classA	0.812175	Passed	Passed	Passed
DRD1	GNAZ	7.45193	P21728	DRD1_HUMAN	P19086	GNAZ_HUMAN	-65.802	-2.335	2817.53	0.760871	0.790392	0.335	classA	0.766775	Passed	Passed	Passed
DRD2	GNAI1	9.89633	P14416	DRD2_HUMAN	P63096	GNAI1_HUMAN	-29.125	-2.06	1413.84	0.687362	0.730368	0.209	classA	0.695963	Passed	x	x
DRD2	GNAI2	9.7163	P14416	DRD2_HUMAN	P04899	GNAI2_HUMAN	-58.079	-2.696	2153.98	0.729373	0.766143	0.272	classA	0.736727	Passed	Passed	Passed
DRD2	GNAO1	9.9986	P14416	DRD2_HUMAN	P09471	GNAO_HUMAN	-58.058	-2.879	2016.36	0.74484	0.771899	0.283	classA	0.750251	Passed	Passed	Passed
DRD2	GoB	10.235	P14416	DRD2_HUMAN	P09471-2	GNAO_HUMAN	-48.013	-2.906	1652.08	0.742626	0.792391	0.28	classA	0.752579	Passed	Passed	Passed
DRD2	GNAZ	9.70322	P14416	DRD2_HUMAN	P19086	GNAZ_HUMAN	-70.682	-3.257	2170.2	0.710392	0.758006	0.312	classA	0.719915	Passed	Passed	Passed
DRD3	GNAI1	8.92499	P35462	DRD3_HUMAN	P63096	GNAI1_HUMAN	-56.902	-2.76	2061.4	0.73381	0.775675	0.352	classA	0.742183	Passed	Passed	Passed
DRD3	GNAI2	8.92499	P35462	DRD3_HUMAN	P04899	GNAI2_HUMAN	-65.122	-2.711	2402.37	0.760814	0.800115	0.397	classA	0.768674	Passed	Passed	Passed
DRD3	GNAO1	9.02169	P35462	DRD3_HUMAN	P09471	GNAO_HUMAN	-59.194	-2.502	2365.93	0.766176	0.801159	0.378	classA	0.773172	Passed	Passed	Passed
DRD3	GoB	9.02169	P35462	DRD3_HUMAN	P09471-2	GNAO_HUMAN	-69.466	-2.498	2781.12	0.774739	0.817596	0.41	classA	0.78331	Passed	Passed	Passed
DRD3	GNAZ	9.6256	P35462	DRD3_HUMAN	P19086	GNAZ_HUMAN	-72.551	-2.725	2662.3	0.728953	0.787104	0.36	classA	0.740583	Passed	Passed	Passed
DRD4	GNAI1	9.22933	P21917	DRD4_HUMAN	P63096	GNAI1_HUMAN	-76.069	-3.413	2229.04	0.715803	0.755239	0.343	classA	0.72369	Passed	Passed	Passed
DRD4	GNAI2	9.22933	P21917	DRD4_HUMAN	P04899	GNAI2_HUMAN	-64.769	-2.997	2161.04	0.757002	0.799212	0.32	classA	0.765444	Passed	Passed	Passed
DRD4	GNAO1	9.21893	P21917	DRD4_HUMAN	P09471	GNAO_HUMAN	-42.843	-2.58	1660.61	0.749109	0.793279	0.264	classA	0.757943	Passed	Passed	Passed
DRD4	GoB	9.21893	P21917	DRD4_HUMAN	P09471-2	GNAO_HUMAN	-54.48	-2.444	2229.41	0.751573	0.790851	0.314	classA	0.759428	Passed	Passed	Passed
DRD4	GNAZ	9.45135	P21917	DRD4_HUMAN	P19086	GNAZ_HUMAN	-89.046	-2.849	3125.56	0.737885	0.781979	0.476	classA	0.746704	Passed	Passed	Passed
DRD5	GNAS	9.33228	P21918	DRD5_HUMAN	P63092	GNAS2_HUMAN	-107.106	-2.781	3850.89	0.818467	0.802748	0.564	classA	0.815323	Passed	Passed	Passed
DRD5	GNAL	8.16455	P21918	DRD5_HUMAN	P38405	GNAL_HUMAN	-97.319	-2.918	3334.97	0.817089	0.792488	0.55	classA	0.812169	Passed	Passed	Passed
DRD5	GNAI1	7.4148	P21918	DRD5_HUMAN	P63096	GNAI1_HUMAN	-77.424	-2.567	3016.4	0.721175	0.746092	0.397	classA	0.726158	Passed	Passed	Passed
DRD5	GNAI2	7.23784	P21918	DRD5_HUMAN	P04899	GNAI2_HUMAN	-76.528	-2.519	3037.71	0.770946	0.792231	0.447	classA	0.775203	Passed	Passed	Passed
DRD5	GoB	7.96864	P21918	DRD5_HUMAN	P09471-2	GNAO_HUMAN	-61.363	-2.525	2430.06	0.798635	0.798627	0.385	classA	0.798634	Passed	Passed	Passed
EDNRA	GNAS	10.9533	P25101	EDNRA_HUMAN	P63092	GNAS2_HUMAN	-80.969	-3.102	2610.03	0.73674	0.773042	0.346	classA	0.744	Passed	Passed	Passed
EDNRA	GNAL	11.5967	P25101	EDNRA_HUMAN	P38405	GNAL_HUMAN	-71.975	-2.679	2686.21	0.796557	0.822836	0.354	classA	0.801813	Passed	Passed	Passed
EDNRA	GNAI1	11.8622	P25101	EDNRA_HUMAN	P63096	GNAI1_HUMAN	-49.801	-2.898	1718.23	0.736376	0.778612	0.291	classA	0.744823	Passed	Passed	Passed
EDNRA	GNAI2	11.8983	P25101	EDNRA_HUMAN	P04899	GNAI2_HUMAN	-51.595	-2.979	1732.08	0.795571	0.835268	0.429	classA	0.803511	Passed	Passed	Passed
EDNRA	GNAO1	11.8058	P25101	EDNRA_HUMAN	P09471	GNAO_HUMAN	-59.527	-2.981	1996.79	0.792804	0.826248	0.333	classA	0.799493	Passed	Passed	Passed
EDNRA	GoB	11.8838	P25101	EDNRA_HUMAN	P09471-2	GNAO_HUMAN	-52.634	-2.816	1868.95	0.784914	0.820066	0.379	classA	0.791944	Passed	Passed	Passed
EDNRA	GNAZ	12.314	P25101	EDNRA_HUMAN	P19086	GNAZ_HUMAN	-55.278	-2.823	1958.33	0.775863	0.816621	0.41	classA	0.784014	Passed	Passed	Passed
EDNRA	GNAQ	11.9771	P25101	EDNRA_HUMAN	P50148	GNAQ_HUMAN	-78.627	-2.962	2654.1	0.729036	0.773786	0.435	classA	0.737986	Passed	Passed	Passed
EDNRA	GNA11	11.9353	P25101	EDNRA_HUMAN	P29992	GNA11_HUMAN	-75.568	-2.806	2692.92	0.725131	0.776103	0.384	classA	0.735325	Passed	Passed	Passed
EDNRA	GNA14	12.0781	P25101	EDNRA_HUMAN	O95837	GNA14_HUMAN	-76.729	-2.965	2588.17	0.784788	0.823518	0.399	classA	0.792534	Passed	Passed	Passed
EDNRA	GNA15	10.9988	P25101	EDNRA_HUMAN	P30679	GNA15_HUMAN	-48.793	-2.956	1650.87	0.717789	0.762217	0.265	classA	0.726675	Passed	Passed	Passed
EDNRA	GNA12	12.7448	P25101	EDNRA_HUMAN	Q03113	GNA12_HUMAN	-72.409	-2.889	2506.33	0.787344	0.816387	0.38	classA	0.793153	Passed	Passed	Passed
EDNRA	GNA13	11.735	P25101	EDNRA_HUMAN	Q14344	GNA13_HUMAN	-72.216	-3.108	2323.49	0.753661	0.797687	0.292	classA	0.762466	Passed	Passed	Passed
EDNRB	GNAS	11.5602	P24530	EDNRB_HUMAN	P63092	GNAS2_HUMAN	-62.289	-2.78	2240.56	0.785088	0.824628	0.356	classA	0.792996	Passed	Passed	Passed
EDNRB	GNAL	11.4924	P24530	EDNRB_HUMAN	P38405	GNAL_HUMAN	-67.953	-2.827	2404.01	0.796638	0.83232	0.406	classA	0.803775	Passed	Passed	Passed
EDNRB	GNAI1	12.4739	P24530	EDNRB_HUMAN	P63096	GNAI1_HUMAN	-54.885	-3.124	1757	0.758603	0.795503	0.327	classA	0.765983	Passed	Passed	Passed
EDNRB	GNAI2	12.4739	P24530	EDNRB_HUMAN	P04899	GNAI2_HUMAN	-61.677	-3.007	2051.32	0.805806	0.843053	0.482	classA	0.813255	Passed	Passed	Passed
EDNRB	GNAO1	11.9293	P24530	EDNRB_HUMAN	P09471	GNAO_HUMAN	-61.429	-3.322	1849.21	0.802147	0.832543	0.334	classA	0.808226	Passed	Passed	Passed
EDNRB	GoB	11.9293	P24530	EDNRB_HUMAN	P09471-2	GNAO_HUMAN	-59.829	-3.309	1808.16	0.800143	0.835286	0.368	classA	0.807172	Passed	Passed	Passed
EDNRB	GNAZ	12.0607	P24530	EDNRB_HUMAN	P19086	GNAZ_HUMAN	-68.604	-3.017	2274.29	0.759787	0.802687	0.333	classA	0.768367	Passed	Passed	Passed
EDNRB	GNAQ	11.6852	P24530	EDNRB_HUMAN	P50148	GNAQ_HUMAN	-54.811	-3.071	1784.69	0.74649	0.79114	0.338	classA	0.75542	Passed	Passed	Passed
EDNRB	GNA11	11.6852	P24530	EDNRB_HUMAN	P29992	GNA11_HUMAN	-54.022	-3.176	1701.1	0.71434	0.754594	0.318	classA	0.722391	Passed	Passed	Passed
EDNRB	GNA14	12.0673	P24530	EDNRB_HUMAN	O95837	GNA14_HUMAN	-56.16	-2.629	2136.28	0.78449	0.821357	0.333	classA	0.791864	Passed	Passed	Passed
EDNRB	GNA15	12.0793	P24530	EDNRB_HUMAN	P30679	GNA15_HUMAN	-51.8	-3.516	1473.27	0.691147	0.741998	0.271	classA	0.701317	Passed	Passed	x
FFAR1	GNAS	6.56254	O14842	FFAR1_HUMAN	P63092	GNAS2_HUMAN	-72.549	-2.805	2586.88	0.775693	0.81329	0.325	classA	0.783212	Passed	Passed	Passed
FFAR1	GNAL	6.58379	O14842	FFAR1_HUMAN	P38405	GNAL_HUMAN	-70.032	-3.117	2246.78	0.799497	0.835987	0.351	classA	0.806795	Passed	Passed	Passed
FFAR1	GNAO1	6.61557	O14842	FFAR1_HUMAN	P09471	GNAO_HUMAN	-60.766	-3.075	1976.25	0.818998	0.855533	0.41	classA	0.826305	Passed	Passed	Passed
FFAR1	GoB	6.61557	O14842	FFAR1_HUMAN	P09471-2	GNAO_HUMAN	-53.005	-2.802	1891.89	0.838282	0.869284	0.386	classA	0.844482	Passed	Passed	Passed
FFAR1	GNAZ	6.08122	O14842	FFAR1_HUMAN	P19086	GNAZ_HUMAN	-55.879	-2.706	2064.84	0.7684	0.814297	0.269	classA	0.777579	Passed	Passed	Passed
FFAR1	GNA15	5.76272	O14842	FFAR1_HUMAN	P30679	GNA15_HUMAN	-53.544	-2.592	2065.44	0.766498	0.797133	0.199	classA	0.772625	Passed	x	Passed
FFAR2	GNAI1	6.27838	O15552	FFAR2_HUMAN	P63096	GNAI1_HUMAN	-72.238	-3.005	2404.11	0.746361	0.791157	0.35	classA	0.75532	Passed	Passed	Passed
FFAR2	GNAI2	6.21389	O15552	FFAR2_HUMAN	P04899	GNAI2_HUMAN	-74.11	-3.111	2382.44	0.805457	0.842872	0.367	classA	0.81294	Passed	Passed	Passed
FFAR2	GNAO1	5.68527	O15552	FFAR2_HUMAN	P09471	GNAO_HUMAN	-53.487	-2.613	2047.04	0.800087	0.838479	0.351	classA	0.807765	Passed	Passed	Passed
FFAR2	GoB	5.68527	O15552	FFAR2_HUMAN	P09471-2	GNAO_HUMAN	-56.967	-2.479	2298.44	0.807406	0.847071	0.357	classA	0.815339	Passed	Passed	Passed
FFAR2	GNAZ	4.83218	O15552	FFAR2_HUMAN	P19086	GNAZ_HUMAN	-63.742	-2.499	2550.59	0.761965	0.808242	0.322	classA	0.771221	Passed	Passed	Passed
FFAR2	GNAQ	6.03059	O15552	FFAR2_HUMAN	P50148	GNAQ_HUMAN	-92.084	-3.279	2808.15	0.748295	0.780737	0.408	classA	0.754783	Passed	Passed	Passed
FFAR2	GNA11	6.0691	O15552	FFAR2_HUMAN	P29992	GNA11_HUMAN	-88.88	-3.102	2865.21	0.742744	0.766855	0.355	classA	0.747567	Passed	Passed	Passed
FFAR2	GNA14	6.12732	O15552	FFAR2_HUMAN	O95837	GNA14_HUMAN	-83.719	-2.846	2941.53	0.771103	0.818393	0.35	classA	0.780561	Passed	Passed	Passed
FFAR2	GNA15	6.11231	O15552	FFAR2_HUMAN	P30679	GNA15_HUMAN	-40.706	-2.457	1657.03	0.709959	0.76193	0.236	classA	0.720354	Passed	Passed	Passed
FFAR3	GNAI1	6.52919	O14843	FFAR3_HUMAN	P63096	GNAI1_HUMAN	-63.348	-2.753	2301.09	0.747622	0.810066	0.268	classA	0.760111	Passed	Passed	Passed
FFAR3	GNAI2	6.63888	O14843	FFAR3_HUMAN	P04899	GNAI2_HUMAN	-56.323	-3.047	1848.28	0.782764	0.823986	0.327	classA	0.791008	Passed	Passed	Passed
FFAR3	GNAO1	6.52134	O14843	FFAR3_HUMAN	P09471	GNAO_HUMAN	-69.369	-3.173	2186.56	0.790018	0.823913	0.344	classA	0.796797	Passed	Passed	Passed
FFAR3	GoB	6.52261	O14843	FFAR3_HUMAN	P09471-2	GNAO_HUMAN	-55.828	-2.735	2041.27	0.790678	0.833499	0.319	classA	0.799242	Passed	Passed	Passed
FFAR3	GNAZ	6.24457	O14843	FFAR3_HUMAN	P19086	GNAZ_HUMAN	-45.715	-2.449	1866.7	0.763482	0.813423	0.287	classA	0.77347	Passed	Passed	Passed
FFAR3	GNA12	6.3441	O14843	FFAR3_HUMAN	Q03113	GNA12_HUMAN	-63.887	-2.92	2188.19	0.757869	0.797534	0.259	classA	0.765802	Passed	Passed	Passed
FFAR3	GNA13	5.82371	O14843	FFAR3_HUMAN	Q14344	GNA13_HUMAN	-42.332	-2.501	1692.91	0.751767	0.797058	0.202	classA	0.760825	Passed	x	Passed
FFAR4	GNAI1	8.13442	Q5NUL3	FFAR4_HUMAN	P63096	GNAI1_HUMAN	-63.435	-2.949	2151.26	0.744039	0.807239	0.428	classA	0.756679	Passed	Passed	Passed
FFAR4	GNAI2	8.20573	Q5NUL3	FFAR4_HUMAN	P04899	GNAI2_HUMAN	-62.809	-3.347	1876.48	0.814251	0.848713	0.411	classA	0.821143	Passed	Passed	Passed
FFAR4	GNAO1	8.03914	Q5NUL3	FFAR4_HUMAN	P09471	GNAO_HUMAN	-68.137	-3.178	2143.93	0.827614	0.848991	0.431	classA	0.831889	Passed	Passed	Passed
FFAR4	GoB	8.14858	Q5NUL3	FFAR4_HUMAN	P09471-2	GNAO_HUMAN	-70	-3.312	2113.35	0.829131	0.85978	0.415	classA	0.835261	Passed	Passed	Passed
FFAR4	GNAQ	7.78768	Q5NUL3	FFAR4_HUMAN	P50148	GNAQ_HUMAN	-73.037	-2.908	2511.44	0.732194	0.766143	0.364	classA	0.738983	Passed	Passed	Passed
FFAR4	GNA11	7.83066	Q5NUL3	FFAR4_HUMAN	P29992	GNA11_HUMAN	-67.361	-2.937	2293.33	0.722184	0.752198	0.382	classA	0.728187	Passed	Passed	Passed
FFAR4	GNA14	8.1237	Q5NUL3	FFAR4_HUMAN	O95837	GNA14_HUMAN	-78.98	-2.83	2790.73	0.761215	0.806728	0.379	classA	0.770318	Passed	Passed	Passed
FFAR4	GNA15	7.62851	Q5NUL3	FFAR4_HUMAN	P30679	GNA15_HUMAN	-52.745	-3.203	1646.74	0.719879	0.781375	0.262	classA	0.732178	Passed	Passed	Passed
FFAR4	GNA13	7.41423	Q5NUL3	FFAR4_HUMAN	Q14344	GNA13_HUMAN	-27.052	-2.957	914.983	0.737966	0.790156	0.22	classA	0.748404	Passed	x	x
FPR1	GNAI1	8.29384	P21462	FPR1_HUMAN	P63096	GNAI1_HUMAN	-75.571	-3.043	2483.28	0.771123	0.825449	0.399	classA	0.781988	Passed	Passed	Passed
FPR1	GNAI2	8.29384	P21462	FPR1_HUMAN	P04899	GNAI2_HUMAN	-69.042	-2.965	2328.37	0.83131	0.861935	0.445	classA	0.837435	Passed	Passed	Passed
FPR2	GNAI1	8.32387	P25090	FPR2_HUMAN	P63096	GNAI1_HUMAN	-64.924	-2.817	2304.58	0.785994	0.83591	0.388	classA	0.795977	Passed	Passed	Passed
FPR2	GNAI2	8.32387	P25090	FPR2_HUMAN	P04899	GNAI2_HUMAN	-64.84	-2.949	2199.06	0.839548	0.867248	0.435	classA	0.845088	Passed	Passed	Passed
FPR2	GNAO1	8.07992	P25090	FPR2_HUMAN	P09471	GNAO_HUMAN	-65.229	-3.018	2161.61	0.83829	0.842001	0.422	classA	0.839033	Passed	Passed	Passed
FPR2	GoB	8.07992	P25090	FPR2_HUMAN	P09471-2	GNAO_HUMAN	-63.627	-2.81	2263.97	0.846147	0.874856	0.405	classA	0.851889	Passed	Passed	Passed
FPR2	GNAZ	8.13666	P25090	FPR2_HUMAN	P19086	GNAZ_HUMAN	-61.344	-2.677	2291.17	0.79287	0.83188	0.38	classA	0.800672	Passed	Passed	Passed
FPR2	GNAQ	7.95589	P25090	FPR2_HUMAN	P50148	GNAQ_HUMAN	-67.711	-2.891	2342.18	0.728903	0.738439	0.337	classA	0.73081	Passed	Passed	Passed
FPR2	GNA11	7.95589	P25090	FPR2_HUMAN	P29992	GNA11_HUMAN	-63.668	-2.793	2279.63	0.738174	0.771992	0.346	classA	0.744938	Passed	Passed	Passed
FPR2	GNA14	9.37695	P25090	FPR2_HUMAN	O95837	GNA14_HUMAN	-65.74	-2.641	2488.85	0.761493	0.803617	0.328	classA	0.769917	Passed	Passed	Passed
FPR2	GNA15	7.0882	P25090	FPR2_HUMAN	P30679	GNA15_HUMAN	-58.196	-2.64	2204.7	0.703826	0.755973	0.303	classA	0.714255	Passed	Passed	Passed
GALR1	GNAI1	9.94769	P47211	GALR1_HUMAN	P63096	GNAI1_HUMAN	-67.675	-3.027	2235.5	0.756699	0.798437	0.318	classA	0.765046	Passed	Passed	Passed
GALR1	GNAI2	9.94769	P47211	GALR1_HUMAN	P04899	GNAI2_HUMAN	-59.304	-3.139	1889.41	0.81575	0.845599	0.453	classA	0.82172	Passed	Passed	Passed
GALR1	GNAO1	9.51399	P47211	GALR1_HUMAN	P09471	GNAO_HUMAN	-56.357	-2.646	2129.84	0.815727	0.837993	0.447	classA	0.82018	Passed	Passed	Passed
GALR1	GoB	9.51399	P47211	GALR1_HUMAN	P09471-2	GNAO_HUMAN	-59.001	-2.875	2052.3	0.815378	0.849304	0.422	classA	0.822163	Passed	Passed	Passed
GALR1	GNAZ	8.98598	P47211	GALR1_HUMAN	P19086	GNAZ_HUMAN	-64.368	-2.645	2433.23	0.782733	0.819151	0.397	classA	0.790017	Passed	Passed	Passed
GALR2	GNAI1	9.56297	O43603	GALR2_HUMAN	P63096	GNAI1_HUMAN	-63.798	-2.638	2418.57	0.735052	0.770134	0.273	classA	0.742068	Passed	Passed	Passed
GALR2	GNAI2	9.56297	O43603	GALR2_HUMAN	P04899	GNAI2_HUMAN	-67.701	-3.134	2160.31	0.778216	0.814518	0.29	classA	0.785476	Passed	Passed	Passed
GALR2	GNAO1	9.40074	O43603	GALR2_HUMAN	P09471	GNAO_HUMAN	-36.514	-2.313	1578.65	0.754286	0.793258	0.203	classA	0.76208	Passed	x	Passed
GALR2	GoB	9.40074	O43603	GALR2_HUMAN	P09471-2	GNAO_HUMAN	-44.483	-2.893	1537.41	0.753045	0.796005	0.277	classA	0.761637	Passed	Passed	Passed
GALR2	GNAQ	10.4521	O43603	GALR2_HUMAN	P50148	GNAQ_HUMAN	-71.03	-2.746	2586.71	0.725008	0.772607	0.293	classA	0.734528	Passed	Passed	Passed
GALR2	GNA11	10.4521	O43603	GALR2_HUMAN	P29992	GNA11_HUMAN	-82.637	-2.953	2798.86	0.724732	0.745673	0.381	classA	0.72892	Passed	Passed	Passed
GALR2	GNA14	10.1453	O43603	GALR2_HUMAN	O95837	GNA14_HUMAN	-69.381	-2.78	2495.69	0.763308	0.799685	0.317	classA	0.770584	Passed	Passed	Passed
GALR2	GNA15	9.56946	O43603	GALR2_HUMAN	P30679	GNA15_HUMAN	-65.475	-3.299	1984.83	0.686874	0.731982	0.249	classA	0.695896	Passed	Passed	Passed
GALR2	GNA12	10.0876	O43603	GALR2_HUMAN	Q03113	GNA12_HUMAN	-74.409	-2.945	2526.66	0.765834	0.800662	0.301	classA	0.7728	Passed	Passed	Passed
GALR2	GNA13	9.62769	O43603	GALR2_HUMAN	Q14344	GNA13_HUMAN	-62.685	-2.921	2146.11	0.760645	0.782086	0.289	classA	0.764933	Passed	Passed	Passed
GALR3	GNAI1	7.48157	O60755	GALR3_HUMAN	P63096	GNAI1_HUMAN	-47.913	-2.411	1987.52	0.725122	0.768014	0.248	classA	0.7337	Passed	Passed	Passed
GALR3	GNAI2	7.48157	O60755	GALR3_HUMAN	P04899	GNAI2_HUMAN	-85.547	-3.165	2703.08	0.781456	0.820851	0.326	classA	0.789335	Passed	Passed	Passed
GALR3	GNAO1	7.71918	O60755	GALR3_HUMAN	P09471	GNAO_HUMAN	-65.803	-2.802	2348.82	0.779024	0.822666	0.441	classA	0.787752	Passed	Passed	Passed
GALR3	GoB	7.71918	O60755	GALR3_HUMAN	P09471-2	GNAO_HUMAN	-67.885	-2.704	2510.86	0.779839	0.82828	0.399	classA	0.789528	Passed	Passed	Passed
GALR3	GNAZ	7.78445	O60755	GALR3_HUMAN	P19086	GNAZ_HUMAN	-79.569	-2.861	2781.58	0.760131	0.795248	0.266	classA	0.767155	Passed	Passed	Passed
CCKBR	GNAQ	12.3315	P32239	GASR_HUMAN	P50148	GNAQ_HUMAN	-81.44	-3.087	2637.76	0.766414	0.770685	0.355	classA	0.767268	Passed	Passed	Passed
CCKBR	GNA11	12.3315	P32239	GASR_HUMAN	P29992	GNA11_HUMAN	-86.327	-3.203	2695.4	0.76702	0.770457	0.376	classA	0.767708	Passed	Passed	Passed
CCKBR	GNA14	12.4288	P32239	GASR_HUMAN	O95837	GNA14_HUMAN	-78.617	-3.157	2490.11	0.767514	0.801081	0.416	classA	0.774228	Passed	Passed	Passed
CCKBR	GNA15	11.4455	P32239	GASR_HUMAN	P30679	GNA15_HUMAN	-54.675	-2.475	2209.4	0.747561	0.763277	0.301	classA	0.750704	Passed	Passed	Passed
GHSR	GNAI1	10.5635	Q92847	GHSR_HUMAN	P63096	GNAI1_HUMAN	-73.208	-2.7	2711.22	0.797541	0.845829	0.422	classA	0.807199	Passed	Passed	Passed
GHSR	GNAI2	10.5011	Q92847	GHSR_HUMAN	P04899	GNAI2_HUMAN	-63.913	-2.709	2359.1	0.815307	0.846661	0.414	classA	0.821577	Passed	Passed	Passed
GHSR	GNAO1	11.0015	Q92847	GHSR_HUMAN	P09471	GNAO_HUMAN	-58.056	-2.517	2306.82	0.824765	0.838136	0.383	classA	0.827439	Passed	Passed	Passed
GHSR	GoB	11.0692	Q92847	GHSR_HUMAN	P09471-2	GNAO_HUMAN	-52.03	-2.435	2136.33	0.814253	0.850547	0.406	classA	0.821511	Passed	Passed	Passed
GHSR	GNAZ	11.1366	Q92847	GHSR_HUMAN	P19086	GNAZ_HUMAN	-78.194	-2.954	2647.05	0.786655	0.829013	0.329	classA	0.795127	Passed	Passed	Passed
GHSR	GNAQ	10.9929	Q92847	GHSR_HUMAN	P50148	GNAQ_HUMAN	-71.667	-2.576	2782.55	0.799399	0.813949	0.448	classA	0.802309	Passed	Passed	Passed
GHSR	GNA11	10.9139	Q92847	GHSR_HUMAN	P29992	GNA11_HUMAN	-82.678	-2.938	2813.74	0.786267	0.803419	0.444	classA	0.789697	Passed	Passed	Passed
GHSR	GNA14	11.1626	Q92847	GHSR_HUMAN	O95837	GNA14_HUMAN	-73.749	-2.637	2797.09	0.801319	0.838689	0.396	classA	0.808793	Passed	Passed	Passed
GHSR	GNA15	11.0325	Q92847	GHSR_HUMAN	P30679	GNA15_HUMAN	-60.789	-2.663	2283.14	0.759582	0.783785	0.27	classA	0.764423	Passed	Passed	Passed
GHSR	GNA12	11.9036	Q92847	GHSR_HUMAN	Q03113	GNA12_HUMAN	-56.33	-2.396	2351.03	0.765926	0.80621	0.274	classA	0.773983	Passed	Passed	Passed
GHSR	GNA13	11.0418	Q92847	GHSR_HUMAN	Q14344	GNA13_HUMAN	-47.868	-2.348	2038.5	0.758625	0.794718	0.225	classA	0.765843	Passed	x	Passed
GIPR	GNAS	11.3169	P48546	GIPR_HUMAN	P63092	GNAS2_HUMAN	-55.964	-2.97	1884.63	0.806609	0.841715	0.375	classB1	0.81363	Passed	Passed	Passed
GIPR	GNAL	10.1378	P48546	GIPR_HUMAN	P38405	GNAL_HUMAN	-59.755	-3.175	1881.88	0.800423	0.831143	0.369	classB1	0.806567	Passed	Passed	Passed
GLP1R	GNAS	12.5851	P43220	GLP1R_HUMAN	P63092	GNAS2_HUMAN	-56.937	-2.912	1955.14	0.835003	0.854733	0.392	classB1	0.838949	Passed	Passed	Passed
GLP2R	GNAS	12.0864	O95838	GLP2R_HUMAN	P63092	GNAS2_HUMAN	-62.079	-3.26	1904.21	0.800299	0.80171	0.222	classB1	0.800581	Passed	x	Passed
GCGR	GNAS	12.9514	P47871	GLR_HUMAN	P63092	GNAS2_HUMAN	-73.34	-3.241	2262.97	0.820454	0.849281	0.431	classB1	0.82622	Passed	Passed	Passed
GNRHR	GNAI1	10.4607	P30968	GNRHR_HUMAN	P63096	GNAI1_HUMAN	-30.665	-3.009	1019.17	0.741972	0.773587	0.253	classA	0.748295	Passed	Passed	x
GNRHR	GNAI2	10.4607	P30968	GNRHR_HUMAN	P04899	GNAI2_HUMAN	-36.205	-3.547	1020.64	0.779817	0.825827	0.305	classA	0.789019	Passed	Passed	x
GNRHR	GNAO1	10.0514	P30968	GNRHR_HUMAN	P09471	GNAO_HUMAN	-50.082	-3.151	1589.35	0.790524	0.835223	0.317	classA	0.799464	Passed	Passed	Passed
GNRHR	GoB	10.0514	P30968	GNRHR_HUMAN	P09471-2	GNAO_HUMAN	-40.799	-2.32	1758.78	0.797463	0.839386	0.351	classA	0.805848	Passed	Passed	Passed
GNRHR	GNAZ	10.4926	P30968	GNRHR_HUMAN	P19086	GNAZ_HUMAN	-69.235	-3.043	2275.04	0.746374	0.796783	0.326	classA	0.756456	Passed	Passed	Passed
GNRHR	GNAQ	11.2417	P30968	GNRHR_HUMAN	P50148	GNAQ_HUMAN	-84.658	-3.36	2519.51	0.740318	0.759862	0.396	classA	0.744227	Passed	Passed	Passed
GNRHR	GNA11	11.1958	P30968	GNRHR_HUMAN	P29992	GNA11_HUMAN	-97.246	-3.312	2935.81	0.753725	0.77564	0.398	classA	0.758108	Passed	Passed	Passed
GNRHR	GNA14	10.7664	P30968	GNRHR_HUMAN	O95837	GNA14_HUMAN	-95.736	-3.529	2713.13	0.777739	0.827389	0.385	classA	0.787669	Passed	Passed	Passed
GNRHR	GNA15	10.3336	P30968	GNRHR_HUMAN	P30679	GNA15_HUMAN	-42.699	-2.731	1563.67	0.726189	0.75885	0.254	classA	0.732722	Passed	Passed	Passed
GPR119	GNAS	9.79107	Q8TDV5	GP119_HUMAN	P63092	GNAS2_HUMAN	-110.099	-3.015	3651.19	0.830631	0.862303	0.547	classA	0.836965	Passed	Passed	Passed
GPR119	GNAL	9.60925	Q8TDV5	GP119_HUMAN	P38405	GNAL_HUMAN	-97.326	-3.01	3233.03	0.838913	0.860742	0.544	classA	0.843279	Passed	Passed	Passed
GPR183	GNAI1	10.4414	P32249	GP183_HUMAN	P63096	GNAI1_HUMAN	-57.877	-3.087	1874.89	0.733851	0.765622	0.245	classA	0.740205	Passed	Passed	Passed
GPR183	GNAI2	10.5266	P32249	GP183_HUMAN	P04899	GNAI2_HUMAN	-63.42	-2.861	2216.46	0.780138	0.824105	0.331	classA	0.788932	Passed	Passed	Passed
GPR183	GNAO1	10.4008	P32249	GP183_HUMAN	P09471	GNAO_HUMAN	-58.227	-3.252	1790.74	0.783965	0.826114	0.347	classA	0.792395	Passed	Passed	Passed
GPR183	GoB	10.6629	P32249	GP183_HUMAN	P09471-2	GNAO_HUMAN	-59.004	-3.098	1904.72	0.787621	0.832819	0.336	classA	0.79666	Passed	Passed	Passed
GPR183	GNAZ	10.0663	P32249	GP183_HUMAN	P19086	GNAZ_HUMAN	-42.934	-2.288	1876.56	0.740596	0.789003	0.256	classA	0.750278	Passed	Passed	Passed
GPR183	GNA12	9.91838	P32249	GP183_HUMAN	Q03113	GNA12_HUMAN	-55.825	-2.539	2199.09	0.720189	0.768054	0.27	classA	0.729762	Passed	Passed	Passed
GPBAR1	GNAS	7.914	Q8TDU6	GPBAR_HUMAN	P63092	GNAS2_HUMAN	-86.389	-2.888	2991.7	0.832015	0.8603	0.502	classA	0.837672	Passed	Passed	Passed
GPR17	GNAI1	9.09066	Q13304	GPR17_HUMAN	P63096	GNAI1_HUMAN	-102.051	-3.524	2895.58	0.765028	0.810407	0.385	classA	0.774104	Passed	Passed	Passed
GPR17	GNAI2	9.09066	Q13304	GPR17_HUMAN	P04899	GNAI2_HUMAN	-96.8	-3.465	2793.48	0.821854	0.85452	0.42	classA	0.828387	Passed	Passed	Passed
GPR17	GNAO1	8.30543	Q13304	GPR17_HUMAN	P09471	GNAO_HUMAN	-73.037	-2.772	2634.47	0.828477	0.858275	0.457	classA	0.834436	Passed	Passed	Passed
GPR17	GoB	8.30543	Q13304	GPR17_HUMAN	P09471-2	GNAO_HUMAN	-91.5	-3.473	2634.9	0.83247	0.864513	0.504	classA	0.838878	Passed	Passed	Passed
GPR17	GNAZ	7.15522	Q13304	GPR17_HUMAN	P19086	GNAZ_HUMAN	-78.927	-3.018	2615.47	0.773392	0.818461	0.355	classA	0.782406	Passed	Passed	Passed
GPR17	GNAQ	8.89523	Q13304	GPR17_HUMAN	P50148	GNAQ_HUMAN	-65.57	-2.959	2215.67	0.740126	0.772572	0.316	classA	0.746615	Passed	Passed	Passed
GPR17	GNA11	8.89523	Q13304	GPR17_HUMAN	P29992	GNA11_HUMAN	-75.438	-3.179	2372.69	0.721655	0.772788	0.382	classA	0.731882	Passed	Passed	Passed
GPR17	GNA14	7.78761	Q13304	GPR17_HUMAN	O95837	GNA14_HUMAN	-69.773	-2.707	2577.23	0.752583	0.805983	0.285	classA	0.763263	Passed	Passed	Passed
GPR34	GNAI1	8.24684	Q9UPC5	GPR34_HUMAN	P63096	GNAI1_HUMAN	-45.204	-2.377	1901.48	0.71631	0.745362	0.245	classA	0.722121	Passed	Passed	Passed
GPR34	GNAI2	8.24684	Q9UPC5	GPR34_HUMAN	P04899	GNAI2_HUMAN	-61.764	-2.726	2265.68	0.798412	0.837654	0.358	classA	0.80626	Passed	Passed	Passed
GPR34	GNAO1	8.01385	Q9UPC5	GPR34_HUMAN	P09471	GNAO_HUMAN	-47.665	-2.705	1762.19	0.774701	0.818929	0.254	classA	0.783547	Passed	Passed	Passed
GPR34	GoB	8.01385	Q9UPC5	GPR34_HUMAN	P09471-2	GNAO_HUMAN	-47.894	-2.949	1624.21	0.784347	0.829865	0.298	classA	0.793451	Passed	Passed	Passed
GPR39	GNAQ	5.65504	O43194	GPR39_HUMAN	P50148	GNAQ_HUMAN	-98.388	-2.735	3596.76	0.803483	0.825186	0.523	classA	0.807823	Passed	Passed	Passed
GPR39	GNA11	5.41815	O43194	GPR39_HUMAN	P29992	GNA11_HUMAN	-83.452	-2.334	3575.6	0.786388	0.796084	0.489	classA	0.788327	Passed	Passed	Passed
GPR39	GNA14	5.6115	O43194	GPR39_HUMAN	O95837	GNA14_HUMAN	-104.454	-2.836	3683.68	0.812983	0.831627	0.5	classA	0.816712	Passed	Passed	Passed
GPR39	GNA15	4.9276	O43194	GPR39_HUMAN	P30679	GNA15_HUMAN	-69.67	-2.563	2717.91	0.777207	0.790735	0.382	classA	0.779913	Passed	Passed	Passed
GPR39	GNA13	6.62053	O43194	GPR39_HUMAN	Q14344	GNA13_HUMAN	-98.257	-2.88	3412.24	0.801163	0.81826	0.461	classA	0.804582	Passed	Passed	Passed
GPR4	GNAS	9.74377	P46093	GPR4_HUMAN	P63092	GNAS2_HUMAN	-97.226	-3.797	2560.43	0.769282	0.812583	0.467	classA	0.777942	Passed	Passed	Passed
GPR4	GNAI1	6.25536	P46093	GPR4_HUMAN	P63096	GNAI1_HUMAN	-75.356	-3.222	2338.81	0.719498	0.787086	0.371	classA	0.733016	Passed	Passed	Passed
GPR4	GNAI2	6.31107	P46093	GPR4_HUMAN	P04899	GNAI2_HUMAN	-69.309	-2.816	2461.24	0.76284	0.814468	0.386	classA	0.773166	Passed	Passed	Passed
GPR4	GNAQ	8.03571	P46093	GPR4_HUMAN	P50148	GNAQ_HUMAN	-79.085	-3.392	2331.67	0.718154	0.768264	0.388	classA	0.728176	Passed	Passed	Passed
GPR4	GNA11	7.92905	P46093	GPR4_HUMAN	P29992	GNA11_HUMAN	-85.98	-3.594	2392.57	0.705209	0.76077	0.335	classA	0.716321	Passed	Passed	Passed
GPR4	GNA14	7.0806	P46093	GPR4_HUMAN	O95837	GNA14_HUMAN	-92.866	-3.312	2803.73	0.735054	0.789307	0.385	classA	0.745905	Passed	Passed	Passed
GPR4	GNA15	7.60698	P46093	GPR4_HUMAN	P30679	GNA15_HUMAN	-43.663	-2.704	1614.64	0.701617	0.760692	0.205	classA	0.713432	Passed	x	Passed
GPR55	GNA13	8.61485	Q9Y2T6	GPR55_HUMAN	Q14344	GNA13_HUMAN	-74.435	-2.739	2717.96	0.790206	0.823098	0.343	classA	0.796784	Passed	Passed	Passed
GPR84	GNAI1	5.28551	Q9NQS5	GPR84_HUMAN	P63096	GNAI1_HUMAN	0	0	0	0.698539	0.730742	0.15	classA	0.70498	x	x	x
GPR84	GNAI2	5.22318	Q9NQS5	GPR84_HUMAN	P04899	GNAI2_HUMAN	-44.092	-2.453	1797.62	0.73543	0.774573	0.238	classA	0.743259	x	Passed	Passed
GPR84	GNAO1	4.75302	Q9NQS5	GPR84_HUMAN	P09471	GNAO_HUMAN	-19.294	-2.105	916.472	0.709045	0.746675	0.179	classA	0.716571	x	x	x
GPR84	GoB	5.47581	Q9NQS5	GPR84_HUMAN	P09471-2	GNAO_HUMAN	-11.919	-1.969	605.36	0.705948	0.742494	0.133	classA	0.713257	x	x	x
GPR84	GNAZ	5.6518	Q9NQS5	GPR84_HUMAN	P19086	GNAZ_HUMAN	-54.913	-2.78	1975.03	0.728896	0.765843	0.254	classA	0.736286	x	Passed	Passed
GRM2	GNAI1	7.06891	Q14416	GRM2_HUMAN	P63096	GNAI1_HUMAN	-58.291	-3.301	1765.87	0.726927	0.779047	0.351	classC	0.737351	Passed	Passed	Passed
GRM2	GNAI2	6.72159	Q14416	GRM2_HUMAN	P04899	GNAI2_HUMAN	-63.484	-3.285	1932.69	0.788546	0.83097	0.449	classC	0.797031	Passed	Passed	Passed
GRM2	GNAO1	7.3621	Q14416	GRM2_HUMAN	P09471	GNAO_HUMAN	-54.085	-2.988	1809.92	0.80444	0.828803	0.422	classC	0.809313	Passed	Passed	Passed
GRM2	GoB	7.3137	Q14416	GRM2_HUMAN	P09471-2	GNAO_HUMAN	-53.34	-3.022	1765.1	0.80493	0.846529	0.456	classC	0.81325	Passed	Passed	Passed
GRM2	GNAZ	6.68997	Q14416	GRM2_HUMAN	P19086	GNAZ_HUMAN	-13.52	-2.141	631.618	0.64734	0.696992	0.156	classC	0.657271	Passed	x	x
GRM4	GNAI1	5.58417	Q14833	GRM4_HUMAN	P63096	GNAI1_HUMAN	-48.65	-2.807	1733.08	0.715642	0.766409	0.368	classC	0.725795	Passed	Passed	Passed
GRM4	GNAO1	6.51121	Q14833	GRM4_HUMAN	P09471	GNAO_HUMAN	-50.116	-3.416	1467.12	0.768267	0.816181	0.328	classC	0.77785	Passed	Passed	x
GRM4	GoB	6.29536	Q14833	GRM4_HUMAN	P09471-2	GNAO_HUMAN	-45.63	-3.028	1506.98	0.779649	0.826621	0.552	classC	0.789044	Passed	Passed	Passed
GRM6	GNAI1	6.22897	O15303	GRM6_HUMAN	P63096	GNAI1_HUMAN	-62.577	-3.197	1957.16	0.730193	0.756671	0.358	classC	0.735489	Passed	Passed	Passed
GRM6	GNAI2	5.9745	O15303	GRM6_HUMAN	P04899	GNAI2_HUMAN	-45.901	-2.74	1675.07	0.791383	0.831834	0.37	classC	0.799473	Passed	Passed	Passed
GRM6	GNAO1	6.72729	O15303	GRM6_HUMAN	P09471	GNAO_HUMAN	-51.133	-3.035	1684.95	0.810533	0.834698	0.366	classC	0.815366	Passed	Passed	Passed
GRM6	GoB	6.76685	O15303	GRM6_HUMAN	P09471-2	GNAO_HUMAN	-48.004	-3.088	1554.64	0.806886	0.845061	0.384	classC	0.814521	Passed	Passed	Passed
GRM6	GNAZ	6.05686	O15303	GRM6_HUMAN	P19086	GNAZ_HUMAN	-46.79	-2.947	1587.59	0.761658	0.811864	0.301	classC	0.7717	Passed	Passed	Passed
GRM8	GNAI1	7.26072	O00222	GRM8_HUMAN	P63096	GNAI1_HUMAN	-41.151	-3.159	1302.49	0.7393	0.802835	0.203	classC	0.752007	Passed	x	x
GRM8	GNAI2	6.97515	O00222	GRM8_HUMAN	P04899	GNAI2_HUMAN	-48.919	-3.064	1596.77	0.7692	0.814073	0.355	classC	0.778175	Passed	Passed	Passed
GRM8	GNAO1	7.34692	O00222	GRM8_HUMAN	P09471	GNAO_HUMAN	-42.632	-2.997	1422.54	0.780341	0.825976	0.469	classC	0.789468	Passed	Passed	x
GRM8	GoB	7.22691	O00222	GRM8_HUMAN	P09471-2	GNAO_HUMAN	-41.709	-2.714	1536.6	0.777413	0.817332	0.371	classC	0.785397	Passed	Passed	Passed
GRM8	GNAZ	7.064	O00222	GRM8_HUMAN	P19086	GNAZ_HUMAN	-41.817	-2.798	1494.29	0.722462	0.781298	0.254	classC	0.734229	Passed	Passed	x
GRPR	GNAQ	12.2545	P30550	GRPR_HUMAN	P50148	GNAQ_HUMAN	-83.175	-3.282	2534.55	0.740858	0.776988	0.45	classA	0.748084	Passed	Passed	Passed
GRPR	GNA11	12.2545	P30550	GRPR_HUMAN	P29992	GNA11_HUMAN	-77.693	-3.204	2424.69	0.739175	0.785607	0.416	classA	0.748461	Passed	Passed	Passed
GRPR	GNA14	12.1003	P30550	GRPR_HUMAN	O95837	GNA14_HUMAN	-80.122	-3.359	2385.56	0.771341	0.814911	0.348	classA	0.780055	Passed	Passed	Passed
GRPR	GNA15	10.6725	P30550	GRPR_HUMAN	P30679	GNA15_HUMAN	-47.543	-2.547	1866.89	0.698827	0.745957	0.215	classA	0.708253	Passed	x	Passed
HCAR2	GNAI1	8.94247	Q8TDS4	HCAR2_HUMAN	P63096	GNAI1_HUMAN	-71.349	-2.959	2411.62	0.746504	0.809601	0.26	classA	0.759123	Passed	Passed	Passed
HCAR2	GNAI2	8.81851	Q8TDS4	HCAR2_HUMAN	P04899	GNAI2_HUMAN	-61.057	-2.907	2100.35	0.770659	0.815287	0.246	classA	0.779584	Passed	Passed	Passed
HCAR2	GNAO1	8.92234	Q8TDS4	HCAR2_HUMAN	P09471	GNAO_HUMAN	-49.252	-2.446	2013.83	0.788433	0.809699	0.251	classA	0.792686	Passed	Passed	Passed
HCAR2	GoB	8.90822	Q8TDS4	HCAR2_HUMAN	P09471-2	GNAO_HUMAN	-45.097	-2.467	1827.69	0.783238	0.829423	0.321	classA	0.792475	Passed	Passed	Passed
HCAR2	GNAZ	8.84894	Q8TDS4	HCAR2_HUMAN	P19086	GNAZ_HUMAN	-58.964	-2.626	2245.81	0.743916	0.794144	0.286	classA	0.753961	Passed	Passed	Passed
HCAR3	GNAI1	7.28716	P49019	HCAR3_HUMAN	P63096	GNAI1_HUMAN	-65.928	-3.025	2179.27	0.716387	0.783543	0.289	classA	0.729819	Passed	Passed	Passed
HCAR3	GNAI2	7.158	P49019	HCAR3_HUMAN	P04899	GNAI2_HUMAN	-57.128	-2.918	1957.95	0.761203	0.811101	0.286	classA	0.771183	Passed	Passed	Passed
HCAR3	GNAO1	7.20523	P49019	HCAR3_HUMAN	P09471	GNAO_HUMAN	-42.321	-2.723	1554.43	0.77081	0.818455	0.31	classA	0.780339	Passed	Passed	Passed
HCAR3	GoB	7.25512	P49019	HCAR3_HUMAN	P09471-2	GNAO_HUMAN	-35.664	-2.23	1599.43	0.768228	0.816803	0.252	classA	0.777943	Passed	Passed	Passed
HCAR3	GNAZ	6.95912	P49019	HCAR3_HUMAN	P19086	GNAZ_HUMAN	-62.198	-2.859	2175.48	0.718879	0.778323	0.311	classA	0.730768	Passed	Passed	Passed
HRH1	GNAS	8.29726	P35367	HRH1_HUMAN	P63092	GNAS2_HUMAN	-76.696	-2.814	2725.56	0.741815	0.729905	0.394	classA	0.739433	Passed	Passed	Passed
HRH1	GNAL	9.10912	P35367	HRH1_HUMAN	P38405	GNAL_HUMAN	-66.642	-2.873	2319.28	0.778237	0.76563	0.387	classA	0.775715	Passed	Passed	Passed
HRH1	GNAI1	9.02797	P35367	HRH1_HUMAN	P63096	GNAI1_HUMAN	-69.467	-2.797	2483.51	0.752344	0.756804	0.366	classA	0.753236	Passed	Passed	Passed
HRH1	GNAI2	8.92914	P35367	HRH1_HUMAN	P04899	GNAI2_HUMAN	-69.849	-2.89	2416.74	0.775527	0.771589	0.391	classA	0.77474	Passed	Passed	Passed
HRH1	GNAO1	8.74124	P35367	HRH1_HUMAN	P09471	GNAO_HUMAN	-58.032	-2.598	2233.5	0.753418	0.755641	0.348	classA	0.753862	Passed	Passed	Passed
HRH1	GoB	8.74357	P35367	HRH1_HUMAN	P09471-2	GNAO_HUMAN	-62.57	-2.682	2332.8	0.737591	0.75954	0.282	classA	0.741981	Passed	Passed	Passed
HRH1	GNAZ	9.30629	P35367	HRH1_HUMAN	P19086	GNAZ_HUMAN	-46.972	-2.326	2019.28	0.755772	0.753295	0.271	classA	0.755276	Passed	Passed	Passed
HRH1	GNAQ	9.58332	P35367	HRH1_HUMAN	P50148	GNAQ_HUMAN	-70.969	-2.562	2769.82	0.752484	0.746799	0.384	classA	0.751347	Passed	Passed	Passed
HRH1	GNA11	9.65835	P35367	HRH1_HUMAN	P29992	GNA11_HUMAN	-77.11	-2.848	2707.15	0.685452	0.702724	0.349	classA	0.688906	Passed	Passed	Passed
HRH1	GNA14	9.54302	P35367	HRH1_HUMAN	O95837	GNA14_HUMAN	-75.563	-2.697	2801.47	0.750345	0.751598	0.357	classA	0.750596	Passed	Passed	Passed
HRH1	GNA15	9.62079	P35367	HRH1_HUMAN	P30679	GNA15_HUMAN	-64.209	-2.803	2290.56	0.699847	0.698165	0.223	classA	0.69951	Passed	x	Passed
HRH1	GNA12	8.39695	P35367	HRH1_HUMAN	Q03113	GNA12_HUMAN	-70.691	-2.522	2803.06	0.750419	0.75647	0.363	classA	0.751629	Passed	Passed	Passed
HRH1	GNA13	7.51076	P35367	HRH1_HUMAN	Q14344	GNA13_HUMAN	-57.238	-2.464	2322.71	0.742406	0.748829	0.273	classA	0.74369	Passed	Passed	Passed
HRH2	GNAS	8.36127	P25021	HRH2_HUMAN	P63092	GNAS2_HUMAN	-77.864	-3.309	2353.14	0.823939	0.841062	0.504	classA	0.827363	Passed	Passed	Passed
HRH2	GNAL	7.56367	P25021	HRH2_HUMAN	P38405	GNAL_HUMAN	-75.708	-3.149	2403.99	0.832592	0.847366	0.5	classA	0.835547	Passed	Passed	Passed
HRH2	GNAO1	6.81365	P25021	HRH2_HUMAN	P09471	GNAO_HUMAN	-64.55	-2.869	2250.05	0.796846	0.823035	0.329	classA	0.802084	Passed	Passed	Passed
HRH2	GoB	6.76498	P25021	HRH2_HUMAN	P09471-2	GNAO_HUMAN	-56.898	-2.712	2098.21	0.793188	0.830692	0.368	classA	0.800689	Passed	Passed	Passed
HRH2	GNAZ	6.33978	P25021	HRH2_HUMAN	P19086	GNAZ_HUMAN	-70.3	-2.785	2524.01	0.775029	0.810494	0.308	classA	0.782122	Passed	Passed	Passed
HRH2	GNA15	8.50324	P25021	HRH2_HUMAN	P30679	GNA15_HUMAN	-71.2	-2.973	2394.78	0.745467	0.768814	0.355	classA	0.750136	Passed	Passed	Passed
HRH3	GNAI1	8.77504	Q9Y5N1	HRH3_HUMAN	P63096	GNAI1_HUMAN	-74.056	-3.071	2411.61	0.76993	0.796677	0.428	classA	0.77528	Passed	Passed	Passed
HRH3	GNAI2	8.77504	Q9Y5N1	HRH3_HUMAN	P04899	GNAI2_HUMAN	-65.812	-2.926	2249.59	0.754439	0.790341	0.342	classA	0.761619	Passed	Passed	Passed
HRH3	GNAO1	8.10695	Q9Y5N1	HRH3_HUMAN	P09471	GNAO_HUMAN	-70.042	-3.015	2323.07	0.794884	0.804618	0.407	classA	0.796831	Passed	Passed	Passed
HRH3	GoB	8.10695	Q9Y5N1	HRH3_HUMAN	P09471-2	GNAO_HUMAN	-57.273	-2.707	2116.09	0.795852	0.809	0.343	classA	0.798481	Passed	Passed	Passed
HRH3	GNAZ	7.50724	Q9Y5N1	HRH3_HUMAN	P19086	GNAZ_HUMAN	-78.844	-2.694	2926.46	0.734503	0.77212	0.294	classA	0.742026	Passed	Passed	Passed
HRH4	GNAI1	9.05079	Q9H3N8	HRH4_HUMAN	P63096	GNAI1_HUMAN	-55.422	-2.663	2081.01	0.717097	0.786974	0.282	classA	0.731072	Passed	Passed	Passed
HRH4	GNAI2	9.05079	Q9H3N8	HRH4_HUMAN	P04899	GNAI2_HUMAN	-58.753	-2.591	2267.99	0.775547	0.821845	0.412	classA	0.784807	Passed	Passed	Passed
HRH4	GNAO1	7.90687	Q9H3N8	HRH4_HUMAN	P09471	GNAO_HUMAN	-59.701	-2.656	2247.61	0.784481	0.806812	0.369	classA	0.788947	Passed	Passed	Passed
HRH4	GoB	7.90687	Q9H3N8	HRH4_HUMAN	P09471-2	GNAO_HUMAN	-44.821	-2.678	1673.99	0.772684	0.823313	0.315	classA	0.78281	Passed	Passed	Passed
KISS1R	GNAQ	11.198	Q969F8	KISSR_HUMAN	P50148	GNAQ_HUMAN	-82.346	-2.81	2930.09	0.799219	0.822973	0.479	classA	0.803969	Passed	Passed	Passed
KISS1R	GNA11	11.198	Q969F8	KISSR_HUMAN	P29992	GNA11_HUMAN	-86.177	-3.04	2834.72	0.754704	0.781737	0.48	classA	0.760111	Passed	Passed	Passed
KISS1R	GNA14	11.1502	Q969F8	KISSR_HUMAN	O95837	GNA14_HUMAN	-72.435	-2.714	2669.3	0.775971	0.815078	0.416	classA	0.783793	Passed	Passed	Passed
KISS1R	GNA15	8.49701	Q969F8	KISSR_HUMAN	P30679	GNA15_HUMAN	-57.8	-2.931	1971.82	0.721786	0.772098	0.255	classA	0.731848	Passed	Passed	Passed
LPAR1	GNAI1	9.92016	Q92633	LPAR1_HUMAN	P63096	GNAI1_HUMAN	-60.899	-3.171	1920.48	0.750884	0.812519	0.313	classA	0.763211	Passed	Passed	Passed
LPAR1	GNAI2	9.49457	Q92633	LPAR1_HUMAN	P04899	GNAI2_HUMAN	-85.832	-3.053	2811.39	0.801273	0.839341	0.426	classA	0.808887	Passed	Passed	Passed
LPAR1	GNAO1	9.79036	Q92633	LPAR1_HUMAN	P09471	GNAO_HUMAN	-68.973	-3.131	2202.58	0.804784	0.841194	0.394	classA	0.812066	Passed	Passed	Passed
LPAR1	GoB	9.23938	Q92633	LPAR1_HUMAN	P09471-2	GNAO_HUMAN	-85.064	-3.22	2641.81	0.822582	0.85684	0.47	classA	0.829433	Passed	Passed	Passed
LPAR1	GNAQ	8.79156	Q92633	LPAR1_HUMAN	P50148	GNAQ_HUMAN	-71.365	-2.821	2529.46	0.741155	0.782885	0.399	classA	0.749501	Passed	Passed	Passed
LPAR1	GNA11	8.48969	Q92633	LPAR1_HUMAN	P29992	GNA11_HUMAN	-72.727	-3.136	2319.41	0.739096	0.783801	0.422	classA	0.748037	Passed	Passed	Passed
LPAR1	GNA14	8.1944	Q92633	LPAR1_HUMAN	O95837	GNA14_HUMAN	-73.491	-2.77	2652.8	0.754997	0.807163	0.349	classA	0.76543	Passed	Passed	Passed
LPAR1	GNA15	8.72137	Q92633	LPAR1_HUMAN	P30679	GNA15_HUMAN	-49.914	-3.476	1435.82	0.716561	0.769449	0.296	classA	0.727139	Passed	Passed	x
LPAR1	GNA12	9.38778	Q92633	LPAR1_HUMAN	Q03113	GNA12_HUMAN	-48.977	-2.449	2000.27	0.754994	0.793774	0.35	classA	0.76275	Passed	Passed	Passed
LPAR1	GNA13	9.70669	Q92633	LPAR1_HUMAN	Q14344	GNA13_HUMAN	-24.053	-2.516	955.883	0.737427	0.78749	0.236	classA	0.74744	Passed	Passed	x
LPAR2	GNAI1	9.74104	Q9HBW0	LPAR2_HUMAN	P63096	GNAI1_HUMAN	-73.528	-3.204	2295.21	0.751345	0.797134	0.421	classA	0.760503	Passed	Passed	Passed
LPAR2	GNAI2	9.84874	Q9HBW0	LPAR2_HUMAN	P04899	GNAI2_HUMAN	-75.892	-3.042	2494.49	0.802275	0.840903	0.453	classA	0.81	Passed	Passed	Passed
LPAR2	GNAO1	9.82857	Q9HBW0	LPAR2_HUMAN	P09471	GNAO_HUMAN	-78.55	-3.306	2375.9	0.799373	0.837991	0.403	classA	0.807096	Passed	Passed	Passed
LPAR2	GoB	10.1514	Q9HBW0	LPAR2_HUMAN	P09471-2	GNAO_HUMAN	-82.08	-3.425	2396.64	0.817319	0.853499	0.494	classA	0.824555	Passed	Passed	Passed
LPAR2	GNAZ	9.61825	Q9HBW0	LPAR2_HUMAN	P19086	GNAZ_HUMAN	-70.55	-3.223	2188.61	0.77533	0.820611	0.394	classA	0.784386	Passed	Passed	Passed
LPAR2	GNAQ	9.37923	Q9HBW0	LPAR2_HUMAN	P50148	GNAQ_HUMAN	-74.787	-3.297	2268.62	0.73986	0.778368	0.424	classA	0.747562	Passed	Passed	Passed
LPAR2	GNA11	9.30527	Q9HBW0	LPAR2_HUMAN	P29992	GNA11_HUMAN	-76.575	-3.214	2382.8	0.73085	0.778183	0.422	classA	0.740317	Passed	Passed	Passed
LPAR2	GNA14	9.21792	Q9HBW0	LPAR2_HUMAN	O95837	GNA14_HUMAN	-78.278	-3.12	2509.15	0.752606	0.79902	0.417	classA	0.761889	Passed	Passed	Passed
LPAR2	GNA15	8.96029	Q9HBW0	LPAR2_HUMAN	P30679	GNA15_HUMAN	-40.158	-3.037	1322.16	0.700651	0.744565	0.185	classA	0.709434	Passed	x	x
LPAR2	GNA12	9.86263	Q9HBW0	LPAR2_HUMAN	Q03113	GNA12_HUMAN	-70.014	-2.681	2611.37	0.782736	0.813366	0.405	classA	0.788862	Passed	Passed	Passed
LPAR2	GNA13	9.9212	Q9HBW0	LPAR2_HUMAN	Q14344	GNA13_HUMAN	-44.306	-3.199	1384.84	0.766051	0.802859	0.353	classA	0.773412	Passed	Passed	x
LPAR3	GNAI1	8.50482	Q9UBY5	LPAR3_HUMAN	P63096	GNAI1_HUMAN	-41.693	-2.533	1646.22	0.752943	0.805999	0.305	classA	0.763555	Passed	Passed	Passed
LPAR3	GNAI2	8.50482	Q9UBY5	LPAR3_HUMAN	P04899	GNAI2_HUMAN	-57.8	-2.794	2068.87	0.806616	0.843797	0.394	classA	0.814052	Passed	Passed	Passed
LPAR3	GNAO1	8.68742	Q9UBY5	LPAR3_HUMAN	P09471	GNAO_HUMAN	-78.806	-2.962	2660.58	0.817584	0.841068	0.437	classA	0.82228	Passed	Passed	Passed
LPAR3	GoB	8.68742	Q9UBY5	LPAR3_HUMAN	P09471-2	GNAO_HUMAN	-79.229	-3.078	2574.32	0.799878	0.835867	0.463	classA	0.807076	Passed	Passed	Passed
LPAR3	GNAZ	8.92402	Q9UBY5	LPAR3_HUMAN	P19086	GNAZ_HUMAN	-82.153	-3.068	2677.6	0.774169	0.820433	0.425	classA	0.783422	Passed	Passed	Passed
LPAR3	GNAQ	8.31169	Q9UBY5	LPAR3_HUMAN	P50148	GNAQ_HUMAN	-83.238	-3.308	2516.32	0.734397	0.752694	0.371	classA	0.738056	Passed	Passed	Passed
LPAR3	GNA11	8.31169	Q9UBY5	LPAR3_HUMAN	P29992	GNA11_HUMAN	-81.759	-3.094	2642.92	0.731992	0.779603	0.4	classA	0.741514	Passed	Passed	Passed
LPAR3	GNA14	8.4472	Q9UBY5	LPAR3_HUMAN	O95837	GNA14_HUMAN	-80.745	-2.99	2700.21	0.764318	0.807707	0.337	classA	0.772996	Passed	Passed	Passed
LPAR3	GNA15	8.17192	Q9UBY5	LPAR3_HUMAN	P30679	GNA15_HUMAN	-10.908	-2.831	385.272	0.68901	0.730855	0.132	classA	0.697379	Passed	x	x
LPAR4	GNAS	8.72669	Q99677	LPAR4_HUMAN	P63092	GNAS2_HUMAN	-70.59	-3.056	2309.65	0.732195	0.776004	0.264	classA	0.740957	Passed	Passed	Passed
LPAR4	GNAL	8.65594	Q99677	LPAR4_HUMAN	P38405	GNAL_HUMAN	-60.273	-3.227	1867.86	0.760216	0.79964	0.283	classA	0.768101	Passed	Passed	Passed
LPAR4	GNAI1	8.53993	Q99677	LPAR4_HUMAN	P63096	GNAI1_HUMAN	-81.585	-3.339	2443.05	0.713491	0.78012	0.314	classA	0.726816	Passed	Passed	Passed
LPAR4	GNAI2	8.53993	Q99677	LPAR4_HUMAN	P04899	GNAI2_HUMAN	-79.579	-3.6	2210.36	0.774842	0.820943	0.292	classA	0.784062	Passed	Passed	Passed
LPAR4	GNAO1	8.61214	Q99677	LPAR4_HUMAN	P09471	GNAO_HUMAN	-84.042	-3.57	2354.34	0.775892	0.799921	0.315	classA	0.780698	Passed	Passed	Passed
LPAR4	GoB	8.61214	Q99677	LPAR4_HUMAN	P09471-2	GNAO_HUMAN	-82.626	-3.55	2327.34	0.789543	0.835585	0.334	classA	0.798752	Passed	Passed	Passed
LPAR4	GNAZ	8.5963	Q99677	LPAR4_HUMAN	P19086	GNAZ_HUMAN	-57.017	-3.083	1849.58	0.73511	0.788005	0.28	classA	0.745689	Passed	Passed	Passed
LPAR4	GNAQ	8.09774	Q99677	LPAR4_HUMAN	P50148	GNAQ_HUMAN	-61.553	-3.092	1990.81	0.729566	0.771912	0.25	classA	0.738035	Passed	Passed	Passed
LPAR4	GNA11	8.09774	Q99677	LPAR4_HUMAN	P29992	GNA11_HUMAN	-74.246	-3.183	2332.92	0.743829	0.788982	0.276	classA	0.75286	Passed	Passed	Passed
LPAR4	GNA14	8.35086	Q99677	LPAR4_HUMAN	O95837	GNA14_HUMAN	-66.894	-3.227	2073.2	0.755178	0.794276	0.268	classA	0.762998	Passed	Passed	Passed
LPAR4	GNA15	8.35554	Q99677	LPAR4_HUMAN	P30679	GNA15_HUMAN	-59.303	-2.924	2027.92	0.710975	0.759274	0.26	classA	0.720635	Passed	Passed	Passed
LPAR4	GNA13	8.58863	Q99677	LPAR4_HUMAN	Q14344	GNA13_HUMAN	-68.138	-3.124	2181.07	0.750309	0.795288	0.355	classA	0.759305	Passed	Passed	Passed
LPAR6	GNAS	7.50461	P43657	LPAR6_HUMAN	P63092	GNAS2_HUMAN	-13.412	-1.788	750.246	0.699635	0.738329	0.128	classA	0.707374	Passed	x	x
LPAR6	GNAL	7.17191	P43657	LPAR6_HUMAN	P38405	GNAL_HUMAN	-44.921	-3.179	1412.83	0.759586	0.798219	0.202	classA	0.767313	Passed	x	x
LPAR6	GNAI1	8.3816	P43657	LPAR6_HUMAN	P63096	GNAI1_HUMAN	-43.162	-2.457	1756.78	0.725051	0.752545	0.203	classA	0.73055	Passed	x	Passed
LPAR6	GNAI2	8.3816	P43657	LPAR6_HUMAN	P04899	GNAI2_HUMAN	-77.399	-3.034	2551.21	0.795095	0.835018	0.359	classA	0.803079	Passed	Passed	Passed
LPAR6	GNAO1	8.51383	P43657	LPAR6_HUMAN	P09471	GNAO_HUMAN	-58.377	-3.029	1927.28	0.78699	0.831531	0.283	classA	0.795898	Passed	Passed	Passed
LPAR6	GoB	8.51383	P43657	LPAR6_HUMAN	P09471-2	GNAO_HUMAN	-47.852	-2.514	1903.65	0.794672	0.837513	0.293	classA	0.80324	Passed	Passed	Passed
LPAR6	GNAZ	8.18934	P43657	LPAR6_HUMAN	P19086	GNAZ_HUMAN	-85.809	-3.641	2356.55	0.754707	0.800832	0.331	classA	0.763932	Passed	Passed	Passed
LPAR6	GNA12	8.69841	P43657	LPAR6_HUMAN	Q03113	GNA12_HUMAN	-69.736	-3.123	2233.13	0.765077	0.791206	0.388	classA	0.770303	Passed	Passed	Passed
LPAR6	GNA13	8.7161	P43657	LPAR6_HUMAN	Q14344	GNA13_HUMAN	-76.003	-3.286	2312.97	0.777784	0.812056	0.381	classA	0.784639	Passed	Passed	Passed
LTB4R	GNAI1	11.134	Q15722	LT4R1_HUMAN	P63096	GNAI1_HUMAN	-51.506	-2.67	1929.02	0.725674	0.777434	0.28	classA	0.736026	Passed	Passed	Passed
LTB4R	GNAI2	11.2103	Q15722	LT4R1_HUMAN	P04899	GNAI2_HUMAN	-52.735	-2.668	1976.56	0.785231	0.828439	0.305	classA	0.793873	Passed	Passed	Passed
LTB4R	GNAO1	10.8894	Q15722	LT4R1_HUMAN	P09471	GNAO_HUMAN	-42.335	-2.633	1607.95	0.786758	0.830462	0.24	classA	0.795499	Passed	Passed	Passed
LTB4R	GoB	11.0954	Q15722	LT4R1_HUMAN	P09471-2	GNAO_HUMAN	-39.462	-2.362	1670.46	0.800968	0.843803	0.341	classA	0.809535	Passed	Passed	Passed
LTB4R	GNAZ	10.6471	Q15722	LT4R1_HUMAN	P19086	GNAZ_HUMAN	-37.258	-2.522	1477.27	0.745255	0.790812	0.195	classA	0.754366	Passed	x	x
LTB4R	GNAQ	8.8492	Q15722	LT4R1_HUMAN	P50148	GNAQ_HUMAN	-48.517	-2.877	1686.53	0.726541	0.764016	0.194	classA	0.734036	Passed	x	Passed
LTB4R	GNA11	8.53464	Q15722	LT4R1_HUMAN	P29992	GNA11_HUMAN	-28.068	-2.712	1035.12	0.713265	0.753366	0.158	classA	0.721286	Passed	x	x
LTB4R	GNA14	9.3365	Q15722	LT4R1_HUMAN	O95837	GNA14_HUMAN	-46.021	-2.705	1701.51	0.759678	0.798965	0.151	classA	0.767536	Passed	x	Passed
LTB4R	GNA15	10.6264	Q15722	LT4R1_HUMAN	P30679	GNA15_HUMAN	-28.487	-2.671	1066.49	0.707637	0.743491	0.176	classA	0.714808	Passed	x	x
LTB4R	GNA12	10.5443	Q15722	LT4R1_HUMAN	Q03113	GNA12_HUMAN	-37.139	-2.71	1370.7	0.75372	0.804941	0.192	classA	0.763964	Passed	x	x
LTB4R	GNA13	10.0985	Q15722	LT4R1_HUMAN	Q14344	GNA13_HUMAN	-41.789	-2.747	1521.11	0.761004	0.802081	0.175	classA	0.76922	Passed	x	Passed
LTB4R2	GNAI1	9.70282	Q9NPC1	LT4R2_HUMAN	P63096	GNAI1_HUMAN	-56.447	-2.496	2261.25	0.780921	0.825523	0.272	classA	0.789841	x	Passed	Passed
LTB4R2	GNAI2	9.68711	Q9NPC1	LT4R2_HUMAN	P04899	GNAI2_HUMAN	-69.54	-2.892	2404.59	0.809082	0.843498	0.309	classA	0.815965	x	Passed	Passed
LTB4R2	GNAO1	8.36311	Q9NPC1	LT4R2_HUMAN	P09471	GNAO_HUMAN	-43.486	-2.535	1715.25	0.814431	0.848243	0.269	classA	0.821194	x	Passed	Passed
LTB4R2	GoB	8.508	Q9NPC1	LT4R2_HUMAN	P09471-2	GNAO_HUMAN	-62.801	-3.042	2064.36	0.830469	0.861713	0.362	classA	0.836718	x	Passed	Passed
LTB4R2	GNAZ	8.82551	Q9NPC1	LT4R2_HUMAN	P19086	GNAZ_HUMAN	-57.925	-2.606	2222.66	0.763351	0.812326	0.227	classA	0.773146	x	x	Passed
LTB4R2	GNAQ	7.96457	Q9NPC1	LT4R2_HUMAN	P50148	GNAQ_HUMAN	-42.672	-2.267	1882.36	0.738775	0.771628	0.195	classA	0.745346	x	x	Passed
LTB4R2	GNA11	7.96457	Q9NPC1	LT4R2_HUMAN	P29992	GNA11_HUMAN	-39.274	-2.492	1575.86	0.727564	0.745141	0.186	classA	0.731079	x	x	Passed
LTB4R2	GNA14	7.60472	Q9NPC1	LT4R2_HUMAN	O95837	GNA14_HUMAN	-39.839	-2.674	1489.79	0.759606	0.80323	0.151	classA	0.768331	x	x	x
MC3R	GNAS	10.3079	P41968	MC3R_HUMAN	P63092	GNAS2_HUMAN	-80.9	-2.833	2855.32	0.808813	0.845379	0.465	classA	0.816126	Passed	Passed	Passed
MC3R	GNAZ	10.1563	P41968	MC3R_HUMAN	P19086	GNAZ_HUMAN	-64.373	-2.826	2278.25	0.768336	0.817155	0.324	classA	0.7781	Passed	Passed	Passed
MC4R	GNAS	9.32038	P32245	MC4R_HUMAN	P63092	GNAS2_HUMAN	-92.475	-3.336	2772.21	0.769566	0.793393	0.395	classA	0.774331	Passed	Passed	Passed
MC4R	GNAL	8.97719	P32245	MC4R_HUMAN	P38405	GNAL_HUMAN	-77.284	-3.108	2486.5	0.806687	0.840285	0.435	classA	0.813406	Passed	Passed	Passed
MC4R	GNAZ	8.61492	P32245	MC4R_HUMAN	P19086	GNAZ_HUMAN	-69.867	-3.241	2155.45	0.74708	0.797535	0.261	classA	0.757171	Passed	Passed	Passed
MC5R	GNAL	7.06876	P33032	MC5R_HUMAN	P38405	GNAL_HUMAN	-83.305	-3.105	2682.89	0.822261	0.85245	0.454	classA	0.828299	Passed	Passed	Passed
MCHR1	GNAS	9.6005	Q99705	MCHR1_HUMAN	P63092	GNAS2_HUMAN	-46.888	-2.437	1923.62	0.728927	0.769696	0.208	classA	0.737081	Passed	x	Passed
MCHR1	GNAL	9.61464	Q99705	MCHR1_HUMAN	P38405	GNAL_HUMAN	-42.432	-2.971	1428.4	0.763807	0.805473	0.221	classA	0.77214	Passed	x	x
MCHR1	GNAI1	10.0797	Q99705	MCHR1_HUMAN	P63096	GNAI1_HUMAN	-49.862	-1.967	2534.27	0.765494	0.822402	0.43	classA	0.776876	Passed	Passed	Passed
MCHR1	GNAI2	10.0797	Q99705	MCHR1_HUMAN	P04899	GNAI2_HUMAN	-83.482	-2.92	2858.89	0.816319	0.851057	0.426	classA	0.823266	Passed	Passed	Passed
MCHR1	GNAO1	9.79546	Q99705	MCHR1_HUMAN	P09471	GNAO_HUMAN	-82.002	-3.102	2643.92	0.815049	0.849461	0.422	classA	0.821931	Passed	Passed	Passed
MCHR1	GoB	9.79546	Q99705	MCHR1_HUMAN	P09471-2	GNAO_HUMAN	-59.753	-2.735	2184.45	0.823136	0.859014	0.392	classA	0.830311	Passed	Passed	Passed
MCHR1	GNAZ	8.85935	Q99705	MCHR1_HUMAN	P19086	GNAZ_HUMAN	-64.316	-2.816	2283.62	0.771802	0.816494	0.387	classA	0.780741	Passed	Passed	Passed
MCHR1	GNAQ	10.51	Q99705	MCHR1_HUMAN	P50148	GNAQ_HUMAN	-95.661	-3.155	3031.79	0.733236	0.778492	0.397	classA	0.742287	Passed	Passed	Passed
MCHR1	GNA11	10.51	Q99705	MCHR1_HUMAN	P29992	GNA11_HUMAN	-81.698	-3.238	2523.14	0.724437	0.777645	0.412	classA	0.735078	Passed	Passed	Passed
MCHR1	GNA14	9.10021	Q99705	MCHR1_HUMAN	O95837	GNA14_HUMAN	-67.137	-2.373	2829.56	0.740099	0.791974	0.307	classA	0.750474	Passed	Passed	Passed
MCHR1	GNA15	7.97558	Q99705	MCHR1_HUMAN	P30679	GNA15_HUMAN	-33.906	-2.318	1462.59	0.701543	0.761487	0.211	classA	0.713532	Passed	x	x
MCHR2	GNAQ	10.6988	Q969V1	MCHR2_HUMAN	P50148	GNAQ_HUMAN	-76.572	-2.481	3085.89	0.766741	0.803215	0.395	classA	0.774036	Passed	Passed	Passed
MCHR2	GNA11	10.6988	Q969V1	MCHR2_HUMAN	P29992	GNA11_HUMAN	-73.503	-2.775	2648.97	0.746805	0.782757	0.363	classA	0.753996	Passed	Passed	Passed
MCHR2	GNA14	9.99586	Q969V1	MCHR2_HUMAN	O95837	GNA14_HUMAN	-93.424	-2.646	3530.68	0.790403	0.830629	0.401	classA	0.798448	Passed	Passed	Passed
MCHR2	GNA15	9.8167	Q969V1	MCHR2_HUMAN	P30679	GNA15_HUMAN	-51.859	-2.568	2019.24	0.731016	0.769262	0.239	classA	0.738666	Passed	Passed	Passed
MRGPRX1	GNAQ	8.61519	Q96LB2	MRGX1_HUMAN	P50148	GNAQ_HUMAN	-70.647	-2.919	2419.93	0.755291	0.783433	0.296	classA	0.760919	Passed	Passed	Passed
MRGPRX1	GNA11	8.61519	Q96LB2	MRGX1_HUMAN	P29992	GNA11_HUMAN	-61.954	-2.748	2254.83	0.752977	0.787649	0.31	classA	0.759911	Passed	Passed	Passed
MRGPRX1	GNA14	8.36855	Q96LB2	MRGX1_HUMAN	O95837	GNA14_HUMAN	-77.054	-3.296	2337.86	0.737928	0.782019	0.311	classA	0.746746	Passed	Passed	Passed
MRGPRX1	GNA15	8.53133	Q96LB2	MRGX1_HUMAN	P30679	GNA15_HUMAN	-40.442	-2.561	1579.36	0.729146	0.767588	0.2	classA	0.736835	Passed	x	Passed
MRGPRX2	GNAI1	8.93497	Q96LB1	MRGX2_HUMAN	P63096	GNAI1_HUMAN	-52.015	-2.776	1873.91	0.740011	0.782781	0.293	classA	0.748565	Passed	Passed	Passed
MRGPRX2	GNAI2	8.93497	Q96LB1	MRGX2_HUMAN	P04899	GNAI2_HUMAN	-52.856	-2.942	1796.89	0.78962	0.832833	0.323	classA	0.798263	Passed	Passed	Passed
MRGPRX2	GNAO1	8.84062	Q96LB1	MRGX2_HUMAN	P09471	GNAO_HUMAN	-51.477	-2.947	1746.55	0.790429	0.831743	0.313	classA	0.798692	Passed	Passed	Passed
MRGPRX2	GoB	8.84062	Q96LB1	MRGX2_HUMAN	P09471-2	GNAO_HUMAN	-53.521	-2.729	1961.13	0.796679	0.834286	0.331	classA	0.8042	Passed	Passed	Passed
MRGPRX2	GNAZ	8.64749	Q96LB1	MRGX2_HUMAN	P19086	GNAZ_HUMAN	-51.922	-2.623	1979.48	0.757281	0.807557	0.24	classA	0.767336	Passed	Passed	Passed
MRGPRX2	GNAQ	8.86407	Q96LB1	MRGX2_HUMAN	P50148	GNAQ_HUMAN	-70.575	-2.761	2555.83	0.753371	0.779796	0.332	classA	0.758656	Passed	Passed	Passed
MRGPRX2	GNA11	8.86407	Q96LB1	MRGX2_HUMAN	P29992	GNA11_HUMAN	-61.489	-2.505	2454.36	0.74923	0.778069	0.312	classA	0.754998	Passed	Passed	Passed
MRGPRX2	GNA14	8.93484	Q96LB1	MRGX2_HUMAN	O95837	GNA14_HUMAN	-69.086	-2.716	2543.82	0.763303	0.814147	0.315	classA	0.773472	Passed	Passed	Passed
MRGPRX2	GNA15	8.36135	Q96LB1	MRGX2_HUMAN	P30679	GNA15_HUMAN	-37.19	-2.091	1778.21	0.727704	0.771352	0.204	classA	0.736433	Passed	x	Passed
MLNR	GNAQ	11.9986	O43193	MTLR_HUMAN	P50148	GNAQ_HUMAN	-70.543	-2.571	2744.07	0.796314	0.808887	0.471	classA	0.798829	Passed	Passed	Passed
MLNR	GNA11	11.9986	O43193	MTLR_HUMAN	P29992	GNA11_HUMAN	-73.993	-2.751	2689.56	0.772952	0.782621	0.41	classA	0.774886	Passed	Passed	Passed
MLNR	GNA14	11.4759	O43193	MTLR_HUMAN	O95837	GNA14_HUMAN	-92.255	-3.118	2959.07	0.773232	0.806552	0.485	classA	0.779896	Passed	Passed	Passed
MLNR	GNA15	10.331	O43193	MTLR_HUMAN	P30679	GNA15_HUMAN	-59.347	-2.479	2394.13	0.720111	0.761843	0.324	classA	0.728457	Passed	Passed	Passed
MLNR	GNA12	11.0923	O43193	MTLR_HUMAN	Q03113	GNA12_HUMAN	-66.326	-2.558	2593	0.749209	0.779119	0.41	classA	0.755191	Passed	Passed	Passed
MLNR	GNA13	10.8285	O43193	MTLR_HUMAN	Q14344	GNA13_HUMAN	-64.234	-2.815	2281.78	0.73253	0.779361	0.277	classA	0.741896	Passed	Passed	Passed
MTNR1A	GNAI1	12.0947	P48039	MTR1A_HUMAN	P63096	GNAI1_HUMAN	-25.653	-2.468	1039.58	0.676127	0.698118	0.125	classA	0.680525	Passed	x	x
MTNR1A	GNAI2	12.1169	P48039	MTR1A_HUMAN	P04899	GNAI2_HUMAN	-42.476	-2.783	1526.41	0.77153	0.81554	0.139	classA	0.780332	Passed	x	Passed
MTNR1A	GNAO1	12.0528	P48039	MTR1A_HUMAN	P09471	GNAO_HUMAN	-45.861	-2.421	1894.18	0.802041	0.842471	0.313	classA	0.810127	Passed	Passed	Passed
MTNR1A	GoB	12.0616	P48039	MTR1A_HUMAN	P09471-2	GNAO_HUMAN	-52.854	-2.55	2072.47	0.801274	0.843001	0.31	classA	0.809619	Passed	Passed	Passed
MTNR1A	GNAZ	12.3344	P48039	MTR1A_HUMAN	P19086	GNAZ_HUMAN	-63.817	-2.702	2362.08	0.772616	0.817163	0.33	classA	0.781525	Passed	Passed	Passed
MTNR1A	GNA15	11.0166	P48039	MTR1A_HUMAN	P30679	GNA15_HUMAN	-55.097	-2.433	2264.94	0.717113	0.754191	0.296	classA	0.724528	Passed	Passed	Passed
MTNR1B	GNAI1	11.3611	P49286	MTR1B_HUMAN	P63096	GNAI1_HUMAN	-28.933	-2.406	1202.69	0.73633	0.776317	0.196	classA	0.744327	Passed	x	x
MTNR1B	GNAI2	11.3385	P49286	MTR1B_HUMAN	P04899	GNAI2_HUMAN	-54.326	-2.382	2280.24	0.804732	0.842927	0.385	classA	0.812371	Passed	Passed	Passed
MTNR1B	GNAO1	10.7258	P49286	MTR1B_HUMAN	P09471	GNAO_HUMAN	-48.268	-2.352	2051.92	0.78727	0.830986	0.28	classA	0.796013	Passed	Passed	Passed
MTNR1B	GoB	10.9441	P49286	MTR1B_HUMAN	P09471-2	GNAO_HUMAN	-52.796	-2.615	2019.22	0.799958	0.838374	0.298	classA	0.807641	Passed	Passed	Passed
MTNR1B	GNAZ	11.7799	P49286	MTR1B_HUMAN	P19086	GNAZ_HUMAN	-55.915	-2.238	2498.48	0.762824	0.811323	0.302	classA	0.772524	Passed	Passed	Passed
TACR1	GNAS	11.25	P25103	NK1R_HUMAN	P63092	GNAS2_HUMAN	-89.705	-3.08	2912.1	0.747571	0.802668	0.42	classA	0.758591	Passed	Passed	Passed
TACR1	GNAL	11.2205	P25103	NK1R_HUMAN	P38405	GNAL_HUMAN	-68.083	-2.997	2271.62	0.746922	0.791458	0.35	classA	0.755829	Passed	Passed	Passed
TACR1	GNAQ	11.8034	P25103	NK1R_HUMAN	P50148	GNAQ_HUMAN	-99.53	-3.115	3195.03	0.72106	0.759139	0.441	classA	0.728675	Passed	Passed	Passed
TACR1	GNA11	11.8034	P25103	NK1R_HUMAN	P29992	GNA11_HUMAN	-65.73	-2.597	2531.33	0.722687	0.771	0.447	classA	0.73235	Passed	Passed	Passed
TACR1	GNA14	11.9002	P25103	NK1R_HUMAN	O95837	GNA14_HUMAN	-69.959	-2.759	2535.7	0.748803	0.801738	0.367	classA	0.75939	Passed	Passed	Passed
TACR1	GNA15	10.7388	P25103	NK1R_HUMAN	P30679	GNA15_HUMAN	-40.946	-2.447	1673.54	0.727559	0.771839	0.297	classA	0.736415	Passed	Passed	Passed
TACR2	GNAS	10.35	P21452	NK2R_HUMAN	P63092	GNAS2_HUMAN	-60.563	-3.297	1836.96	0.766409	0.817806	0.23	classA	0.776689	Passed	Passed	Passed
TACR2	GNAL	10.3742	P21452	NK2R_HUMAN	P38405	GNAL_HUMAN	-49.626	-3.33	1490.33	0.763569	0.810451	0.214	classA	0.772945	Passed	x	x
TACR2	GNAQ	11.8217	P21452	NK2R_HUMAN	P50148	GNAQ_HUMAN	-78.664	-2.719	2893.57	0.75229	0.786655	0.374	classA	0.759163	Passed	Passed	Passed
TACR2	GNA11	11.8217	P21452	NK2R_HUMAN	P29992	GNA11_HUMAN	-61.966	-2.396	2586.7	0.748608	0.790511	0.335	classA	0.756989	Passed	Passed	Passed
TACR2	GNA14	11.8488	P21452	NK2R_HUMAN	O95837	GNA14_HUMAN	-69.858	-2.56	2728.48	0.751226	0.798223	0.379	classA	0.760626	Passed	Passed	Passed
TACR2	GNA15	10.2405	P21452	NK2R_HUMAN	P30679	GNA15_HUMAN	-58.375	-2.879	2027.48	0.736695	0.784192	0.326	classA	0.746194	Passed	Passed	Passed
TACR3	GNAQ	10.4651	P29371	NK3R_HUMAN	P50148	GNAQ_HUMAN	-99.179	-3.048	3254.31	0.759185	0.796879	0.464	classA	0.766724	Passed	Passed	Passed
TACR3	GNA11	10.4651	P29371	NK3R_HUMAN	P29992	GNA11_HUMAN	-102.288	-3.056	3346.63	0.753323	0.779327	0.494	classA	0.758524	Passed	Passed	Passed
TACR3	GNA14	10.5343	P29371	NK3R_HUMAN	O95837	GNA14_HUMAN	-89.731	-3.141	2856.95	0.758718	0.809885	0.428	classA	0.768951	Passed	Passed	Passed
TACR3	GNA15	9.18483	P29371	NK3R_HUMAN	P30679	GNA15_HUMAN	-43.362	-2.485	1744.77	0.746236	0.775477	0.308	classA	0.752084	Passed	Passed	Passed
NMBR	GNAQ	12.7357	P28336	NMBR_HUMAN	P50148	GNAQ_HUMAN	-88.758	-2.968	2990.03	0.767587	0.804875	0.522	classA	0.775044	Passed	Passed	Passed
NMBR	GNA11	12.7357	P28336	NMBR_HUMAN	P29992	GNA11_HUMAN	-89.201	-2.986	2987.06	0.719855	0.773135	0.514	classA	0.730511	Passed	Passed	Passed
NMBR	GNA14	12.5862	P28336	NMBR_HUMAN	O95837	GNA14_HUMAN	-79.919	-3.129	2554.26	0.770586	0.814829	0.426	classA	0.779435	Passed	Passed	Passed
NMBR	GNA15	10.1273	P28336	NMBR_HUMAN	P30679	GNA15_HUMAN	-60.355	-2.514	2400.9	0.703921	0.764733	0.385	classA	0.716083	Passed	Passed	Passed
NMUR1	GNAQ	10.93	Q9HB89	NMUR1_HUMAN	P50148	GNAQ_HUMAN	-80.578	-3.145	2561.69	0.780359	0.816608	0.34	classA	0.787609	Passed	Passed	Passed
NMUR1	GNA11	10.93	Q9HB89	NMUR1_HUMAN	P29992	GNA11_HUMAN	-76.812	-3.083	2491.46	0.758354	0.794677	0.381	classA	0.765618	Passed	Passed	Passed
NMUR1	GNA14	10.8079	Q9HB89	NMUR1_HUMAN	O95837	GNA14_HUMAN	-72.883	-3.014	2418.34	0.772645	0.818509	0.318	classA	0.781818	Passed	Passed	Passed
NMUR1	GNA15	8.46384	Q9HB89	NMUR1_HUMAN	P30679	GNA15_HUMAN	-74.976	-3.221	2327.86	0.742116	0.773712	0.28	classA	0.748435	Passed	Passed	Passed
NMUR2	GNAQ	11.1738	Q9GZQ4	NMUR2_HUMAN	P50148	GNAQ_HUMAN	-91.569	-2.989	3063.32	0.744082	0.777334	0.468	classA	0.750732	Passed	Passed	Passed
NMUR2	GNA11	11.1738	Q9GZQ4	NMUR2_HUMAN	P29992	GNA11_HUMAN	-74.328	-2.624	2832.27	0.734941	0.772538	0.404	classA	0.74246	Passed	Passed	Passed
NMUR2	GNA14	11.134	Q9GZQ4	NMUR2_HUMAN	O95837	GNA14_HUMAN	-104.366	-3.092	3375.46	0.759719	0.800989	0.507	classA	0.767973	Passed	Passed	Passed
NMUR2	GNA15	10.949	Q9GZQ4	NMUR2_HUMAN	P30679	GNA15_HUMAN	-65.639	-2.725	2408.4	0.721455	0.764947	0.363	classA	0.730153	Passed	Passed	Passed
NPBWR1	GNAI1	8.63271	P48145	NPBW1_HUMAN	P63096	GNAI1_HUMAN	-54.915	-3.132	1753.42	0.7365	0.798348	0.314	classA	0.74887	Passed	Passed	Passed
NPBWR1	GNAI2	8.63271	P48145	NPBW1_HUMAN	P04899	GNAI2_HUMAN	-68.004	-3.133	2170.35	0.786941	0.830713	0.352	classA	0.795695	Passed	Passed	Passed
NPBWR1	GNAO1	7.37745	P48145	NPBW1_HUMAN	P09471	GNAO_HUMAN	-60.048	-3.047	1970.86	0.784857	0.826226	0.306	classA	0.79313	Passed	Passed	Passed
NPBWR1	GoB	7.37745	P48145	NPBW1_HUMAN	P09471-2	GNAO_HUMAN	-60.318	-3.605	1673.26	0.794707	0.83251	0.412	classA	0.802268	Passed	Passed	Passed
NPFFR1	GNAI1	9.30485	Q9GZQ6	NPFF1_HUMAN	P63096	GNAI1_HUMAN	-55.247	-2.744	2013.18	0.689948	0.761696	0.223	classA	0.704297	Passed	x	Passed
NPFFR1	GNAI2	9.29676	Q9GZQ6	NPFF1_HUMAN	P04899	GNAI2_HUMAN	-65.162	-2.858	2280.01	0.7618	0.798294	0.346	classA	0.769099	Passed	Passed	Passed
NPFFR1	GNAO1	9.54961	Q9GZQ6	NPFF1_HUMAN	P09471	GNAO_HUMAN	-51.912	-2.828	1835.84	0.764229	0.796019	0.335	classA	0.770587	Passed	Passed	Passed
NPFFR1	GoB	9.79503	Q9GZQ6	NPFF1_HUMAN	P09471-2	GNAO_HUMAN	-54.471	-3.308	1646.42	0.763818	0.815671	0.336	classA	0.774188	Passed	Passed	Passed
NPFFR1	GNAZ	10.2693	Q9GZQ6	NPFF1_HUMAN	P19086	GNAZ_HUMAN	-76.343	-2.849	2679.79	0.725491	0.778777	0.302	classA	0.736148	Passed	Passed	Passed
NPFFR2	GNAI1	9.10832	Q9Y5X5	NPFF2_HUMAN	P63096	GNAI1_HUMAN	-52.695	-2.569	2050.93	0.712412	0.760821	0.25	classA	0.722094	Passed	Passed	Passed
NPFFR2	GNAI2	9.07644	Q9Y5X5	NPFF2_HUMAN	P04899	GNAI2_HUMAN	-57.452	-2.886	1990.47	0.749949	0.797482	0.304	classA	0.759456	Passed	Passed	Passed
NPFFR2	GNAO1	9.43304	Q9Y5X5	NPFF2_HUMAN	P09471	GNAO_HUMAN	-55.301	-3.257	1697.92	0.757049	0.808936	0.307	classA	0.767427	Passed	Passed	Passed
NPFFR2	GoB	9.68894	Q9Y5X5	NPFF2_HUMAN	P09471-2	GNAO_HUMAN	-54.798	-3.769	1454.1	0.76548	0.815546	0.339	classA	0.775493	Passed	Passed	x
NPFFR2	GNAZ	9.96163	Q9Y5X5	NPFF2_HUMAN	P19086	GNAZ_HUMAN	-59.234	-3.18	1862.97	0.731241	0.78144	0.293	classA	0.741281	Passed	Passed	Passed
NPY1R	GNAI1	10.9708	P25929	NPY1R_HUMAN	P63096	GNAI1_HUMAN	-51.203	-2.364	2166.05	0.739801	0.785939	0.247	classA	0.749029	Passed	Passed	Passed
NPY1R	GNAI2	10.8615	P25929	NPY1R_HUMAN	P04899	GNAI2_HUMAN	-81.253	-2.899	2803	0.785148	0.826106	0.415	classA	0.79334	Passed	Passed	Passed
NPY1R	GNAO1	10.6388	P25929	NPY1R_HUMAN	P09471	GNAO_HUMAN	-48.92	-2.4	2038.69	0.794693	0.835731	0.307	classA	0.802901	Passed	Passed	Passed
NPY1R	GoB	11.1726	P25929	NPY1R_HUMAN	P09471-2	GNAO_HUMAN	-55.744	-2.626	2122.39	0.793252	0.835839	0.344	classA	0.80177	Passed	Passed	Passed
NPY1R	GNAZ	11.6967	P25929	NPY1R_HUMAN	P19086	GNAZ_HUMAN	-64.807	-2.635	2459.32	0.756604	0.804698	0.302	classA	0.766222	Passed	Passed	Passed
NPY5R	GNAO1	9.32308	Q15761	NPY5R_HUMAN	P09471	GNAO_HUMAN	-61.769	-3.117	1981.79	0.762234	0.810376	0.277	classA	0.771863	Passed	Passed	Passed
NPY5R	GoB	9.12962	Q15761	NPY5R_HUMAN	P09471-2	GNAO_HUMAN	-59.481	-2.996	1985.59	0.755609	0.810126	0.324	classA	0.766512	Passed	Passed	Passed
NPY5R	GNAZ	8.78864	Q15761	NPY5R_HUMAN	P19086	GNAZ_HUMAN	-54.159	-3.082	1757.36	0.730693	0.772763	0.204	classA	0.739107	Passed	x	Passed
NTSR1	GNAS	9.48719	P30989	NTR1_HUMAN	P63092	GNAS2_HUMAN	-61.917	-2.688	2303.62	0.784704	0.830816	0.295	classA	0.793927	Passed	Passed	Passed
NTSR1	GNAL	9.31782	P30989	NTR1_HUMAN	P38405	GNAL_HUMAN	-50.188	-2.612	1921.18	0.785839	0.825166	0.259	classA	0.793705	Passed	Passed	Passed
NTSR1	GNAI1	10.7298	P30989	NTR1_HUMAN	P63096	GNAI1_HUMAN	-59.837	-2.612	2290.45	0.740847	0.772273	0.289	classA	0.747132	Passed	Passed	Passed
NTSR1	GNAI2	10.7298	P30989	NTR1_HUMAN	P04899	GNAI2_HUMAN	-72.766	-3.419	2128.32	0.805786	0.843344	0.384	classA	0.813297	Passed	Passed	Passed
NTSR1	GNAO1	10.2213	P30989	NTR1_HUMAN	P09471	GNAO_HUMAN	-49.604	-2.678	1852.23	0.799361	0.837013	0.333	classA	0.806892	Passed	Passed	Passed
NTSR1	GoB	10.2213	P30989	NTR1_HUMAN	P09471-2	GNAO_HUMAN	-50.183	-2.592	1936.41	0.799477	0.837364	0.394	classA	0.807055	Passed	Passed	Passed
NTSR1	GNAZ	10.4885	P30989	NTR1_HUMAN	P19086	GNAZ_HUMAN	-60.407	-2.951	2046.78	0.776579	0.819247	0.443	classA	0.785113	Passed	Passed	Passed
NTSR1	GNAQ	11.6053	P30989	NTR1_HUMAN	P50148	GNAQ_HUMAN	-75.765	-3.065	2472.21	0.770055	0.804796	0.404	classA	0.777003	Passed	Passed	Passed
NTSR1	GNA11	11.6053	P30989	NTR1_HUMAN	P29992	GNA11_HUMAN	-76.616	-3.145	2435.97	0.771704	0.80647	0.38	classA	0.778657	Passed	Passed	Passed
NTSR1	GNA14	11.5333	P30989	NTR1_HUMAN	O95837	GNA14_HUMAN	-77.221	-3.004	2570.44	0.798188	0.837394	0.348	classA	0.806029	Passed	Passed	Passed
NTSR1	GNA15	9.13451	P30989	NTR1_HUMAN	P30679	GNA15_HUMAN	-33.592	-2.425	1385	0.73905	0.770913	0.156	classA	0.745423	Passed	x	x
GPR68	GNAI1	8.36272	Q15743	OGR1_HUMAN	P63096	GNAI1_HUMAN	-69.135	-2.847	2428.77	0.730461	0.791273	0.354	classA	0.742623	x	Passed	Passed
GPR68	GNAI2	8.45471	Q15743	OGR1_HUMAN	P04899	GNAI2_HUMAN	-54.876	-2.464	2226.85	0.760216	0.809288	0.327	classA	0.77003	x	Passed	Passed
GPR68	GNAO1	9.0736	Q15743	OGR1_HUMAN	P09471	GNAO_HUMAN	-67.817	-3.156	2148.95	0.779891	0.802341	0.311	classA	0.784381	x	Passed	Passed
GPR68	GoB	9.34686	Q15743	OGR1_HUMAN	P09471-2	GNAO_HUMAN	-61.131	-3.145	1943.79	0.77054	0.817382	0.381	classA	0.779908	x	Passed	Passed
GPR68	GNAQ	9.401	Q15743	OGR1_HUMAN	P50148	GNAQ_HUMAN	-79.704	-3.151	2529.53	0.714687	0.742425	0.401	classA	0.720235	x	Passed	Passed
GPR68	GNA11	9.346	Q15743	OGR1_HUMAN	P29992	GNA11_HUMAN	-79.253	-3.136	2526.92	0.713851	0.755008	0.379	classA	0.722082	x	Passed	Passed
GPR68	GNA14	9.1731	Q15743	OGR1_HUMAN	O95837	GNA14_HUMAN	-77.299	-2.982	2592.23	0.714836	0.763544	0.364	classA	0.724578	x	Passed	Passed
GPR68	GNA15	8.11456	Q15743	OGR1_HUMAN	P30679	GNA15_HUMAN	0	0	0	0.675754	0.713946	0.089	classA	0.683392	x	x	x
OPRD1	GNAI1	10.4763	P41143	OPRD_HUMAN	P63096	GNAI1_HUMAN	-81.2	-3.178	2555.12	0.755739	0.79558	0.299	classA	0.763707	Passed	Passed	Passed
OPRD1	GNAI2	10.3592	P41143	OPRD_HUMAN	P04899	GNAI2_HUMAN	-81.573	-3.494	2334.64	0.793797	0.827444	0.376	classA	0.800526	Passed	Passed	Passed
OPRD1	GNAO1	10.1852	P41143	OPRD_HUMAN	P09471	GNAO_HUMAN	-56.449	-3.252	1735.58	0.789719	0.821471	0.257	classA	0.79607	Passed	Passed	Passed
OPRD1	GoB	10.3503	P41143	OPRD_HUMAN	P09471-2	GNAO_HUMAN	-67.382	-2.949	2285.21	0.787337	0.831508	0.324	classA	0.796172	Passed	Passed	Passed
OPRD1	GNAZ	11.7515	P41143	OPRD_HUMAN	P19086	GNAZ_HUMAN	-67.997	-3.495	1945.53	0.759182	0.804939	0.275	classA	0.768333	Passed	Passed	Passed
OPRD1	GNA14	8.68113	P41143	OPRD_HUMAN	O95837	GNA14_HUMAN	-31.984	-2.44	1310.68	0.731591	0.785156	0.169	classA	0.742304	Passed	x	x
OPRD1	GNA15	8.54461	P41143	OPRD_HUMAN	P30679	GNA15_HUMAN	-67.128	-3.076	2182.48	0.720023	0.761447	0.237	classA	0.728308	Passed	Passed	Passed
OPRK1	GNAI1	10.8726	P41145	OPRK_HUMAN	P63096	GNAI1_HUMAN	-72.75	-2.84	2561.83	0.739771	0.792936	0.275	classA	0.750404	Passed	Passed	Passed
OPRK1	GNAI2	10.7842	P41145	OPRK_HUMAN	P04899	GNAI2_HUMAN	-70.637	-3.204	2204.92	0.796396	0.827106	0.379	classA	0.802538	Passed	Passed	Passed
OPRK1	GNAO1	10.6677	P41145	OPRK_HUMAN	P09471	GNAO_HUMAN	-75.123	-3.354	2239.59	0.790301	0.834826	0.322	classA	0.799206	Passed	Passed	Passed
OPRK1	GoB	10.8123	P41145	OPRK_HUMAN	P09471-2	GNAO_HUMAN	-68.064	-2.958	2301.02	0.795723	0.837439	0.307	classA	0.804066	Passed	Passed	Passed
OPRK1	GNAZ	10.8427	P41145	OPRK_HUMAN	P19086	GNAZ_HUMAN	-72.629	-2.599	2794.84	0.759162	0.804932	0.322	classA	0.768316	Passed	Passed	Passed
OPRK1	GNA12	8.30938	P41145	OPRK_HUMAN	Q03113	GNA12_HUMAN	-42.233	-2.481	1702.28	0.718752	0.766499	0.212	classA	0.728301	Passed	x	Passed
OPRM1	GNAI1	9.56354	P35372	OPRM_HUMAN	P63096	GNAI1_HUMAN	-83.53	-3.009	2776.34	0.757905	0.799407	0.458	classA	0.766206	Passed	Passed	Passed
OPRM1	GNAI2	9.56037	P35372	OPRM_HUMAN	P04899	GNAI2_HUMAN	-81.187	-3.282	2473.89	0.808868	0.843749	0.464	classA	0.815844	Passed	Passed	Passed
OPRM1	GNAO1	9.40678	P35372	OPRM_HUMAN	P09471	GNAO_HUMAN	-72.101	-3.131	2303.02	0.794828	0.837849	0.407	classA	0.803432	Passed	Passed	Passed
OPRM1	GoB	9.55292	P35372	OPRM_HUMAN	P09471-2	GNAO_HUMAN	-76.672	-2.961	2589.73	0.810599	0.844742	0.421	classA	0.817427	Passed	Passed	Passed
OPRM1	GNAZ	9.95618	P35372	OPRM_HUMAN	P19086	GNAZ_HUMAN	-76.627	-3.168	2419.13	0.773531	0.800371	0.419	classA	0.778899	Passed	Passed	Passed
OPRM1	GNA15	7.70309	P35372	OPRM_HUMAN	P30679	GNA15_HUMAN	-69.679	-2.801	2488.06	0.744032	0.793316	0.312	classA	0.753889	Passed	Passed	Passed
OPRL1	GNAI1	11.5291	P41146	OPRX_HUMAN	P63096	GNAI1_HUMAN	-85.211	-3.302	2580.53	0.76044	0.800785	0.292	classA	0.768509	Passed	Passed	Passed
OPRL1	GNAI2	11.3499	P41146	OPRX_HUMAN	P04899	GNAI2_HUMAN	-83.395	-3.189	2614.82	0.794663	0.828416	0.341	classA	0.801414	Passed	Passed	Passed
OPRL1	GNAO1	11.4384	P41146	OPRX_HUMAN	P09471	GNAO_HUMAN	-72.985	-2.941	2481.77	0.792362	0.819649	0.341	classA	0.79782	Passed	Passed	Passed
OPRL1	GoB	11.6631	P41146	OPRX_HUMAN	P09471-2	GNAO_HUMAN	-72.235	-3.126	2310.46	0.798374	0.840909	0.231	classA	0.806881	Passed	Passed	Passed
OPRL1	GNAZ	12.1475	P41146	OPRX_HUMAN	P19086	GNAZ_HUMAN	-78.672	-3.063	2568.82	0.762817	0.80556	0.304	classA	0.771366	Passed	Passed	Passed
OPRL1	GNA14	10.1719	P41146	OPRX_HUMAN	O95837	GNA14_HUMAN	-45.973	-2.616	1757.68	0.763969	0.806709	0.153	classA	0.772517	Passed	x	Passed
OPRL1	GNA15	10.0195	P41146	OPRX_HUMAN	P30679	GNA15_HUMAN	-46.703	-3.162	1476.8	0.688891	0.742381	0.198	classA	0.699589	Passed	x	x
HCRTR1	GNAS	10.0558	O43613	OX1R_HUMAN	P63092	GNAS2_HUMAN	-76.213	-2.782	2739.77	0.750456	0.800311	0.356	classA	0.760427	Passed	Passed	Passed
HCRTR1	GNAL	10.0809	O43613	OX1R_HUMAN	P38405	GNAL_HUMAN	-72.091	-2.884	2499.69	0.750505	0.793933	0.364	classA	0.759191	Passed	Passed	Passed
HCRTR1	GNAI1	11.1468	O43613	OX1R_HUMAN	P63096	GNAI1_HUMAN	-44.428	-2.688	1652.74	0.741639	0.78795	0.336	classA	0.750901	Passed	Passed	Passed
HCRTR1	GNAI2	11.1468	O43613	OX1R_HUMAN	P04899	GNAI2_HUMAN	-61.169	-2.856	2142.01	0.772071	0.817441	0.393	classA	0.781145	Passed	Passed	Passed
HCRTR1	GNAO1	10.5993	O43613	OX1R_HUMAN	P09471	GNAO_HUMAN	-51.194	-2.88	1777.41	0.781618	0.813524	0.409	classA	0.787999	Passed	Passed	Passed
HCRTR1	GoB	10.5993	O43613	OX1R_HUMAN	P09471-2	GNAO_HUMAN	-56.287	-2.485	2265.5	0.787198	0.827633	0.466	classA	0.795285	Passed	Passed	Passed
HCRTR1	GNAZ	11.1846	O43613	OX1R_HUMAN	P19086	GNAZ_HUMAN	-63.713	-2.685	2373.04	0.74176	0.792126	0.317	classA	0.751833	Passed	Passed	Passed
HCRTR1	GNAQ	11.1902	O43613	OX1R_HUMAN	P50148	GNAQ_HUMAN	-76.039	-2.483	3062.75	0.726655	0.760833	0.432	classA	0.73349	Passed	Passed	Passed
HCRTR1	GNA11	11.1902	O43613	OX1R_HUMAN	P29992	GNA11_HUMAN	-78.109	-2.82	2770.19	0.721808	0.765986	0.455	classA	0.730643	Passed	Passed	Passed
HCRTR1	GNA14	11.4686	O43613	OX1R_HUMAN	O95837	GNA14_HUMAN	-79.805	-2.589	3081.97	0.750912	0.802276	0.444	classA	0.761185	Passed	Passed	Passed
HCRTR1	GNA15	11.3428	O43613	OX1R_HUMAN	P30679	GNA15_HUMAN	-69.852	-2.934	2381	0.72281	0.786319	0.365	classA	0.735512	Passed	Passed	Passed
HCRTR2	GNAS	8.85441	O43614	OX2R_HUMAN	P63092	GNAS2_HUMAN	-79.299	-2.885	2748.42	0.760961	0.806341	0.392	classA	0.770037	Passed	Passed	Passed
HCRTR2	GNAL	8.88697	O43614	OX2R_HUMAN	P38405	GNAL_HUMAN	-69.299	-2.774	2498.56	0.761322	0.801253	0.378	classA	0.769308	Passed	Passed	Passed
HCRTR2	GNAI1	9.05301	O43614	OX2R_HUMAN	P63096	GNAI1_HUMAN	-68.157	-2.879	2367.26	0.757552	0.797022	0.439	classA	0.765446	Passed	Passed	Passed
HCRTR2	GNAI2	8.91248	O43614	OX2R_HUMAN	P04899	GNAI2_HUMAN	-81.279	-3.054	2661.62	0.792478	0.816666	0.463	classA	0.797315	Passed	Passed	Passed
HCRTR2	GNAO1	9.35541	O43614	OX2R_HUMAN	P09471	GNAO_HUMAN	-68.978	-2.635	2617.39	0.790201	0.809276	0.437	classA	0.794016	Passed	Passed	Passed
HCRTR2	GoB	9.53861	O43614	OX2R_HUMAN	P09471-2	GNAO_HUMAN	-62.269	-2.509	2481.74	0.791483	0.814549	0.441	classA	0.796096	Passed	Passed	Passed
HCRTR2	GNAZ	10.2159	O43614	OX2R_HUMAN	P19086	GNAZ_HUMAN	-87.249	-2.648	3295.16	0.776661	0.812762	0.448	classA	0.783881	Passed	Passed	Passed
HCRTR2	GNAQ	10.7301	O43614	OX2R_HUMAN	P50148	GNAQ_HUMAN	-98.809	-3.181	3105.93	0.787488	0.807291	0.471	classA	0.791449	Passed	Passed	Passed
HCRTR2	GNA11	10.6878	O43614	OX2R_HUMAN	P29992	GNA11_HUMAN	-89.269	-3.026	2949.57	0.736127	0.76127	0.448	classA	0.741155	Passed	Passed	Passed
HCRTR2	GNA14	10.4338	O43614	OX2R_HUMAN	O95837	GNA14_HUMAN	-88.646	-2.965	2989.46	0.778529	0.801817	0.482	classA	0.783187	Passed	Passed	Passed
HCRTR2	GNA15	9.00164	O43614	OX2R_HUMAN	P30679	GNA15_HUMAN	-46.903	-3.187	1471.6	0.692464	0.74981	0.251	classA	0.703933	Passed	Passed	x
HCRTR2	GNA12	9.21386	O43614	OX2R_HUMAN	Q03113	GNA12_HUMAN	-59.779	-2.785	2146.25	0.749167	0.779228	0.334	classA	0.755179	Passed	Passed	Passed
HCRTR2	GNA13	8.85119	O43614	OX2R_HUMAN	Q14344	GNA13_HUMAN	-60.946	-2.781	2191.8	0.764642	0.787548	0.345	classA	0.769223	Passed	Passed	Passed
OXGR1	GNAQ	6.2917	Q96P68	OXGR1_HUMAN	P50148	GNAQ_HUMAN	-89.873	-3.352	2681.02	0.739876	0.770397	0.388	classA	0.74598	Passed	Passed	Passed
OXGR1	GNA11	6.2917	Q96P68	OXGR1_HUMAN	P29992	GNA11_HUMAN	-82.574	-2.9	2847.19	0.732958	0.774704	0.349	classA	0.741307	Passed	Passed	Passed
OXTR	GNAI1	9.20602	P30559	OXYR_HUMAN	P63096	GNAI1_HUMAN	-48.211	-2.847	1693.62	0.731029	0.785433	0.293	classA	0.74191	Passed	Passed	Passed
OXTR	GNAI2	9.20602	P30559	OXYR_HUMAN	P04899	GNAI2_HUMAN	-75.244	-3.13	2403.97	0.792181	0.833059	0.408	classA	0.800357	Passed	Passed	Passed
OXTR	GNAQ	10.0363	P30559	OXYR_HUMAN	P50148	GNAQ_HUMAN	-87.847	-3.292	2668.54	0.726628	0.772927	0.457	classA	0.735888	Passed	Passed	Passed
OXTR	GNA11	10.0039	P30559	OXYR_HUMAN	P29992	GNA11_HUMAN	-87.323	-2.931	2979.43	0.714687	0.7779	0.447	classA	0.72733	Passed	Passed	Passed
OXTR	GNA14	9.18506	P30559	OXYR_HUMAN	O95837	GNA14_HUMAN	-70.007	-3.097	2260.61	0.758778	0.810007	0.299	classA	0.769024	Passed	Passed	Passed
OXTR	GNA15	9.27614	P30559	OXYR_HUMAN	P30679	GNA15_HUMAN	-56.951	-3.224	1766.24	0.676853	0.733974	0.227	classA	0.688277	Passed	x	Passed
P2RY1	GNA15	8.21052	P47900	P2RY1_HUMAN	P30679	GNA15_HUMAN	-31.459	-2.581	1218.96	0.698925	0.747379	0.165	classA	0.708616	Passed	x	x
P2RY2	GNAI1	7.09212	P41231	P2RY2_HUMAN	P63096	GNAI1_HUMAN	-52.435	-2.233	2348.15	0.716984	0.771669	0.276	classA	0.727921	Passed	Passed	Passed
P2RY2	GNAI2	7.11603	P41231	P2RY2_HUMAN	P04899	GNAI2_HUMAN	-64.815	-3.02	2146.24	0.76797	0.814466	0.448	classA	0.777269	Passed	Passed	Passed
P2RY2	GNAO1	7.30549	P41231	P2RY2_HUMAN	P09471	GNAO_HUMAN	-56.247	-2.77	2030.42	0.778374	0.808087	0.355	classA	0.784316	Passed	Passed	Passed
P2RY2	GoB	7.41048	P41231	P2RY2_HUMAN	P09471-2	GNAO_HUMAN	-56.727	-2.816	2014.14	0.776975	0.826127	0.396	classA	0.786806	Passed	Passed	Passed
P2RY2	GNAZ	7.46018	P41231	P2RY2_HUMAN	P19086	GNAZ_HUMAN	-74.244	-3.241	2290.63	0.739267	0.791573	0.341	classA	0.749728	Passed	Passed	Passed
P2RY2	GNAQ	6.99281	P41231	P2RY2_HUMAN	P50148	GNAQ_HUMAN	-64.243	-2.809	2287.06	0.713167	0.760526	0.275	classA	0.722638	Passed	Passed	Passed
P2RY2	GNA11	6.92219	P41231	P2RY2_HUMAN	P29992	GNA11_HUMAN	-63.234	-2.821	2241.82	0.716604	0.766374	0.267	classA	0.726558	Passed	Passed	Passed
P2RY2	GNA14	6.74728	P41231	P2RY2_HUMAN	O95837	GNA14_HUMAN	-65.442	-2.657	2462.97	0.744504	0.785974	0.322	classA	0.752798	Passed	Passed	Passed
P2RY2	GNA15	7.34384	P41231	P2RY2_HUMAN	P30679	GNA15_HUMAN	-45.088	-2.105	2141.87	0.714715	0.77429	0.211	classA	0.72663	Passed	x	Passed
P2RY4	GNA15	8.03927	P51582	P2RY4_HUMAN	P30679	GNA15_HUMAN	-42.827	-2.351	1821.54	0.729447	0.791046	0.244	classA	0.741767	Passed	Passed	Passed
P2RY11	GNAL	8.03992	Q96G91	P2Y11_HUMAN	P38405	GNAL_HUMAN	-72.786	-3.234	2250.68	0.79107	0.820443	0.322	classA	0.796945	Passed	Passed	Passed
P2RY11	GNAQ	8.23779	Q96G91	P2Y11_HUMAN	P50148	GNAQ_HUMAN	-67.252	-2.896	2321.93	0.761645	0.800847	0.444	classA	0.769485	Passed	Passed	Passed
P2RY11	GNA11	8.23779	Q96G91	P2Y11_HUMAN	P29992	GNA11_HUMAN	-76.612	-3.148	2433.89	0.761248	0.795012	0.42	classA	0.768001	Passed	Passed	Passed
P2RY11	GNA14	8.08106	Q96G91	P2Y11_HUMAN	O95837	GNA14_HUMAN	-74.367	-3.005	2474.85	0.789867	0.819496	0.378	classA	0.795793	Passed	Passed	Passed
P2RY11	GNA15	7.51319	Q96G91	P2Y11_HUMAN	P30679	GNA15_HUMAN	-46.304	-2.775	1668.64	0.717022	0.76154	0.186	classA	0.725925	Passed	x	Passed
P2RY13	GNAI1	6.78878	Q9BPV8	P2Y13_HUMAN	P63096	GNAI1_HUMAN	-13.531	-2.578	524.831	0.69838	0.72729	0.163	classA	0.704162	Passed	x	x
P2RY13	GNAI2	6.78878	Q9BPV8	P2Y13_HUMAN	P04899	GNAI2_HUMAN	-26.183	-2.093	1251.22	0.774619	0.820497	0.28	classA	0.783795	Passed	Passed	x
P2RY13	GNAO1	7.30054	Q9BPV8	P2Y13_HUMAN	P09471	GNAO_HUMAN	-22.864	-2.467	926.761	0.757727	0.800065	0.286	classA	0.766195	Passed	Passed	x
P2RY13	GoB	7.30054	Q9BPV8	P2Y13_HUMAN	P09471-2	GNAO_HUMAN	-29.902	-3.012	992.613	0.77176	0.817395	0.291	classA	0.780887	Passed	Passed	x
P2RY14	GNAZ	8.03494	Q15391	P2Y14_HUMAN	P19086	GNAZ_HUMAN	-27.536	-2.422	1136.93	0.732352	0.774689	0.239	classA	0.74082	Passed	Passed	x
ADCYAP1R1	GNAS	10.3211	P41586	PACR_HUMAN	P63092	GNAS2_HUMAN	-69.535	-3.461	2008.93	0.812015	0.834559	0.374	classB1	0.816524	Passed	Passed	Passed
ADCYAP1R1	GNAL	10.302	P41586	PACR_HUMAN	P38405	GNAL_HUMAN	-67.58	-3.29	2054.02	0.818906	0.840801	0.374	classB1	0.823285	Passed	Passed	Passed
ADCYAP1R1	GNAQ	10.4139	P41586	PACR_HUMAN	P50148	GNAQ_HUMAN	-66.866	-2.985	2240.02	0.750806	0.795046	0.276	classB1	0.759654	Passed	Passed	Passed
ADCYAP1R1	GNA11	10.4139	P41586	PACR_HUMAN	P29992	GNA11_HUMAN	-64.969	-2.817	2306.25	0.746234	0.776158	0.334	classB1	0.752219	Passed	Passed	Passed
ADCYAP1R1	GNA14	9.91592	P41586	PACR_HUMAN	O95837	GNA14_HUMAN	-66.734	-3.245	2056.44	0.734719	0.793332	0.213	classB1	0.746442	Passed	x	Passed
F2R	GNAI1	7.67198	P25116	PAR1_HUMAN	P63096	GNAI1_HUMAN	-52.81	-2.346	2251.12	0.731235	0.795025	0.212	classA	0.743993	Passed	x	Passed
F2R	GNAI2	8.00164	P25116	PAR1_HUMAN	P04899	GNAI2_HUMAN	-36.093	-2.074	1740.27	0.771986	0.81911	0.278	classA	0.781411	Passed	Passed	Passed
F2R	GNAO1	8.21235	P25116	PAR1_HUMAN	P09471	GNAO_HUMAN	-51.814	-2.64	1962.97	0.779801	0.825162	0.294	classA	0.788874	Passed	Passed	Passed
F2R	GoB	8.44972	P25116	PAR1_HUMAN	P09471-2	GNAO_HUMAN	-43.698	-2.833	1542.37	0.780114	0.827916	0.3	classA	0.789675	Passed	Passed	Passed
F2R	GNAZ	8.55251	P25116	PAR1_HUMAN	P19086	GNAZ_HUMAN	-38.815	-2.853	1360.41	0.74797	0.790492	0.174	classA	0.756475	Passed	x	x
F2R	GNAQ	8.8057	P25116	PAR1_HUMAN	P50148	GNAQ_HUMAN	-60.293	-2.658	2268.01	0.727265	0.750765	0.291	classA	0.731965	Passed	Passed	Passed
F2R	GNA11	8.79424	P25116	PAR1_HUMAN	P29992	GNA11_HUMAN	-60.737	-3.113	1951.2	0.733424	0.770347	0.257	classA	0.740809	Passed	Passed	Passed
F2R	GNA14	8.273	P25116	PAR1_HUMAN	O95837	GNA14_HUMAN	-68.484	-3.155	2170.69	0.727782	0.772983	0.285	classA	0.736822	Passed	Passed	Passed
F2R	GNA15	8.64053	P25116	PAR1_HUMAN	P30679	GNA15_HUMAN	-56.662	-2.999	1889.31	0.723063	0.779707	0.231	classA	0.734392	Passed	Passed	Passed
F2R	GNA13	8.95157	P25116	PAR1_HUMAN	Q14344	GNA13_HUMAN	-51.708	-3.003	1721.6	0.765096	0.806052	0.347	classA	0.773287	Passed	Passed	Passed
F2RL1	GNAI1	7.69721	P55085	PAR2_HUMAN	P63096	GNAI1_HUMAN	-54.6	-2.658	2053.82	0.782358	0.823473	0.258	classA	0.790581	Passed	Passed	Passed
F2RL1	GNAI2	7.78743	P55085	PAR2_HUMAN	P04899	GNAI2_HUMAN	-57.821	-2.818	2051.65	0.817092	0.854483	0.214	classA	0.82457	Passed	x	Passed
F2RL1	GNAO1	7.78486	P55085	PAR2_HUMAN	P09471	GNAO_HUMAN	-58.858	-2.887	2038.63	0.825724	0.858839	0.267	classA	0.832347	Passed	Passed	Passed
F2RL1	GoB	8.04214	P55085	PAR2_HUMAN	P09471-2	GNAO_HUMAN	-60.297	-2.963	2035.02	0.842487	0.871305	0.318	classA	0.84825	Passed	Passed	Passed
F2RL1	GNAZ	7.94515	P55085	PAR2_HUMAN	P19086	GNAZ_HUMAN	-51.54	-2.701	1908.5	0.789853	0.839065	0.274	classA	0.799695	Passed	Passed	Passed
F2RL1	GNAQ	7.44375	P55085	PAR2_HUMAN	P50148	GNAQ_HUMAN	-88.317	-3.256	2712.25	0.798692	0.837651	0.373	classA	0.806484	Passed	Passed	Passed
F2RL1	GNA11	7.90644	P55085	PAR2_HUMAN	P29992	GNA11_HUMAN	-78.721	-3.167	2485.32	0.79598	0.837096	0.358	classA	0.804203	Passed	Passed	Passed
F2RL1	GNA14	7.60257	P55085	PAR2_HUMAN	O95837	GNA14_HUMAN	-92.451	-3.201	2887.99	0.796719	0.838501	0.371	classA	0.805076	Passed	Passed	Passed
F2RL1	GNA15	7.73561	P55085	PAR2_HUMAN	P30679	GNA15_HUMAN	-39.075	-2.609	1497.86	0.736072	0.787907	0.281	classA	0.746439	Passed	Passed	x
F2RL1	GNA12	8.75524	P55085	PAR2_HUMAN	Q03113	GNA12_HUMAN	-41.029	-2.661	1541.69	0.767885	0.815056	0.191	classA	0.777319	Passed	x	Passed
F2RL1	GNA13	8.2392	P55085	PAR2_HUMAN	Q14344	GNA13_HUMAN	-51.874	-2.627	1974.33	0.792195	0.837813	0.251	classA	0.801319	Passed	Passed	Passed
PTGDR	GNAS	9.64646	Q13258	PD2R_HUMAN	P63092	GNAS2_HUMAN	-85.758	-3.073	2790.9	0.835919	0.866864	0.403	classA	0.842108	Passed	Passed	Passed
PTGDR	GNAL	9.49671	Q13258	PD2R_HUMAN	P38405	GNAL_HUMAN	-71.654	-3.185	2249.89	0.818422	0.841139	0.403	classA	0.822965	Passed	Passed	Passed
PTGER1	GNAI1	8.46111	P34995	PE2R1_HUMAN	P63096	GNAI1_HUMAN	-10.169	-1.91	532.361	0.703899	0.762473	0.243	classA	0.715614	Passed	Passed	x
PTGER1	GNAI2	8.86109	P34995	PE2R1_HUMAN	P04899	GNAI2_HUMAN	-47.089	-2.989	1575.24	0.752748	0.797906	0.229	classA	0.761779	Passed	x	Passed
PTGER1	GNAO1	9.11075	P34995	PE2R1_HUMAN	P09471	GNAO_HUMAN	-13.127	-2.356	557.237	0.72136	0.7586	0.252	classA	0.728808	Passed	Passed	x
PTGER1	GoB	8.80701	P34995	PE2R1_HUMAN	P09471-2	GNAO_HUMAN	-17.602	-2.174	809.496	0.734519	0.776947	0.224	classA	0.743005	Passed	x	x
PTGER1	GNAQ	10.3299	P34995	PE2R1_HUMAN	P50148	GNAQ_HUMAN	-83.307	-3.245	2567.35	0.715643	0.731498	0.397	classA	0.718814	Passed	Passed	Passed
PTGER1	GNA11	10.3446	P34995	PE2R1_HUMAN	P29992	GNA11_HUMAN	-67.075	-2.804	2392.11	0.726455	0.768184	0.407	classA	0.734801	Passed	Passed	Passed
PTGER1	GNA14	9.82263	P34995	PE2R1_HUMAN	O95837	GNA14_HUMAN	-71.176	-2.778	2562.54	0.750602	0.804392	0.278	classA	0.76136	Passed	Passed	Passed
PTGER1	GNA15	10.1522	P34995	PE2R1_HUMAN	P30679	GNA15_HUMAN	-44.272	-2.721	1627.31	0.684784	0.746651	0.333	classA	0.697158	Passed	Passed	Passed
PTGER1	GNA12	10.7934	P34995	PE2R1_HUMAN	Q03113	GNA12_HUMAN	-66.194	-2.797	2366.26	0.718903	0.765106	0.24	classA	0.728144	Passed	Passed	Passed
PTGER1	GNA13	9.3763	P34995	PE2R1_HUMAN	Q14344	GNA13_HUMAN	-63.713	-2.849	2236.5	0.743906	0.787939	0.298	classA	0.752712	Passed	Passed	Passed
PTGER2	GNAS	10.5526	P43116	PE2R2_HUMAN	P63092	GNAS2_HUMAN	-63.801	-2.595	2458.33	0.816663	0.847489	0.434	classA	0.822828	Passed	Passed	Passed
PTGER2	GNAL	9.27032	P43116	PE2R2_HUMAN	P38405	GNAL_HUMAN	-70.353	-2.927	2403.68	0.814638	0.845471	0.365	classA	0.820805	Passed	Passed	Passed
PTGER3	GNAI1	11.4735	P43115	PE2R3_HUMAN	P63096	GNAI1_HUMAN	-64.009	-2.67	2397.01	0.746708	0.783674	0.345	classA	0.754101	Passed	Passed	Passed
PTGER3	GNAI2	11.3809	P43115	PE2R3_HUMAN	P04899	GNAI2_HUMAN	-67.457	-2.88	2342.09	0.798806	0.838174	0.378	classA	0.80668	Passed	Passed	Passed
PTGER3	GNAO1	11.502	P43115	PE2R3_HUMAN	P09471	GNAO_HUMAN	-56.531	-2.442	2314.69	0.811041	0.845487	0.443	classA	0.81793	Passed	Passed	Passed
PTGER3	GoB	11.4249	P43115	PE2R3_HUMAN	P09471-2	GNAO_HUMAN	-59.181	-2.856	2072.02	0.813079	0.852349	0.406	classA	0.820933	Passed	Passed	Passed
PTGER3	GNAZ	11.6015	P43115	PE2R3_HUMAN	P19086	GNAZ_HUMAN	-67.582	-2.836	2382.61	0.775085	0.821658	0.352	classA	0.7844	Passed	Passed	Passed
PTGER3	GNAQ	9.79629	P43115	PE2R3_HUMAN	P50148	GNAQ_HUMAN	-73.962	-2.674	2765.95	0.7359	0.766058	0.296	classA	0.741932	Passed	Passed	Passed
PTGER3	GNA11	9.79629	P43115	PE2R3_HUMAN	P29992	GNA11_HUMAN	-74.029	-2.77	2672.36	0.73294	0.776431	0.289	classA	0.741638	Passed	Passed	Passed
PTGER3	GNA14	9.0193	P43115	PE2R3_HUMAN	O95837	GNA14_HUMAN	-70.213	-2.637	2662.9	0.762897	0.813628	0.274	classA	0.773043	Passed	Passed	Passed
PTGER3	GNA15	9.47454	P43115	PE2R3_HUMAN	P30679	GNA15_HUMAN	-37.757	-2.5	1510.29	0.714444	0.749101	0.153	classA	0.721375	Passed	x	Passed
PTGER3	GNA13	10.4075	P43115	PE2R3_HUMAN	Q14344	GNA13_HUMAN	-56.877	-2.322	2449.9	0.734118	0.78909	0.258	classA	0.745112	Passed	Passed	Passed
PTGER4	GNAS	11.702	P35408	PE2R4_HUMAN	P63092	GNAS2_HUMAN	-109.398	-3.11	3517.52	0.841662	0.802661	0.543	classA	0.833862	Passed	Passed	Passed
PTGER4	GNAL	10.8361	P35408	PE2R4_HUMAN	P38405	GNAL_HUMAN	-93.378	-3.13	2983.45	0.829305	0.791371	0.505	classA	0.821718	Passed	Passed	Passed
PTGER4	GNAI1	10.7724	P35408	PE2R4_HUMAN	P63096	GNAI1_HUMAN	-67.926	-2.839	2392.99	0.706883	0.744241	0.275	classA	0.714354	Passed	Passed	Passed
PTGER4	GNAI2	10.5418	P35408	PE2R4_HUMAN	P04899	GNAI2_HUMAN	-67.997	-2.839	2394.85	0.757522	0.774673	0.264	classA	0.760953	Passed	Passed	Passed
PTGER4	GoB	9.30974	P35408	PE2R4_HUMAN	P09471-2	GNAO_HUMAN	-61.89	-3.219	1922.78	0.777276	0.782015	0.355	classA	0.778224	Passed	Passed	Passed
PTGER4	GNAZ	9.66301	P35408	PE2R4_HUMAN	P19086	GNAZ_HUMAN	-63.482	-2.856	2222.57	0.741677	0.754012	0.269	classA	0.744144	Passed	Passed	Passed
PTGFR	GNAS	10.7958	P43088	PF2R_HUMAN	P63092	GNAS2_HUMAN	-55.528	-2.517	2206.52	0.792249	0.836105	0.301	classA	0.801021	Passed	Passed	Passed
PTGFR	GNAL	10.6792	P43088	PF2R_HUMAN	P38405	GNAL_HUMAN	-43.72	-2.286	1912.48	0.7874	0.823888	0.324	classA	0.794698	Passed	Passed	Passed
PTGFR	GNAO1	8.5739	P43088	PF2R_HUMAN	P09471	GNAO_HUMAN	-35.157	-2.723	1291.19	0.764603	0.808846	0.307	classA	0.773451	Passed	Passed	x
PTGFR	GoB	8.61278	P43088	PF2R_HUMAN	P09471-2	GNAO_HUMAN	-30.232	-2.629	1149.9	0.781113	0.827177	0.274	classA	0.790326	Passed	Passed	x
PTGFR	GNAZ	8.87562	P43088	PF2R_HUMAN	P19086	GNAZ_HUMAN	-37.266	-2.271	1640.82	0.749278	0.797995	0.324	classA	0.759022	Passed	Passed	Passed
PTGFR	GNAQ	10.6132	P43088	PF2R_HUMAN	P50148	GNAQ_HUMAN	-57.884	-2.492	2322.65	0.757085	0.788717	0.387	classA	0.763412	Passed	Passed	Passed
PTGFR	GNA11	10.6389	P43088	PF2R_HUMAN	P29992	GNA11_HUMAN	-74.803	-2.797	2674.53	0.754664	0.78383	0.423	classA	0.760497	Passed	Passed	Passed
PTGFR	GNA14	10.2865	P43088	PF2R_HUMAN	O95837	GNA14_HUMAN	-69.06	-2.656	2600.59	0.781684	0.824097	0.373	classA	0.790167	Passed	Passed	Passed
PTGFR	GNA15	9.94858	P43088	PF2R_HUMAN	P30679	GNA15_HUMAN	-43.252	-2.655	1629.26	0.751149	0.784575	0.3	classA	0.757834	Passed	Passed	Passed
PTGFR	GNA12	9.73904	P43088	PF2R_HUMAN	Q03113	GNA12_HUMAN	-63.845	-2.8	2280.09	0.753808	0.797718	0.315	classA	0.76259	Passed	Passed	Passed
PTGFR	GNA13	10.0366	P43088	PF2R_HUMAN	Q14344	GNA13_HUMAN	-60.234	-2.799	2152.17	0.764015	0.805806	0.372	classA	0.772373	Passed	Passed	Passed
PTGIR	GNAS	11.1228	P43119	PI2R_HUMAN	P63092	GNAS2_HUMAN	-70.003	-2.48	2823.24	0.826842	0.839241	0.456	classA	0.829322	Passed	Passed	Passed
PTGIR	GNAL	10.8786	P43119	PI2R_HUMAN	P38405	GNAL_HUMAN	-77.501	-2.81	2758.19	0.817973	0.821109	0.471	classA	0.8186	Passed	Passed	Passed
PTGIR	GNAQ	10.3348	P43119	PI2R_HUMAN	P50148	GNAQ_HUMAN	-67.537	-2.896	2332.41	0.751706	0.781349	0.383	classA	0.757634	Passed	Passed	Passed
PTGIR	GNA11	10.3348	P43119	PI2R_HUMAN	P29992	GNA11_HUMAN	-61.223	-2.873	2131.03	0.744939	0.780815	0.337	classA	0.752114	Passed	Passed	Passed
GPR65	GNAS	8.69216	Q8IYL9	PSYR_HUMAN	P63092	GNAS2_HUMAN	-86.453	-3.232	2674.58	0.766337	0.804191	0.371	classA	0.773908	Passed	Passed	Passed
PTAFR	GNAO1	11.0133	P25105	PTAFR_HUMAN	P09471	GNAO_HUMAN	-41.296	-3.095	1334.08	0.775609	0.818772	0.21	classA	0.784241	Passed	x	x
PTAFR	GoB	11.0133	P25105	PTAFR_HUMAN	P09471-2	GNAO_HUMAN	-38.232	-2.921	1308.98	0.779886	0.820174	0.202	classA	0.787944	Passed	x	x
PTAFR	GNAZ	11.0614	P25105	PTAFR_HUMAN	P19086	GNAZ_HUMAN	-47.496	-2.954	1607.85	0.765043	0.807929	0.196	classA	0.77362	Passed	x	Passed
PTAFR	GNA15	10.9456	P25105	PTAFR_HUMAN	P30679	GNA15_HUMAN	-43.5	-2.662	1633.81	0.70585	0.749337	0.206	classA	0.714548	Passed	x	Passed
PTH1R	GNAS	11.5945	Q03431	PTH1R_HUMAN	P63092	GNAS2_HUMAN	-70.492	-3.025	2330.37	0.819582	0.801027	0.399	classB1	0.815871	Passed	Passed	Passed
PTH1R	GNAL	10.0324	Q03431	PTH1R_HUMAN	P38405	GNAL_HUMAN	-64.182	-3.147	2039.63	0.813398	0.797839	0.396	classB1	0.810286	Passed	Passed	Passed
PTH1R	GNAQ	9.64472	Q03431	PTH1R_HUMAN	P50148	GNAQ_HUMAN	-58.989	-3.06	1928.01	0.730912	0.730094	0.24	classB1	0.730749	Passed	Passed	Passed
PTH1R	GNA11	9.28744	Q03431	PTH1R_HUMAN	P29992	GNA11_HUMAN	-56.793	-3.057	1857.89	0.730407	0.731025	0.236	classB1	0.730531	Passed	Passed	Passed
PTH1R	GNA14	9.16952	Q03431	PTH1R_HUMAN	O95837	GNA14_HUMAN	-51.876	-2.965	1749.68	0.724798	0.761167	0.18	classB1	0.732072	Passed	x	Passed
PTH1R	GNA15	11.0389	Q03431	PTH1R_HUMAN	P30679	GNA15_HUMAN	-37.769	-2.665	1417.09	0.641825	0.68623	0.168	classB1	0.650706	Passed	x	x
S1PR1	GNAI1	9.05176	P21453	S1PR1_HUMAN	P63096	GNAI1_HUMAN	-47.058	-2.925	1608.86	0.7427	0.784505	0.252	classA	0.751061	Passed	Passed	Passed
S1PR1	GNAI2	8.95543	P21453	S1PR1_HUMAN	P04899	GNAI2_HUMAN	-71.055	-3.094	2296.3	0.792451	0.833748	0.284	classA	0.80071	Passed	Passed	Passed
S1PR1	GNAO1	8.71367	P21453	S1PR1_HUMAN	P09471	GNAO_HUMAN	-60.636	-3.206	1891.36	0.805939	0.845582	0.322	classA	0.813867	Passed	Passed	Passed
S1PR1	GoB	8.82852	P21453	S1PR1_HUMAN	P09471-2	GNAO_HUMAN	-63.933	-3.394	1883.47	0.812359	0.85116	0.393	classA	0.820119	Passed	Passed	Passed
S1PR1	GNAZ	8.96749	P21453	S1PR1_HUMAN	P19086	GNAZ_HUMAN	-58.994	-2.738	2154.77	0.750649	0.797009	0.289	classA	0.759921	Passed	Passed	Passed
S1PR1	GNA12	8.58173	P21453	S1PR1_HUMAN	Q03113	GNA12_HUMAN	-39.169	-2.829	1384.41	0.745446	0.791238	0.209	classA	0.754605	Passed	x	x
S1PR1	GNA13	7.97531	P21453	S1PR1_HUMAN	Q14344	GNA13_HUMAN	-51.438	-2.982	1724.81	0.727697	0.785826	0.226	classA	0.739322	Passed	x	Passed
S1PR2	GNAS	8.40192	O95136	S1PR2_HUMAN	P63092	GNAS2_HUMAN	-48.287	-3.603	1340.18	0.69812	0.739748	0.209	classA	0.706446	Passed	x	x
S1PR2	GNAL	8.29059	O95136	S1PR2_HUMAN	P38405	GNAL_HUMAN	-41.695	-3.227	1291.91	0.728475	0.78326	0.228	classA	0.739432	Passed	x	x
S1PR2	GNAQ	9.47577	O95136	S1PR2_HUMAN	P50148	GNAQ_HUMAN	-53.852	-3.461	1555.84	0.715931	0.767441	0.211	classA	0.726233	Passed	x	Passed
S1PR2	GNA11	9.47577	O95136	S1PR2_HUMAN	P29992	GNA11_HUMAN	-51.532	-3.358	1534.76	0.704861	0.754623	0.202	classA	0.714814	Passed	x	Passed
S1PR2	GNA14	9.91366	O95136	S1PR2_HUMAN	O95837	GNA14_HUMAN	-50.626	-3.465	1461	0.749072	0.791101	0.219	classA	0.757477	Passed	x	x
S1PR2	GNA15	9.17495	O95136	S1PR2_HUMAN	P30679	GNA15_HUMAN	-11.498	-2.955	389.076	0.667711	0.701082	0.122	classA	0.674385	Passed	x	x
S1PR2	GNA12	10.2578	O95136	S1PR2_HUMAN	Q03113	GNA12_HUMAN	-54.949	-2.992	1836.43	0.742978	0.786095	0.218	classA	0.751601	Passed	x	Passed
S1PR3	GNAI1	9.28062	Q99500	S1PR3_HUMAN	P63096	GNAI1_HUMAN	-65.012	-3.051	2130.56	0.733131	0.778089	0.351	classA	0.742123	Passed	Passed	Passed
S1PR3	GNAI2	9.28062	Q99500	S1PR3_HUMAN	P04899	GNAI2_HUMAN	-48.971	-2.65	1848.14	0.770605	0.817433	0.366	classA	0.779971	Passed	Passed	Passed
S1PR3	GNAO1	9.37471	Q99500	S1PR3_HUMAN	P09471	GNAO_HUMAN	-57.845	-2.489	2323.88	0.782797	0.825777	0.4	classA	0.791393	Passed	Passed	Passed
S1PR3	GoB	9.37471	Q99500	S1PR3_HUMAN	P09471-2	GNAO_HUMAN	-43.462	-2.635	1649.31	0.776364	0.82511	0.343	classA	0.786113	Passed	Passed	Passed
S1PR3	GNAZ	9.32066	Q99500	S1PR3_HUMAN	P19086	GNAZ_HUMAN	-54.667	-3.049	1793.12	0.749618	0.80098	0.348	classA	0.75989	Passed	Passed	Passed
S1PR3	GNAQ	9.06692	Q99500	S1PR3_HUMAN	P50148	GNAQ_HUMAN	-77.602	-2.951	2629.57	0.702991	0.75244	0.341	classA	0.712881	Passed	Passed	Passed
S1PR3	GNA11	9.06692	Q99500	S1PR3_HUMAN	P29992	GNA11_HUMAN	-77.01	-3.177	2423.89	0.703419	0.756487	0.332	classA	0.714033	Passed	Passed	Passed
S1PR3	GNA14	9.18731	Q99500	S1PR3_HUMAN	O95837	GNA14_HUMAN	-46.35	-2.667	1738.11	0.728557	0.785341	0.277	classA	0.739914	Passed	Passed	Passed
S1PR3	GNA15	9.30678	Q99500	S1PR3_HUMAN	P30679	GNA15_HUMAN	-15.492	-2.253	687.736	0.657098	0.710673	0.246	classA	0.667813	Passed	Passed	x
S1PR3	GNA12	9.3682	Q99500	S1PR3_HUMAN	Q03113	GNA12_HUMAN	-68.578	-2.813	2437.51	0.746512	0.787898	0.323	classA	0.754789	Passed	Passed	Passed
S1PR3	GNA13	9.20814	Q99500	S1PR3_HUMAN	Q14344	GNA13_HUMAN	-25.528	-2.685	950.674	0.717263	0.765762	0.238	classA	0.726963	Passed	Passed	x
S1PR5	GNAI1	8.05097	Q9H228	S1PR5_HUMAN	P63096	GNAI1_HUMAN	-61.613	-3.212	1918.49	0.70384	0.741953	0.335	classA	0.711463	Passed	Passed	Passed
S1PR5	GNAI2	8.05097	Q9H228	S1PR5_HUMAN	P04899	GNAI2_HUMAN	-28.157	-2.334	1206.31	0.75491	0.80675	0.335	classA	0.765278	Passed	Passed	x
S1PR5	GNA13	7.02769	Q9H228	S1PR5_HUMAN	Q14344	GNA13_HUMAN	-19.721	-3.223	611.889	0.692423	0.74642	0.137	classA	0.703222	Passed	x	x
SSTR1	GNAI1	10.9043	P30872	SSR1_HUMAN	P63096	GNAI1_HUMAN	-46.083	-2.679	1720.3	0.744194	0.790086	0.279	classA	0.753372	Passed	Passed	Passed
SSTR1	GNAI2	10.9043	P30872	SSR1_HUMAN	P04899	GNAI2_HUMAN	-61.32	-3.111	1970.93	0.773377	0.813292	0.258	classA	0.78136	Passed	Passed	Passed
SSTR1	GNAO1	10.166	P30872	SSR1_HUMAN	P09471	GNAO_HUMAN	-41.906	-2.75	1523.68	0.768351	0.812532	0.295	classA	0.777187	Passed	Passed	Passed
SSTR1	GoB	10.166	P30872	SSR1_HUMAN	P09471-2	GNAO_HUMAN	-44.478	-2.919	1523.74	0.775082	0.8235	0.308	classA	0.784766	Passed	Passed	Passed
SSTR1	GNAZ	9.59909	P30872	SSR1_HUMAN	P19086	GNAZ_HUMAN	-66.13	-3.109	2127.22	0.744616	0.786975	0.3	classA	0.753088	Passed	Passed	Passed
SSTR2	GNAI1	11.2619	P30874	SSR2_HUMAN	P63096	GNAI1_HUMAN	-72.482	-3.137	2310.4	0.754917	0.801172	0.349	classA	0.764168	Passed	Passed	Passed
SSTR2	GNAI2	11.2088	P30874	SSR2_HUMAN	P04899	GNAI2_HUMAN	-72.624	-3.229	2248.94	0.807306	0.839274	0.469	classA	0.8137	Passed	Passed	Passed
SSTR2	GNAO1	10.9878	P30874	SSR2_HUMAN	P09471	GNAO_HUMAN	-70.127	-2.918	2403.64	0.808844	0.828919	0.464	classA	0.812859	Passed	Passed	Passed
SSTR2	GoB	11.2501	P30874	SSR2_HUMAN	P09471-2	GNAO_HUMAN	-66.198	-2.734	2421.07	0.803855	0.831353	0.438	classA	0.809354	Passed	Passed	Passed
SSTR2	GNAZ	11.4186	P30874	SSR2_HUMAN	P19086	GNAZ_HUMAN	-74.662	-2.91	2565.66	0.76115	0.807919	0.404	classA	0.770504	Passed	Passed	Passed
SSTR2	GNA14	9.95688	P30874	SSR2_HUMAN	O95837	GNA14_HUMAN	-59.918	-2.54	2359.1	0.734737	0.776012	0.21	classA	0.742992	Passed	x	Passed
SSTR2	GNA15	9.62224	P30874	SSR2_HUMAN	P30679	GNA15_HUMAN	-36.536	-2.66	1373.3	0.693303	0.760582	0.279	classA	0.706758	Passed	Passed	x
SSTR3	GNAI1	10.169	P32745	SSR3_HUMAN	P63096	GNAI1_HUMAN	-80.26	-3.057	2625.54	0.732573	0.799457	0.344	classA	0.74595	Passed	Passed	Passed
SSTR3	GNAI2	10.169	P32745	SSR3_HUMAN	P04899	GNAI2_HUMAN	-83.792	-3.073	2726.44	0.782877	0.80458	0.446	classA	0.787218	Passed	Passed	Passed
SSTR3	GNAO1	9.21133	P32745	SSR3_HUMAN	P09471	GNAO_HUMAN	-73.716	-3.084	2390.57	0.765657	0.800414	0.382	classA	0.772609	Passed	Passed	Passed
SSTR3	GoB	9.21133	P32745	SSR3_HUMAN	P09471-2	GNAO_HUMAN	-78.091	-2.991	2611.02	0.766714	0.800437	0.408	classA	0.773459	Passed	Passed	Passed
SSTR3	GNAZ	8.92209	P32745	SSR3_HUMAN	P19086	GNAZ_HUMAN	-82.065	-3.043	2696.57	0.727864	0.771664	0.348	classA	0.736624	Passed	Passed	Passed
SSTR4	GNAI1	10.8167	P31391	SSR4_HUMAN	P63096	GNAI1_HUMAN	-59.311	-2.76	2148.88	0.712233	0.774144	0.286	classA	0.724615	Passed	Passed	Passed
SSTR4	GNAI2	10.8167	P31391	SSR4_HUMAN	P04899	GNAI2_HUMAN	-70.609	-3.093	2282.69	0.766342	0.811117	0.308	classA	0.775297	Passed	Passed	Passed
SSTR4	GNAO1	10.0648	P31391	SSR4_HUMAN	P09471	GNAO_HUMAN	-49.67	-2.665	1863.51	0.771843	0.819067	0.311	classA	0.781288	Passed	Passed	Passed
SSTR4	GoB	10.0648	P31391	SSR4_HUMAN	P09471-2	GNAO_HUMAN	-39.6	-2.211	1791	0.772117	0.821569	0.285	classA	0.782008	Passed	Passed	Passed
SSTR4	GNAZ	9.70531	P31391	SSR4_HUMAN	P19086	GNAZ_HUMAN	-54.319	-2.827	1921.77	0.736269	0.79247	0.304	classA	0.74751	Passed	Passed	Passed
SSTR5	GNAI1	11.4123	P35346	SSR5_HUMAN	P63096	GNAI1_HUMAN	-66.648	-3	2221.35	0.744173	0.78625	0.394	classA	0.752589	Passed	Passed	Passed
SSTR5	GNAI2	11.4123	P35346	SSR5_HUMAN	P04899	GNAI2_HUMAN	-69.207	-2.842	2435.07	0.784319	0.826768	0.415	classA	0.792809	Passed	Passed	Passed
SSTR5	GNAO1	11.1355	P35346	SSR5_HUMAN	P09471	GNAO_HUMAN	-62.397	-2.965	2104.49	0.801134	0.840684	0.398	classA	0.809044	Passed	Passed	Passed
SSTR5	GoB	11.1355	P35346	SSR5_HUMAN	P09471-2	GNAO_HUMAN	-58.851	-3.056	1926.03	0.790571	0.834372	0.437	classA	0.799331	Passed	Passed	Passed
SSTR5	GNAZ	11.0305	P35346	SSR5_HUMAN	P19086	GNAZ_HUMAN	-75.139	-2.76	2722.2	0.757614	0.805176	0.394	classA	0.767126	Passed	Passed	Passed
TBXA2R	GNAQ	11.081	P21731	TA2R_HUMAN	P50148	GNAQ_HUMAN	-85.042	-3.322	2559.73	0.751867	0.785891	0.378	classA	0.758672	Passed	Passed	Passed
TBXA2R	GNA11	11.081	P21731	TA2R_HUMAN	P29992	GNA11_HUMAN	-86.066	-3.469	2481.14	0.750509	0.786691	0.369	classA	0.757746	Passed	Passed	Passed
TBXA2R	GNA14	11.0559	P21731	TA2R_HUMAN	O95837	GNA14_HUMAN	-71.307	-3.245	2197.22	0.723204	0.755362	0.333	classA	0.729636	Passed	Passed	Passed
TBXA2R	GNA15	8.36248	P21731	TA2R_HUMAN	P30679	GNA15_HUMAN	-48.743	-2.746	1775.09	0.702376	0.762448	0.295	classA	0.714391	Passed	Passed	Passed
TRHR	GNAQ	11.889	P34981	TRFR_HUMAN	P50148	GNAQ_HUMAN	-78.819	-3.127	2520.73	0.773828	0.804229	0.462	classA	0.779908	Passed	Passed	Passed
TRHR	GNA11	11.889	P34981	TRFR_HUMAN	P29992	GNA11_HUMAN	-77.812	-3.37	2309.31	0.759722	0.793986	0.422	classA	0.766575	Passed	Passed	Passed
TRHR	GNA14	12.1039	P34981	TRFR_HUMAN	O95837	GNA14_HUMAN	-71.569	-3	2385.42	0.767736	0.807929	0.351	classA	0.775774	Passed	Passed	Passed
TRHR	GNA15	9.49987	P34981	TRFR_HUMAN	P30679	GNA15_HUMAN	-55.18	-2.843	1940.81	0.730038	0.776343	0.224	classA	0.739299	Passed	x	Passed
UTS2R	GNAQ	11.4878	Q9UKP6	UR2R_HUMAN	P50148	GNAQ_HUMAN	-71.096	-3.075	2311.86	0.721965	0.769077	0.258	classA	0.731387	Passed	Passed	Passed
UTS2R	GNA11	11.4878	Q9UKP6	UR2R_HUMAN	P29992	GNA11_HUMAN	-74.393	-2.989	2489.04	0.718237	0.754273	0.285	classA	0.725444	Passed	Passed	Passed
UTS2R	GNA14	11.5719	Q9UKP6	UR2R_HUMAN	O95837	GNA14_HUMAN	-68.316	-2.802	2438	0.742936	0.786647	0.234	classA	0.751679	Passed	Passed	Passed
UTS2R	GNA15	10.8967	Q9UKP6	UR2R_HUMAN	P30679	GNA15_HUMAN	-38.237	-2.801	1365.38	0.702771	0.754662	0.171	classA	0.713149	Passed	x	x
AVPR1A	GNAI1	9.94193	P37288	V1AR_HUMAN	P63096	GNAI1_HUMAN	-37.873	-3.142	1205.27	0.729315	0.794128	0.252	classA	0.742277	Passed	Passed	x
AVPR1A	GNAI2	9.94516	P37288	V1AR_HUMAN	P04899	GNAI2_HUMAN	-74.54	-3.174	2348.16	0.797029	0.835628	0.465	classA	0.804749	Passed	Passed	Passed
AVPR1A	GNAO1	9.63835	P37288	V1AR_HUMAN	P09471	GNAO_HUMAN	-75.664	-3.585	2110.68	0.791555	0.822385	0.442	classA	0.797721	Passed	Passed	Passed
AVPR1A	GoB	9.51921	P37288	V1AR_HUMAN	P09471-2	GNAO_HUMAN	-78.222	-3.322	2354.45	0.798838	0.835531	0.487	classA	0.806177	Passed	Passed	Passed
AVPR1A	GNAZ	9.81121	P37288	V1AR_HUMAN	P19086	GNAZ_HUMAN	-91.185	-3.59	2540.21	0.758247	0.808605	0.392	classA	0.768318	Passed	Passed	Passed
AVPR1A	GNAQ	11.5652	P37288	V1AR_HUMAN	P50148	GNAQ_HUMAN	-68.351	-3.267	2092.09	0.696734	0.745399	0.361	classA	0.706467	Passed	Passed	Passed
AVPR1A	GNA11	11.6229	P37288	V1AR_HUMAN	P29992	GNA11_HUMAN	-91.116	-3.307	2755.11	0.703283	0.761669	0.43	classA	0.71496	Passed	Passed	Passed
AVPR1A	GNA14	10.6808	P37288	V1AR_HUMAN	O95837	GNA14_HUMAN	-92.657	-3.33	2782.48	0.753066	0.801688	0.421	classA	0.762791	Passed	Passed	Passed
AVPR1A	GNA15	9.79886	P37288	V1AR_HUMAN	P30679	GNA15_HUMAN	-52.004	-2.935	1771.54	0.698821	0.760071	0.212	classA	0.711071	Passed	x	Passed
AVPR1B	GNAQ	11.8063	P47901	V1BR_HUMAN	P50148	GNAQ_HUMAN	-81.373	-3.015	2698.49	0.717988	0.772746	0.45	classA	0.72894	Passed	Passed	Passed
AVPR1B	GNA11	11.8063	P47901	V1BR_HUMAN	P29992	GNA11_HUMAN	-84.947	-3.187	2665.57	0.708922	0.751066	0.44	classA	0.717351	Passed	Passed	Passed
AVPR1B	GNA14	10.7137	P47901	V1BR_HUMAN	O95837	GNA14_HUMAN	-70.71	-3.461	2042.9	0.727296	0.767515	0.316	classA	0.73534	Passed	Passed	Passed
AVPR2	GNAS	12.523	P30518	V2R_HUMAN	P63092	GNAS2_HUMAN	-65.08	-3.46	1880.83	0.773901	0.817699	0.302	classA	0.78266	Passed	Passed	Passed
AVPR2	GNAL	12.9214	P30518	V2R_HUMAN	P38405	GNAL_HUMAN	-72.775	-3.626	2006.77	0.780194	0.817274	0.284	classA	0.78761	Passed	Passed	Passed
AVPR2	GNAQ	9.94515	P30518	V2R_HUMAN	P50148	GNAQ_HUMAN	-55.201	-2.937	1879.8	0.74892	0.791905	0.246	classA	0.757517	Passed	Passed	Passed
AVPR2	GNA11	9.98675	P30518	V2R_HUMAN	P29992	GNA11_HUMAN	-59.704	-3.406	1752.92	0.719666	0.77103	0.211	classA	0.729939	Passed	x	Passed
VIPR1	GNAS	13.1871	P32241	VIPR1_HUMAN	P63092	GNAS2_HUMAN	-69.401	-3.191	2175.19	0.797613	0.828974	0.336	classB1	0.803885	Passed	Passed	Passed
VIPR1	GNAI1	9.55126	P32241	VIPR1_HUMAN	P63096	GNAI1_HUMAN	-58.054	-3.235	1794.68	0.726631	0.780527	0.164	classB1	0.73741	Passed	x	Passed
VIPR1	GNAI2	9.71293	P32241	VIPR1_HUMAN	P04899	GNAI2_HUMAN	-48.927	-2.974	1644.99	0.766389	0.814924	0.156	classB1	0.776096	Passed	x	Passed
VIPR1	GNAO1	9.55227	P32241	VIPR1_HUMAN	P09471	GNAO_HUMAN	-54.155	-2.996	1807.46	0.774616	0.816298	0.295	classB1	0.782952	Passed	Passed	Passed
VIPR1	GoB	10.2216	P32241	VIPR1_HUMAN	P09471-2	GNAO_HUMAN	-43.246	-2.735	1581.35	0.786006	0.826976	0.215	classB1	0.7942	Passed	x	Passed
VIPR1	GNAZ	9.61049	P32241	VIPR1_HUMAN	P19086	GNAZ_HUMAN	-36.865	-3.105	1187.19	0.73264	0.786433	0.223	classB1	0.743399	Passed	x	x
VIPR1	GNAQ	10.0922	P32241	VIPR1_HUMAN	P50148	GNAQ_HUMAN	-61.216	-3.262	1876.64	0.735939	0.772913	0.259	classB1	0.743334	Passed	Passed	Passed
VIPR1	GNA11	9.36484	P32241	VIPR1_HUMAN	P29992	GNA11_HUMAN	-58.906	-2.701	2180.67	0.729014	0.778808	0.268	classB1	0.738973	Passed	Passed	Passed
VIPR1	GNA14	8.58442	P32241	VIPR1_HUMAN	O95837	GNA14_HUMAN	-49.122	-2.55	1926.11	0.741544	0.789308	0.16	classB1	0.751097	Passed	x	Passed
VIPR1	GNA15	11.4817	P32241	VIPR1_HUMAN	P30679	GNA15_HUMAN	-51.466	-2.666	1930.8	0.72389	0.758968	0.27	classB1	0.730906	Passed	Passed	Passed
