# Supplementary material for: GPCRome-wide analysis of G-protein-coupling diversity using a computational biology approach
Source: Nat Commun. 2023 Jul 19;14:4361. doi: 10.1038/s41467-023-40045-y (PMC10356834; doi:10.1038/s41467-023-40045-y)
Supplement: Supplementary file 6 — Source Data [file 41467_2023_40045_MOESM6_ESM.xlsx]

## Sheet: Figure 1 data
Figure 1 B
Class	Gprotein_Gene_name	gfam	PDB_ID
Frizzeled	GNAI1	Gio	5
Frizzeled	GNAS	Gs	1
classA	GNA11	Gq11	1
classA	GNA13	G1213	1
classA	GNAI1	Gio	139
classA	GNAI2	Gio	9
classA	GNAO1	Gio	18
classA	GNAQ	Gq11	7
classA	GNAS	Gs	71
classA	GNAT1	Gio	2
classB1	GNA11	Gq11	1
classB1	GNAI1	Gio	1
classB1	GNAS	Gs	84
classB2	GNA13	G1213	2
classB2	GNAI1	Gio	4
classB2	GNAO1	Gio	2
classB2	GNAS	Gs	10
classC	GNAI1	Gio	3
classC	GNAI3	Gio	1

## Sheet: Figure 2 data
Figure 2 B Links and Nodes Gs									Figure 2 E Nodes degree Gprotein
									Gprotein	Gs	Gio
SS1	SS2	cont_gs	fraction_gs		struct	num_cont_gs			H5	11	11
TM2	H5	31	0.434606		TM2	27			h4s6	3	4
TM3	H5	43	0.694835		TM3	34			hns1	2	4
ICL2	s2s3	39	0.342031		ICL2	73			S6	2	3
ICL2	S3	42	0.40763		TM5	149			HN	2	3
ICL2	H5	43	0.397848		TM6	72			H4	2	2
ICL2	hns1	42	0.410078		TM7	17			H3	1	2
ICL2	HN	34	0.275398		H8	24			S3	1	2
TM5	H5	40	0.609787		ICL3	27			h3s5	1	1
TM6	H5	43	0.453488		TM4	23			hgh4	1	0
TM7	H5	37	0.342636		ICL1	11			S1	1	1
H8	H5	42	0.450997		TM1	5			hbhc	1	0
ICL3	H4	18	0.21479		H5	235			s2s3	1	2
TM5	h4s6	23	0.159619		s2s3	9			h2s4	0	3
TM4	hns1	11	0.129568		S3	10			S5	0	1
ICL2	S1	31	0.281518		hns1	23
TM6	h4s6	7	0.0415786		HN	30			Figure 2 D Nodes degree GPCR
ICL1	H5	4	0.0232558		H4	55
TM4	HN	20	0.17019		h4s6	59
ICL3	h4s6	22	0.294574		S1	7			GPCR	Gs	Gio
ICL3	S6	9	0.141649		S6	12			ICL2	7	7
ICL3	H5	9	0.113543		hgh4	16			TM5	5	3
TM5	H4	15	0.0849449		h2s4	1			ICL3	4	6
TM5	S6	10	0.0852713		hbhc	1			TM4	3	3
TM5	hgh4	1	0.0232558		H3	1			H8	3	2
ICL1	HN	2	0.0232558		h3s5	3			TM6	2	4
TM2	hns1	2	0.0348837						ICL1	1	6
TM4	H5	3	0.0232558						TM7	1	1
ICL3	hgh4	1	0.0232558						TM2	1	2
TM3	S3	1	0.0232558						TM1	1	1
TM3	s2s3	1	0.0232558						TM3	1	3
TM1	HN	1	0.0232558						Cterm	0	1
TM1	hns1	1	0.0232558
ICL1	hns1	1	0.0232558
TM2	h2s4	1	0.0232558						Figure 2 F Centrality Betweeness GPCR
ICL2	hbhc	1	0.0232558
H8	H3	1	0.0232558
H8	h3s5	1	0.0232558						GPCR	Gs	Gio
TM1	H5	1	0.0232558						ICL2	0.389	0.225
									TM5	0.186	0.034
									ICL3	0.099	0.193
		Figure 2 C Links and Nodes Gio							TM4	0.065	0.025
									H8	0.17	0.014
									TM6	0.022	0.068
									ICL1	0	0.281
SS1	SS2	cont_gio	fraction_gio		struct	num_cont_gio			TM2	0	0.013
ICL2	HN	31	0.124709		ICL2	114			TM3	0	0.037
TM4	HN	34	0.248301		TM4	28
ICL2	hns1	64	0.378586		TM5	70
ICL2	s2s3	52	0.393581		TM3	42
ICL2	S3	55	0.41115		TM6	99
ICL2	H5	62	0.494145		H8	35
TM5	H5	58	0.372149		TM2	36
TM3	H5	65	0.746526		TM7	25
TM6	H5	63	0.580657		ICL3	31
H8	H5	58	0.472375		Cterm	4
TM2	H5	62	0.585535		ICL1	20
TM7	H5	51	0.341026		TM1	6
TM6	h4s6	43	0.150142		HN	30
TM4	hns1	11	0.0809365		hns1	37
ICL2	S1	19	0.0677656		s2s3	12
ICL3	h4s6	32	0.324675		S3	10
ICL3	H5	33	0.255678		H5	327
ICL3	S5	2	0.0307692		h4s6	40
ICL3	S6	20	0.191111		S1	11
TM5	S6	9	0.0748718		S5	1
TM6	S6	5	0.0523077		S6	17
ICL3	H4	8	0.0705882		H4	11
ICL2	h2s4	7	0.0461538		h2s4	7
H8	h4s6	2	0.0205128		H3	5
Cterm	H5	1	0.0153846		h3s5	2
ICL1	hns1	4	0.0384615
TM5	h4s6	7	0.0423077
ICL1	H5	6	0.0410256
TM4	H5	3	0.0373626
TM2	hns1	2	0.0153846
ICL1	H3	1	0.0153846
ICL1	h3s5	1	0.0153846
ICL1	h2s4	1	0.0153846
TM2	h2s4	1	0.0153846
ICL3	s2s3	1	0.0153846
TM6	H4	1	0.0153846
ICL1	HN	2	0.0153846
TM1	H5	1	0.0153846
Cterm	H3	1	0.0153846
TM3	S3	1	0.0153846
TM3	hns1	1	0.0153846

## Sheet: Figure 3 data
Figure 3 contact fingerprint
GPCR	Pos1	BW	Structural	Gprotein	Pos2	Gprot_pos	Gprot_struct
ADORA1	117	ICL2.55	ICL2	GNAI2	28	HN.52	HN
ADORA1	120	4.38	TM4	GNAI2	28	HN.52	HN
ADORA1	116	ICL2.54	ICL2	GNAI2	31	hns1.2	hns1
ADORA1	114	ICL2.52	ICL2	GNAI2	32	hns1.3	hns1
ADORA1	116	ICL2.54	ICL2	GNAI2	32	hns1.3	hns1
ADORA1	117	ICL2.55	ICL2	GNAI2	32	hns1.3	hns1
ADORA1	113	ICL2.51	ICL2	GNAI2	194	s2s3.2	s2s3
ADORA1	113	ICL2.51	ICL2	GNAI2	195	S3.1	S3
ADORA1	112	ICL2.50	ICL2	GNAI2	341	H5.12	H5
ADORA1	113	ICL2.51	ICL2	GNAI2	341	H5.12	H5
ADORA1	210	5.68	TM5	GNAI2	342	H5.13	H5
ADORA1	213	5.71	TM5	GNAI2	342	H5.13	H5
ADORA1	112	ICL2.50	ICL2	GNAI2	344	H5.15	H5
ADORA1	113	ICL2.51	ICL2	GNAI2	344	H5.15	H5
ADORA1	109	3.54	TM3	GNAI2	345	H5.16	H5
ADORA1	112	ICL2.50	ICL2	GNAI2	345	H5.16	H5
ADORA1	210	5.68	TM5	GNAI2	345	H5.16	H5
ADORA1	108	3.53	TM3	GNAI2	348	H5.19	H5
ADORA1	109	3.54	TM3	GNAI2	348	H5.19	H5
ADORA1	112	ICL2.50	ICL2	GNAI2	348	H5.19	H5
ADORA1	115	ICL2.53	ICL2	GNAI2	348	H5.19	H5
ADORA1	108	3.53	TM3	GNAI2	349	H5.20	H5
ADORA1	109	3.54	TM3	GNAI2	349	H5.20	H5
ADORA1	207	5.65	TM5	GNAI2	349	H5.20	H5
ADORA1	232	6.33	TM6	GNAI2	349	H5.20	H5
ADORA1	293	8.48	H8	GNAI2	350	H5.21	H5
ADORA1	42	2.37	TM2	GNAI2	351	H5.22	H5
ADORA1	44	2.39	TM2	GNAI2	351	H5.22	H5
ADORA1	108	3.53	TM3	GNAI2	351	H5.22	H5
ADORA1	292	8.47	H8	GNAI2	351	H5.22	H5
ADORA1	294	8.49	H8	GNAI2	351	H5.22	H5
ADORA1	44	2.39	TM2	GNAI2	352	H5.23	H5
ADORA1	105	3.5	TM3	GNAI2	352	H5.23	H5
ADORA1	108	3.53	TM3	GNAI2	352	H5.23	H5
ADORA1	291	7.56	TM7	GNAI2	352	H5.23	H5
ADORA1	292	8.47	H8	GNAI2	352	H5.23	H5
ADORA1	235	6.36	TM6	GNAI2	353	H5.24	H5
ADORA1	291	7.56	TM7	GNAI2	353	H5.24	H5
ADORA1	292	8.47	H8	GNAI2	353	H5.24	H5
ADORA1	293	8.48	H8	GNAI2	353	H5.24	H5
ADORA1	105	3.5	TM3	GNAI2	354	H5.25	H5
ADORA1	207	5.65	TM5	GNAI2	354	H5.25	H5
ADORA1	232	6.33	TM6	GNAI2	354	H5.25	H5
ADORA1	235	6.36	TM6	GNAI2	354	H5.25	H5
ADORA1	236	6.37	TM6	GNAI2	354	H5.25	H5
ADORA1	291	7.56	TM7	GNAI2	354	H5.25	H5
ADORA1	228	6.29	TM6	GNAI2	355	H5.26	H5
ADORA1	232	6.33	TM6	GNAI2	355	H5.26	H5
ADORA1	213	5.71	TM5	GNAI2	338	H5.9	H5
ADORA1	292	8.47	H8	GNAI2	350	H5.21	H5
ADORA1	203	5.61	TM5	GNAI2	354	H5.25	H5
ADORA1	114	ICL2.52	ICL2	GNAI2	194	s2s3.2	s2s3
ADORA1	224	6.25	TM6	GNAI2	316	h4s6.9	h4s6
OPRM1	182	4.4	TM4	GNAI1	24	HN.48	HN
OPRM1	180	4.38	TM4	GNAI1	28	HN.52	HN
OPRM1	182	4.4	TM4	GNAI1	28	HN.52	HN
OPRM1	176	ICL2.54	ICL2	GNAI1	31	hns1.2	hns1
OPRM1	180	4.38	TM4	GNAI1	31	hns1.2	hns1
OPRM1	176	ICL2.54	ICL2	GNAI1	32	hns1.3	hns1
OPRM1	177	ICL2.55	ICL2	GNAI1	32	hns1.3	hns1
OPRM1	180	4.38	TM4	GNAI1	32	hns1.3	hns1
OPRM1	176	ICL2.54	ICL2	GNAI1	34	S1.2	S1
OPRM1	173	ICL2.51	ICL2	GNAI1	192	s2s3.1	s2s3
OPRM1	173	ICL2.51	ICL2	GNAI1	193	s2s3.2	s2s3
OPRM1	174	ICL2.52	ICL2	GNAI1	193	s2s3.2	s2s3
OPRM1	173	ICL2.51	ICL2	GNAI1	194	S3.1	S3
OPRM1	176	ICL2.54	ICL2	GNAI1	194	S3.1	S3
OPRM1	268	6.23	TM6	GNAI1	314	h4s6.8	h4s6
OPRM1	268	6.23	TM6	GNAI1	315	h4s6.9	h4s6
OPRM1	270	6.25	TM6	GNAI1	315	h4s6.9	h4s6
OPRM1	271	6.26	TM6	GNAI1	315	h4s6.9	h4s6
OPRM1	263	ICL3	ICL3	GNAI1	318	h4s6.12	h4s6
OPRM1	264	ICL3	ICL3	GNAI1	318	h4s6.12	h4s6
OPRM1	172	ICL2.50	ICL2	GNAI1	340	H5.12	H5
OPRM1	173	ICL2.51	ICL2	GNAI1	340	H5.12	H5
OPRM1	262	5.68	TM5	GNAI1	341	H5.13	H5
OPRM1	263	ICL3	ICL3	GNAI1	341	H5.13	H5
OPRM1	264	ICL3	ICL3	GNAI1	341	H5.13	H5
OPRM1	264	ICL3	ICL3	GNAI1	342	H5.14	H5
OPRM1	172	ICL2.50	ICL2	GNAI1	343	H5.15	H5
OPRM1	173	ICL2.51	ICL2	GNAI1	343	H5.15	H5
OPRM1	175	ICL2.53	ICL2	GNAI1	343	H5.15	H5
OPRM1	176	ICL2.54	ICL2	GNAI1	343	H5.15	H5
OPRM1	168	3.53	TM3	GNAI1	344	H5.16	H5
OPRM1	169	3.54	TM3	GNAI1	344	H5.16	H5
OPRM1	172	ICL2.50	ICL2	GNAI1	344	H5.16	H5
OPRM1	259	5.65	TM5	GNAI1	344	H5.16	H5
OPRM1	262	5.68	TM5	GNAI1	344	H5.16	H5
OPRM1	264	ICL3	ICL3	GNAI1	344	H5.16	H5
OPRM1	262	5.68	TM5	GNAI1	345	H5.17	H5
OPRM1	264	ICL3	ICL3	GNAI1	345	H5.17	H5
OPRM1	168	3.53	TM3	GNAI1	347	H5.19	H5
OPRM1	169	3.54	TM3	GNAI1	347	H5.19	H5
OPRM1	172	ICL2.50	ICL2	GNAI1	347	H5.19	H5
OPRM1	175	ICL2.53	ICL2	GNAI1	347	H5.19	H5
OPRM1	179	ICL2.57	ICL2	GNAI1	347	H5.19	H5
OPRM1	168	3.53	TM3	GNAI1	348	H5.20	H5
OPRM1	169	3.54	TM3	GNAI1	348	H5.20	H5
OPRM1	278	6.33	TM6	GNAI1	348	H5.20	H5
OPRM1	341	8.48	H8	GNAI1	349	H5.21	H5
OPRM1	101	2.37	TM2	GNAI1	350	H5.22	H5
OPRM1	102	2.38	TM2	GNAI1	350	H5.22	H5
OPRM1	103	2.39	TM2	GNAI1	350	H5.22	H5
OPRM1	168	3.53	TM3	GNAI1	350	H5.22	H5
OPRM1	103	2.39	TM2	GNAI1	351	H5.23	H5
OPRM1	164	3.49	TM3	GNAI1	351	H5.23	H5
OPRM1	165	3.5	TM3	GNAI1	351	H5.23	H5
OPRM1	168	3.53	TM3	GNAI1	351	H5.23	H5
OPRM1	103	2.39	TM2	GNAI1	352	H5.24	H5
OPRM1	340	8.47	H8	GNAI1	352	H5.24	H5
OPRM1	341	8.48	H8	GNAI1	352	H5.24	H5
OPRM1	342	8.49	H8	GNAI1	352	H5.24	H5
OPRM1	165	3.5	TM3	GNAI1	353	H5.25	H5
OPRM1	278	6.33	TM6	GNAI1	353	H5.25	H5
OPRM1	281	6.36	TM6	GNAI1	353	H5.25	H5
OPRM1	274	6.29	TM6	GNAI1	354	H5.26	H5
OPRM1	278	6.33	TM6	GNAI1	354	H5.26	H5
OPRM1	341	8.48	H8	GNAI1	354	H5.26	H5
OPRM1	103	2.37	TM2	GNAI1	350	H5.22	H5
OPRM1	104	2.38	TM2	GNAI1	350	H5.22	H5
OPRM1	105	2.39	TM2	GNAI1	350	H5.22	H5
OPRM1	105	2.39	TM2	GNAI1	351	H5.23	H5
OPRM1	105	2.39	TM2	GNAI1	352	H5.24	H5
OPRM1	166	3.49	TM3	GNAI1	351	H5.23	H5
OPRM1	167	3.5	TM3	GNAI1	351	H5.23	H5
OPRM1	167	3.5	TM3	GNAI1	353	H5.25	H5
OPRM1	170	3.53	TM3	GNAI1	344	H5.16	H5
OPRM1	170	3.53	TM3	GNAI1	347	H5.19	H5
OPRM1	170	3.53	TM3	GNAI1	348	H5.20	H5
OPRM1	170	3.53	TM3	GNAI1	350	H5.22	H5
OPRM1	170	3.53	TM3	GNAI1	351	H5.23	H5
OPRM1	171	3.54	TM3	GNAI1	344	H5.16	H5
OPRM1	171	3.54	TM3	GNAI1	347	H5.19	H5
OPRM1	171	3.54	TM3	GNAI1	348	H5.20	H5
OPRM1	174	ICL2.50	ICL2	GNAI1	340	H5.12	H5
OPRM1	174	ICL2.50	ICL2	GNAI1	343	H5.15	H5
OPRM1	174	ICL2.50	ICL2	GNAI1	344	H5.16	H5
OPRM1	174	ICL2.50	ICL2	GNAI1	347	H5.19	H5
OPRM1	175	ICL2.51	ICL2	GNAI1	192	s2s3.1	s2s3
OPRM1	175	ICL2.51	ICL2	GNAI1	193	s2s3.2	s2s3
OPRM1	175	ICL2.51	ICL2	GNAI1	194	S3.1	S3
OPRM1	175	ICL2.51	ICL2	GNAI1	340	H5.12	H5
OPRM1	175	ICL2.51	ICL2	GNAI1	343	H5.15	H5
OPRM1	177	ICL2.53	ICL2	GNAI1	343	H5.15	H5
OPRM1	177	ICL2.53	ICL2	GNAI1	347	H5.19	H5
OPRM1	178	ICL2.54	ICL2	GNAI1	31	hns1.2	hns1
OPRM1	178	ICL2.54	ICL2	GNAI1	32	hns1.3	hns1
OPRM1	178	ICL2.54	ICL2	GNAI1	343	H5.15	H5
OPRM1	179	ICL2.55	ICL2	GNAI1	32	hns1.3	hns1
OPRM1	181	ICL2.57	ICL2	GNAI1	347	H5.19	H5
OPRM1	181	ICL2.57	ICL2	GNAI1	350	H5.22	H5
OPRM1	182	4.38	TM4	GNAI1	28	HN.52	HN
OPRM1	182	4.38	TM4	GNAI1	31	hns1.2	hns1
OPRM1	264	5.68	TM5	GNAI1	341	H5.13	H5
OPRM1	264	5.68	TM5	GNAI1	344	H5.16	H5
OPRM1	265	ICL3	ICL3	GNAI1	341	H5.13	H5
OPRM1	266	ICL3	ICL3	GNAI1	318	h4s6.12	h4s6
OPRM1	266	ICL3	ICL3	GNAI1	341	H5.13	H5
OPRM1	266	ICL3	ICL3	GNAI1	344	H5.16	H5
OPRM1	266	ICL3	ICL3	GNAI1	345	H5.17	H5
OPRM1	270	6.23	TM6	GNAI1	314	h4s6.8	h4s6
OPRM1	270	6.23	TM6	GNAI1	315	h4s6.9	h4s6
OPRM1	272	6.25	TM6	GNAI1	315	h4s6.9	h4s6
OPRM1	273	6.26	TM6	GNAI1	315	h4s6.9	h4s6
OPRM1	276	6.29	TM6	GNAI1	354	H5.26	H5
OPRM1	280	6.33	TM6	GNAI1	348	H5.20	H5
OPRM1	280	6.33	TM6	GNAI1	353	H5.25	H5
OPRM1	280	6.33	TM6	GNAI1	354	H5.26	H5
OPRM1	283	6.36	TM6	GNAI1	353	H5.25	H5
OPRM1	284	6.37	TM6	GNAI1	353	H5.25	H5
OPRM1	342	8.47	H8	GNAI1	352	H5.24	H5
OPRM1	343	8.48	H8	GNAI1	352	H5.24	H5
OPRM1	343	8.48	H8	GNAI1	353	H5.25	H5
OPRM1	343	8.48	H8	GNAI1	354	H5.26	H5
OPRM1	344	8.49	H8	GNAI1	352	H5.24	H5
OPRM1	265	ICL3	ICL3	GNAI1	318	h4s6.12	h4s6
OPRM1	342	8.47	H8	GNAI1	351	H5.23	H5
OPRM1	343	8.48	H8	GNAI1	349	H5.21	H5
OPRM1	264	ICL3	ICL3	GNAI1	263	S5.1	S5
OPRM1	263	ICL3	ICL3	GNAI1	320	S6.2	S6
OPRM1	263	ICL3	ICL3	GNAI1	338	H5.10	H5
OPRM1	258	5.64	TM5	GNAI1	344	H5.16	H5
OPRM1	342	8.49	H8	GNAI1	349	H5.21	H5
OPRM1	179	ICL2.57	ICL2	GNAI1	350	H5.22	H5
OPRM1	342	8.49	H8	GNAI1	350	H5.22	H5
OPRM1	169	3.54	TM3	GNAI1	351	H5.23	H5
OPRM1	343	8.5	H8	GNAI1	352	H5.24	H5
OPRM1	282	6.37	TM6	GNAI1	353	H5.25	H5
OPRM1	341	8.48	H8	GNAI1	353	H5.25	H5
OPRM1	260	5.64	TM5	GNAI1	344	H5.16	H5
OPRM1	277	6.32	TM6	GNAI1	354	H5.26	H5
OPRM1	342	8.47	H8	GNAI1	353	H5.25	H5
OPRM1	344	8.49	H8	GNAI1	349	H5.21	H5
OPRM1	344	8.49	H8	GNAI1	350	H5.22	H5
OPRM1	345	8.5	H8	GNAI1	352	H5.24	H5
OPRM1	177	ICL2.55	ICL2	GNAI1	193	s2s3.2	s2s3
OPRM1	340	8.47	H8	GNAI1	353	H5.25	H5
OPRM1	261	5.65	TM5	GNAI1	344	H5.16	H5
OPRM1	171	3.54	TM3	GNAI1	351	H5.23	H5
OPRM1	161	3.46	TM3	GNAI1	351	H5.23	H5
OPRM1	259	5.65	TM5	GNAI1	348	H5.20	H5
OPRM1	176	ICL2.52	ICL2	GNAI1	193	s2s3.2	s2s3
OPRM1	184	4.4	TM4	GNAI1	28	HN.52	HN
OPRM1	273	6.26	TM6	GNAI1	314	h4s6.8	h4s6
OPRM1	276	6.29	TM6	GNAI1	315	h4s6.9	h4s6
OPRM1	169	3.54	TM3	GNAI1	353	H5.25	H5
GIPR	169	2.39	TM2	GNAS	390	H5.22	H5
GIPR	241	3.5	TM3	GNAS	391	H5.23	H5
GIPR	244	3.53	TM3	GNAS	387	H5.19	H5
GIPR	245	3.54	TM3	GNAS	384	H5.16	H5
GIPR	245	3.54	TM3	GNAS	387	H5.19	H5
GIPR	245	3.54	TM3	GNAS	388	H5.20	H5
GIPR	248	ICL2	ICL2	GNAS	215	s2s3.1	s2s3
GIPR	248	ICL2	ICL2	GNAS	216	s2s3.2	s2s3
GIPR	248	ICL2	ICL2	GNAS	217	S3.1	S3
GIPR	248	ICL2	ICL2	GNAS	380	H5.12	H5
GIPR	249	ICL2	ICL2	GNAS	39	hns1.3	hns1
GIPR	249	ICL2	ICL2	GNAS	216	s2s3.2	s2s3
GIPR	249	ICL2	ICL2	GNAS	217	S3.1	S3
GIPR	249	ICL2	ICL2	GNAS	383	H5.15	H5
GIPR	250	ICL2	ICL2	GNAS	39	hns1.3	hns1
GIPR	252	ICL2	ICL2	GNAS	35	HN.52	HN
GIPR	252	ICL2	ICL2	GNAS	38	hns1.2	hns1
GIPR	252	ICL2	ICL2	GNAS	39	hns1.3	hns1
GIPR	253	ICL2	ICL2	GNAS	34	HN.51	HN
GIPR	253	ICL2	ICL2	GNAS	35	HN.52	HN
GIPR	253	ICL2	ICL2	GNAS	38	hns1.2	hns1
GIPR	254	ICL2	ICL2	GNAS	35	HN.52	HN
GIPR	317	5.61	TM5	GNAS	393	H5.25	H5
GIPR	320	5.64	TM5	GNAS	384	H5.16	H5
GIPR	321	5.65	TM5	GNAS	388	H5.20	H5
GIPR	321	5.65	TM5	GNAS	393	H5.25	H5
GIPR	321	5.65	TM5	GNAS	394	H5.26	H5
GIPR	324	5.68	TM5	GNAS	384	H5.16	H5
GIPR	324	5.68	TM5	GNAS	385	H5.17	H5
GIPR	324	5.68	TM5	GNAS	388	H5.20	H5
GIPR	324	5.68	TM5	GNAS	394	H5.26	H5
GIPR	325	5.69	TM5	GNAS	394	H5.26	H5
GIPR	338	6.32	TM6	GNAS	394	H5.26	H5
GIPR	342	6.36	TM6	GNAS	393	H5.25	H5
GIPR	342	6.36	TM6	GNAS	394	H5.26	H5
GIPR	345	6.39	TM6	GNAS	392	H5.24	H5
GIPR	345	6.39	TM6	GNAS	393	H5.25	H5
GIPR	346	6.4	TM6	GNAS	393	H5.25	H5
GIPR	395	7.56	TM7	GNAS	392	H5.24	H5
GIPR	396	8.47	H8	GNAS	392	H5.24	H5
GIPR	397	8.48	H8	GNAS	392	H5.24	H5
GIPR	398	8.49	H8	GNAS	390	H5.22	H5
GIPR	169	2.39	TM2	GNAS	391	H5.23	H5
GIPR	241	3.5	TM3	GNAS	387	H5.19	H5
GIPR	250	ICL2	ICL2	GNAS	216	s2s3.2	s2s3
GIPR	250	ICL2	ICL2	GNAS	217	S3.1	S3
GIPR	251	ICL2	ICL2	GNAS	35	HN.52	HN
GIPR	251	ICL2	ICL2	GNAS	38	hns1.2	hns1
GIPR	251	ICL2	ICL2	GNAS	39	hns1.3	hns1
GIPR	324	5.68	TM5	GNAS	381	H5.13	H5
GIPR	329	ICL3	ICL3	GNAS	323	H4.3	H4
GIPR	328	5.72	TM5	GNAS	358	h4s6.20	h4s6
GIPR	320	5.64	TM5	GNAS	388	H5.20	H5
GIPR	345	6.39	TM6	GNAS	391	H5.23	H5
GIPR	342	6.36	TM6	GNAS	392	H5.24	H5
GIPR	246	3.55	TM3	GNAS	384	H5.16	H5
GIPR	167	2.37	TM2	GNAS	390	H5.22	H5
GIPR	392	7.53	TM7	GNAS	392	H5.24	H5
GIPR	338	6.32	TM6	GNAS	393	H5.25	H5
GIPR	341	6.35	TM6	GNAS	393	H5.25	H5
RHO	147	ICL2.55	ICL2	GNAT1	24	HN.52	HN
RHO	147	ICL2.55	ICL2	GNAT1	27	hns1.2	hns1
RHO	145	ICL2.53	ICL2	GNAT1	28	hns1.3	hns1
RHO	147	ICL2.55	ICL2	GNAT1	28	hns1.3	hns1
RHO	144	ICL2.52	ICL2	GNAT1	189	s2s3.2	s2s3
RHO	145	ICL2.53	ICL2	GNAT1	189	s2s3.2	s2s3
RHO	242	6.25	TM6	GNAT1	312	h4s6.10	h4s6
RHO	242	6.25	TM6	GNAT1	313	h4s6.11	h4s6
RHO	240	6.23	TM6	GNAT1	314	h4s6.12	h4s6
RHO	241	6.24	TM6	GNAT1	314	h4s6.12	h4s6
RHO	242	6.25	TM6	GNAT1	314	h4s6.12	h4s6
RHO	237	5.72	TM5	GNAT1	316	S6.2	S6
RHO	240	6.23	TM6	GNAT1	316	S6.2	S6
RHO	236	5.71	TM5	GNAT1	333	H5.9	H5
RHO	237	5.72	TM5	GNAT1	333	H5.9	H5
RHO	237	5.72	TM5	GNAT1	334	H5.10	H5
RHO	233	5.68	TM5	GNAT1	336	H5.12	H5
RHO	233	5.68	TM5	GNAT1	337	H5.13	H5
RHO	236	5.71	TM5	GNAT1	337	H5.13	H5
RHO	237	5.72	TM5	GNAT1	337	H5.13	H5
RHO	240	6.23	TM6	GNAT1	337	H5.13	H5
RHO	243	6.26	TM6	GNAT1	337	H5.13	H5
RHO	139	3.54	TM3	GNAT1	340	H5.16	H5
RHO	229	5.64	TM5	GNAT1	340	H5.16	H5
RHO	230	5.65	TM5	GNAT1	340	H5.16	H5
RHO	233	5.68	TM5	GNAT1	340	H5.16	H5
RHO	233	5.68	TM5	GNAT1	341	H5.17	H5
RHO	242	6.25	TM6	GNAT1	341	H5.17	H5
RHO	243	6.26	TM6	GNAT1	341	H5.17	H5
RHO	246	6.29	TM6	GNAT1	341	H5.17	H5
RHO	138	3.53	TM3	GNAT1	343	H5.19	H5
RHO	139	3.54	TM3	GNAT1	343	H5.19	H5
RHO	139	3.54	TM3	GNAT1	344	H5.20	H5
RHO	230	5.65	TM5	GNAT1	344	H5.20	H5
RHO	246	6.29	TM6	GNAT1	344	H5.20	H5
RHO	250	6.33	TM6	GNAT1	344	H5.20	H5
RHO	311	8.48	H8	GNAT1	345	H5.21	H5
RHO	312	8.49	H8	GNAT1	345	H5.21	H5
RHO	70	2.37	TM2	GNAT1	346	H5.22	H5
RHO	72	2.39	TM2	GNAT1	346	H5.22	H5
RHO	72	2.39	TM2	GNAT1	347	H5.23	H5
RHO	135	3.5	TM3	GNAT1	347	H5.23	H5
RHO	138	3.53	TM3	GNAT1	347	H5.23	H5
RHO	139	3.54	TM3	GNAT1	347	H5.23	H5
RHO	310	8.47	H8	GNAT1	348	H5.24	H5
RHO	311	8.48	H8	GNAT1	348	H5.24	H5
RHO	312	8.49	H8	GNAT1	348	H5.24	H5
RHO	135	3.5	TM3	GNAT1	349	H5.25	H5
RHO	139	3.54	TM3	GNAT1	349	H5.25	H5
RHO	249	6.32	TM6	GNAT1	349	H5.25	H5
RHO	250	6.33	TM6	GNAT1	349	H5.25	H5
RHO	253	6.36	TM6	GNAT1	349	H5.25	H5
RHO	310	8.47	H8	GNAT1	349	H5.25	H5
RHO	311	8.48	H8	GNAT1	349	H5.25	H5
RHO	246	6.29	TM6	GNAT1	350	H5.26	H5
RHO	249	6.32	TM6	GNAT1	350	H5.26	H5
RHO	250	6.33	TM6	GNAT1	350	H5.26	H5
RHO	311	8.48	H8	GNAT1	350	H5.26	H5
RHO	243	6.26	TM6	GNAT1	314	h4s6.12	h4s6
RHO	243	6.26	TM6	GNAT1	340	H5.16	H5
RHO	246	6.29	TM6	GNAT1	340	H5.16	H5
RHO	138	3.53	TM3	GNAT1	346	H5.22	H5
RHO	309	7.56	TM7	GNAT1	349	H5.25	H5
PTGER2	65	2.37	TM2	GNAS	390	H5.22	H5
PTGER2	66	2.38	TM2	GNAS	390	H5.22	H5
PTGER2	67	2.39	TM2	GNAS	390	H5.22	H5
PTGER2	67	2.39	TM2	GNAS	391	H5.23	H5
PTGER2	68	2.4	TM2	GNAS	390	H5.22	H5
PTGER2	134	3.5	TM3	GNAS	391	H5.23	H5
PTGER2	137	3.53	TM3	GNAS	387	H5.19	H5
PTGER2	137	3.53	TM3	GNAS	390	H5.22	H5
PTGER2	138	3.54	TM3	GNAS	384	H5.16	H5
PTGER2	138	3.54	TM3	GNAS	387	H5.19	H5
PTGER2	138	3.54	TM3	GNAS	388	H5.20	H5
PTGER2	139	3.55	TM3	GNAS	384	H5.16	H5
PTGER2	141	ICL2.50	ICL2	GNAS	380	H5.12	H5
PTGER2	141	ICL2.50	ICL2	GNAS	383	H5.15	H5
PTGER2	141	ICL2.50	ICL2	GNAS	384	H5.16	H5
PTGER2	141	ICL2.50	ICL2	GNAS	387	H5.19	H5
PTGER2	142	ICL2.51	ICL2	GNAS	215	s2s3.1	s2s3
PTGER2	142	ICL2.51	ICL2	GNAS	217	S3.1	S3
PTGER2	142	ICL2.51	ICL2	GNAS	380	H5.12	H5
PTGER2	142	ICL2.51	ICL2	GNAS	383	H5.15	H5
PTGER2	144	ICL2.53	ICL2	GNAS	387	H5.19	H5
PTGER2	145	ICL2.54	ICL2	GNAS	38	hns1.2	hns1
PTGER2	145	ICL2.54	ICL2	GNAS	39	hns1.3	hns1
PTGER2	145	ICL2.54	ICL2	GNAS	383	H5.15	H5
PTGER2	146	ICL2.55	ICL2	GNAS	35	HN.52	HN
PTGER2	146	ICL2.55	ICL2	GNAS	38	hns1.2	hns1
PTGER2	146	ICL2.55	ICL2	GNAS	39	hns1.3	hns1
PTGER2	221	5.62	TM5	GNAS	384	H5.16	H5
PTGER2	225	5.66	TM5	GNAS	381	H5.13	H5
PTGER2	225	5.66	TM5	GNAS	384	H5.16	H5
PTGER2	225	5.66	TM5	GNAS	385	H5.17	H5
PTGER2	228	5.69	TM5	GNAS	381	H5.13	H5
PTGER2	258	6.29	TM6	GNAS	388	H5.20	H5
PTGER2	258	6.29	TM6	GNAS	392	H5.24	H5
PTGER2	259	6.3	TM6	GNAS	388	H5.20	H5
PTGER2	261	6.32	TM6	GNAS	392	H5.24	H5
PTGER2	262	6.33	TM6	GNAS	388	H5.20	H5
PTGER2	262	6.33	TM6	GNAS	391	H5.23	H5
PTGER2	319	8.47	H8	GNAS	391	H5.23	H5
PTGER2	319	8.47	H8	GNAS	392	H5.24	H5
PTGER2	319	8.47	H8	GNAS	393	H5.25	H5
PTGER2	320	8.48	H8	GNAS	391	H5.23	H5
PTGER2	320	8.48	H8	GNAS	392	H5.24	H5
PTGER2	320	8.48	H8	GNAS	393	H5.25	H5
PTGER2	321	8.49	H8	GNAS	392	H5.24	H5
PTGER2	321	8.49	H8	GNAS	393	H5.25	H5
PTGER2	149	4.38	TM4	GNAS	38	hns1.2	hns1
PTGER2	229	5.7	TM5	GNAS	358	h4s6.20	h4s6
PTGER2	137	3.53	TM3	GNAS	388	H5.20	H5
PTGER2	258	6.29	TM6	GNAS	385	H5.17	H5
TACR1	140	ICL2	ICL2	GNAS	38	hns1.2	hns1
TACR1	140	ICL2	ICL2	GNAS	39	hns1.3	hns1
TACR1	138	ICL2	ICL2	GNAS	41	S1.2	S1
TACR1	138	ICL2	ICL2	GNAS	217	S3.1	S3
TACR1	138	ICL2	ICL2	GNAS	379	H5.11	H5
TACR1	137	ICL2	ICL2	GNAS	380	H5.12	H5
TACR1	138	ICL2	ICL2	GNAS	380	H5.12	H5
TACR1	137	ICL2	ICL2	GNAS	383	H5.15	H5
TACR1	138	ICL2	ICL2	GNAS	383	H5.15	H5
TACR1	134	3.54	TM3	GNAS	384	H5.16	H5
TACR1	137	ICL2	ICL2	GNAS	384	H5.16	H5
TACR1	133	3.53	TM3	GNAS	387	H5.19	H5
TACR1	134	3.54	TM3	GNAS	387	H5.19	H5
TACR1	137	ICL2	ICL2	GNAS	387	H5.19	H5
TACR1	134	3.54	TM3	GNAS	388	H5.20	H5
TACR1	242	6.29	TM6	GNAS	388	H5.20	H5
TACR1	246	6.33	TM6	GNAS	388	H5.20	H5
TACR1	65	2.37	TM2	GNAS	390	H5.22	H5
TACR1	67	2.39	TM2	GNAS	390	H5.22	H5
TACR1	67	2.39	TM2	GNAS	391	H5.23	H5
TACR1	129	3.49	TM3	GNAS	391	H5.23	H5
TACR1	130	3.5	TM3	GNAS	391	H5.23	H5
TACR1	133	3.53	TM3	GNAS	391	H5.23	H5
TACR1	68	2.4	TM2	GNAS	392	H5.24	H5
TACR1	71	2.43	TM2	GNAS	392	H5.24	H5
TACR1	305	7.53	TM7	GNAS	392	H5.24	H5
TACR1	308	7.56	TM7	GNAS	392	H5.24	H5
TACR1	309	8.47	H8	GNAS	392	H5.24	H5
TACR1	311	8.49	H8	GNAS	392	H5.24	H5
TACR1	312	8.5	H8	GNAS	392	H5.24	H5
TACR1	130	3.5	TM3	GNAS	393	H5.25	H5
TACR1	246	6.33	TM6	GNAS	393	H5.25	H5
TACR1	249	6.36	TM6	GNAS	393	H5.25	H5
TACR1	308	7.56	TM7	GNAS	393	H5.25	H5
TACR1	309	8.47	H8	GNAS	393	H5.25	H5
TACR1	242	6.29	TM6	GNAS	394	H5.26	H5
TACR1	245	6.32	TM6	GNAS	394	H5.26	H5
TACR1	246	6.33	TM6	GNAS	394	H5.26	H5
TACR1	308	7.56	TM7	GNAS	394	H5.26	H5
TACR1	309	8.47	H8	GNAS	394	H5.26	H5
TACR1	310	8.48	H8	GNAS	394	H5.26	H5
TACR1	140	ICL2	ICL2	GNAS	35	HN.52	HN
TACR1	139	ICL2	ICL2	GNAS	217	S3.1	S3
TACR1	239	6.26	TM6	GNAS	355	h4s6.11	h4s6
TACR1	138	ICL2	ICL2	GNAS	376	H5.8	H5
TACR1	137	ICL2	ICL2	GNAS	379	H5.11	H5
TACR1	137	ICL2	ICL2	GNAS	381	H5.13	H5
TACR1	133	3.53	TM3	GNAS	384	H5.16	H5
TACR1	239	6.26	TM6	GNAS	385	H5.17	H5
TACR1	133	3.53	TM3	GNAS	388	H5.20	H5
TACR1	243	6.3	TM6	GNAS	388	H5.20	H5
TACR1	133	3.53	TM3	GNAS	390	H5.22	H5
TACR1	63	ICL1.50	ICL1	GNAS	392	H5.24	H5
TACR1	67	2.39	TM2	GNAS	392	H5.24	H5
TACR1	134	3.54	TM3	GNAS	393	H5.25	H5
TACR1	243	6.3	TM6	GNAS	394	H5.26	H5
TACR1	141	ICL2	ICL2	GNAS	38	hns1.2	hns1
TACR1	137	ICL2	ICL2	GNAS	386	H5.18	H5
TACR1	242	6.29	TM6	GNAS	393	H5.25	H5
TACR1	143	4.38	TM4	GNAS	31	HN.48	HN
TACR1	145	4.4	TM4	GNAS	31	HN.48	HN
TACR1	143	4.38	TM4	GNAS	34	HN.51	HN
TACR1	139	ICL2	ICL2	GNAS	39	hns1.3	hns1
TACR1	138	ICL2	ICL2	GNAS	215	s2s3.1	s2s3
TACR1	239	6.26	TM6	GNAS	394	H5.26	H5
ADRA2B	125	4.38	TM4	GNAI1	28	HN.52	HN
ADRA2B	126	4.39	TM4	GNAI1	28	HN.52	HN
ADRA2B	121	ICL2.54	ICL2	GNAI1	32	hns1.3	hns1
ADRA2B	122	ICL2.55	ICL2	GNAI1	32	hns1.3	hns1
ADRA2B	124	ICL2.57	ICL2	GNAI1	32	hns1.3	hns1
ADRA2B	125	4.38	TM4	GNAI1	32	hns1.3	hns1
ADRA2B	122	ICL2.55	ICL2	GNAI1	33	S1.1	S1
ADRA2B	118	ICL2.51	ICL2	GNAI1	34	S1.2	S1
ADRA2B	121	ICL2.54	ICL2	GNAI1	34	S1.2	S1
ADRA2B	118	ICL2.51	ICL2	GNAI1	192	s2s3.1	s2s3
ADRA2B	119	ICL2.52	ICL2	GNAI1	192	s2s3.1	s2s3
ADRA2B	119	ICL2.52	ICL2	GNAI1	193	s2s3.2	s2s3
ADRA2B	118	ICL2.51	ICL2	GNAI1	194	S3.1	S3
ADRA2B	119	ICL2.52	ICL2	GNAI1	194	S3.1	S3
ADRA2B	122	ICL2.55	ICL2	GNAI1	194	S3.1	S3
ADRA2B	358	ICL3	ICL3	GNAI1	314	h4s6.8	h4s6
ADRA2B	361	6.25	TM6	GNAI1	314	h4s6.8	h4s6
ADRA2B	361	6.25	TM6	GNAI1	315	h4s6.9	h4s6
ADRA2B	118	ICL2.51	ICL2	GNAI1	336	H5.8	H5
ADRA2B	118	ICL2.51	ICL2	GNAI1	339	H5.11	H5
ADRA2B	117	ICL2.50	ICL2	GNAI1	340	H5.12	H5
ADRA2B	118	ICL2.51	ICL2	GNAI1	340	H5.12	H5
ADRA2B	202	5.68	TM5	GNAI1	341	H5.13	H5
ADRA2B	117	ICL2.50	ICL2	GNAI1	343	H5.15	H5
ADRA2B	118	ICL2.51	ICL2	GNAI1	343	H5.15	H5
ADRA2B	121	ICL2.54	ICL2	GNAI1	343	H5.15	H5
ADRA2B	114	3.54	TM3	GNAI1	344	H5.16	H5
ADRA2B	117	ICL2.50	ICL2	GNAI1	344	H5.16	H5
ADRA2B	198	5.64	TM5	GNAI1	344	H5.16	H5
ADRA2B	202	5.68	TM5	GNAI1	344	H5.16	H5
ADRA2B	202	5.68	TM5	GNAI1	345	H5.17	H5
ADRA2B	110	3.5	TM3	GNAI1	347	H5.19	H5
ADRA2B	113	3.53	TM3	GNAI1	347	H5.19	H5
ADRA2B	114	3.54	TM3	GNAI1	347	H5.19	H5
ADRA2B	117	ICL2.50	ICL2	GNAI1	347	H5.19	H5
ADRA2B	114	3.54	TM3	GNAI1	348	H5.20	H5
ADRA2B	199	5.65	TM5	GNAI1	348	H5.20	H5
ADRA2B	202	5.68	TM5	GNAI1	348	H5.20	H5
ADRA2B	369	6.33	TM6	GNAI1	348	H5.20	H5
ADRA2B	431	8.48	H8	GNAI1	349	H5.21	H5
ADRA2B	45	2.37	TM2	GNAI1	350	H5.22	H5
ADRA2B	47	2.39	TM2	GNAI1	350	H5.22	H5
ADRA2B	113	3.53	TM3	GNAI1	350	H5.22	H5
ADRA2B	430	8.47	H8	GNAI1	350	H5.22	H5
ADRA2B	110	3.5	TM3	GNAI1	351	H5.23	H5
ADRA2B	113	3.53	TM3	GNAI1	351	H5.23	H5
ADRA2B	195	5.61	TM5	GNAI1	351	H5.23	H5
ADRA2B	372	6.36	TM6	GNAI1	351	H5.23	H5
ADRA2B	429	7.56	TM7	GNAI1	351	H5.23	H5
ADRA2B	430	8.47	H8	GNAI1	351	H5.23	H5
ADRA2B	369	6.33	TM6	GNAI1	352	H5.24	H5
ADRA2B	372	6.36	TM6	GNAI1	352	H5.24	H5
ADRA2B	429	7.56	TM7	GNAI1	352	H5.24	H5
ADRA2B	430	8.47	H8	GNAI1	352	H5.24	H5
ADRA2B	195	5.61	TM5	GNAI1	353	H5.25	H5
ADRA2B	199	5.65	TM5	GNAI1	353	H5.25	H5
ADRA2B	368	6.32	TM6	GNAI1	353	H5.25	H5
ADRA2B	369	6.33	TM6	GNAI1	353	H5.25	H5
ADRA2B	372	6.36	TM6	GNAI1	353	H5.25	H5
ADRA2B	373	6.37	TM6	GNAI1	353	H5.25	H5
ADRA2B	365	6.29	TM6	GNAI1	354	H5.26	H5
ADRA2B	369	6.33	TM6	GNAI1	354	H5.26	H5
S1PR1	80	2.39	TM2	GNAI1	350	H5.22	H5
S1PR1	80	2.39	TM2	GNAI1	351	H5.23	H5
S1PR1	80	2.39	TM2	GNAI1	352	H5.24	H5
S1PR1	141	3.49	TM3	GNAI1	351	H5.23	H5
S1PR1	142	3.5	TM3	GNAI1	351	H5.23	H5
S1PR1	142	3.5	TM3	GNAI1	352	H5.24	H5
S1PR1	142	3.5	TM3	GNAI1	353	H5.25	H5
S1PR1	145	3.53	TM3	GNAI1	347	H5.19	H5
S1PR1	145	3.53	TM3	GNAI1	350	H5.22	H5
S1PR1	145	3.53	TM3	GNAI1	351	H5.23	H5
S1PR1	146	3.54	TM3	GNAI1	347	H5.19	H5
S1PR1	146	3.54	TM3	GNAI1	351	H5.23	H5
S1PR1	148	3.56	TM3	GNAI1	343	H5.15	H5
S1PR1	148	3.56	TM3	GNAI1	344	H5.16	H5
S1PR1	148	3.56	TM3	GNAI1	347	H5.19	H5
S1PR1	149	ICL2.50	ICL2	GNAI1	31	hns1.2	hns1
S1PR1	149	ICL2.50	ICL2	GNAI1	32	hns1.3	hns1
S1PR1	149	ICL2.50	ICL2	GNAI1	347	H5.19	H5
S1PR1	150	ICL2.51	ICL2	GNAI1	31	hns1.2	hns1
S1PR1	150	ICL2.51	ICL2	GNAI1	32	hns1.3	hns1
S1PR1	150	ICL2.51	ICL2	GNAI1	343	H5.15	H5
S1PR1	150	ICL2.51	ICL2	GNAI1	346	H5.18	H5
S1PR1	150	ICL2.51	ICL2	GNAI1	347	H5.19	H5
S1PR1	224	5.61	TM5	GNAI1	353	H5.25	H5
S1PR1	228	5.65	TM5	GNAI1	344	H5.16	H5
S1PR1	228	5.65	TM5	GNAI1	348	H5.20	H5
S1PR1	231	5.68	TM5	GNAI1	344	H5.16	H5
S1PR1	232	5.69	TM5	GNAI1	341	H5.13	H5
S1PR1	232	5.69	TM5	GNAI1	344	H5.16	H5
S1PR1	235	5.72	TM5	GNAI1	337	H5.9	H5
S1PR1	237	ICL3	ICL3	GNAI1	337	H5.9	H5
S1PR1	237	ICL3	ICL3	GNAI1	338	H5.10	H5
S1PR1	237	ICL3	ICL3	GNAI1	341	H5.13	H5
S1PR1	238	ICL3	ICL3	GNAI1	320	S6.2	S6
S1PR1	238	ICL3	ICL3	GNAI1	321	S6.3	S6
S1PR1	238	ICL3	ICL3	GNAI1	322	S6.4	S6
S1PR1	238	ICL3	ICL3	GNAI1	334	H5.6	H5
S1PR1	238	ICL3	ICL3	GNAI1	337	H5.9	H5
S1PR1	238	ICL3	ICL3	GNAI1	338	H5.10	H5
S1PR1	254	6.33	TM6	GNAI1	348	H5.20	H5
S1PR1	254	6.33	TM6	GNAI1	353	H5.25	H5
S1PR1	254	6.33	TM6	GNAI1	354	H5.26	H5
S1PR1	257	6.36	TM6	GNAI1	353	H5.25	H5
S1PR1	314	7.56	TM7	GNAI1	352	H5.24	H5
S1PR1	315	8.47	H8	GNAI1	352	H5.24	H5
S1PR1	151	ICL2.52	ICL2	GNAI1	31	hns1.2	hns1
S1PR1	152	ICL2.53	ICL2	GNAI1	31	hns1.2	hns1
S1PR1	151	ICL2.52	ICL2	GNAI1	32	hns1.3	hns1
S1PR1	151	ICL2.52	ICL2	GNAI1	34	S1.2	S1
S1PR1	240	ICL3	ICL3	GNAI1	304	H4.22	H4
S1PR1	241	ICL3	ICL3	GNAI1	318	h4s6.12	h4s6
S1PR1	241	ICL3	ICL3	GNAI1	319	S6.1	S6
S1PR1	239	ICL3	ICL3	GNAI1	320	S6.2	S6
S1PR1	240	ICL3	ICL3	GNAI1	320	S6.2	S6
S1PR1	241	ICL3	ICL3	GNAI1	320	S6.2	S6
S1PR1	240	ICL3	ICL3	GNAI1	321	S6.3	S6
S1PR1	240	ICL3	ICL3	GNAI1	322	S6.4	S6
S1PR1	238	ICL3	ICL3	GNAI1	333	H5.5	H5
S1PR1	239	ICL3	ICL3	GNAI1	334	H5.6	H5
S1PR1	236	5.73	TM5	GNAI1	337	H5.9	H5
S1PR1	239	ICL3	ICL3	GNAI1	337	H5.9	H5
S1PR1	236	5.73	TM5	GNAI1	338	H5.10	H5
S1PR1	239	ICL3	ICL3	GNAI1	338	H5.10	H5
S1PR1	231	5.68	TM5	GNAI1	340	H5.12	H5
S1PR1	235	5.72	TM5	GNAI1	340	H5.12	H5
S1PR1	236	5.73	TM5	GNAI1	340	H5.12	H5
S1PR1	236	5.73	TM5	GNAI1	341	H5.13	H5
S1PR1	239	ICL3	ICL3	GNAI1	341	H5.13	H5
S1PR1	241	ICL3	ICL3	GNAI1	341	H5.13	H5
S1PR1	149	ICL2.50	ICL2	GNAI1	343	H5.15	H5
S1PR1	151	ICL2.52	ICL2	GNAI1	343	H5.15	H5
S1PR1	149	ICL2.50	ICL2	GNAI1	344	H5.16	H5
S1PR1	236	5.73	TM5	GNAI1	344	H5.16	H5
S1PR1	250	6.29	TM6	GNAI1	344	H5.16	H5
S1PR1	250	6.29	TM6	GNAI1	345	H5.17	H5
S1PR1	151	ICL2.52	ICL2	GNAI1	346	H5.18	H5
S1PR1	151	ICL2.52	ICL2	GNAI1	347	H5.19	H5
S1PR1	146	3.54	TM3	GNAI1	348	H5.20	H5
S1PR1	250	6.29	TM6	GNAI1	348	H5.20	H5
S1PR1	317	8.49	H8	GNAI1	349	H5.21	H5
S1PR1	78	2.37	TM2	GNAI1	350	H5.22	H5
S1PR1	153	ICL2.54	ICL2	GNAI1	350	H5.22	H5
S1PR1	317	8.49	H8	GNAI1	352	H5.24	H5
S1PR1	318	8.5	H8	GNAI1	352	H5.24	H5
S1PR1	146	3.54	TM3	GNAI1	353	H5.25	H5
S1PR1	314	7.56	TM7	GNAI1	353	H5.25	H5
S1PR1	315	8.47	H8	GNAI1	353	H5.25	H5
S1PR1	250	6.29	TM6	GNAI1	354	H5.26	H5
S1PR1	253	6.32	TM6	GNAI1	354	H5.26	H5
S1PR1	257	6.36	TM6	GNAI1	354	H5.26	H5
S1PR1	315	8.47	H8	GNAI1	354	H5.26	H5
S1PR1	151	ICL2.52	ICL2	GNAI1	33	S1.1	S1
S1PR1	151	ICL2.52	ICL2	GNAI1	219	h2s4.5	h2s4
S1PR1	153	ICL2.54	ICL2	GNAI1	347	H5.19	H5
S1PR1	154	ICL2.55	ICL2	GNAI1	31	hns1.2	hns1
S1PR1	235	5.72	TM5	GNAI1	341	H5.13	H5
S1PR1	237	ICL3	ICL3	GNAI1	320	S6.2	S6
S1PR1	316	8.48	H8	GNAI1	354	H5.26	H5
S1PR1	149	ICL2.50	ICL2	GNAI1	340	H5.12	H5
S1PR1	253	6.32	TM6	GNAI1	353	H5.25	H5
S1PR1	236	5.73	TM5	GNAI1	333	H5.5	H5
S1PR1	236	5.73	TM5	GNAI1	334	H5.6	H5
S1PR1	234	5.71	TM5	GNAI1	337	H5.9	H5
S1PR1	146	3.54	TM3	GNAI1	344	H5.16	H5
S1PR1	311	7.53	TM7	GNAI1	352	H5.24	H5
S1PR1	241	ICL3	ICL3	GNAI1	321	S6.3	S6
S1PR1	240	ICL3	ICL3	GNAI1	323	S6.5	S6
S1PR1	239	ICL3	ICL3	GNAI1	321	S6.3	S6
S1PR1	235	5.72	TM5	GNAI1	338	H5.10	H5
S1PR1	239	ICL3	ICL3	GNAI1	322	S6.4	S6
S1PR1	238	ICL3	ICL3	GNAI1	330	H5.2	H5
S1PR1	314	7.56	TM7	GNAI1	354	H5.26	H5
S1PR1	146	3.54	TM3	GNAI1	350	H5.22	H5
S1PR1	151	ICL2.52	ICL2	GNAI1	340	H5.12	H5
S1PR1	151	ICL2.52	ICL2	GNAI1	344	H5.16	H5
S1PR1	152	ICL2.53	ICL2	GNAI1	32	hns1.3	hns1
S1PR1	152	ICL2.53	ICL2	GNAI1	34	S1.2	S1
S1PR1	152	ICL2.53	ICL2	GNAI1	343	H5.15	H5
S1PR1	152	ICL2.53	ICL2	GNAI1	347	H5.19	H5
S1PR1	228	5.65	TM5	GNAI1	353	H5.25	H5
S1PR1	237	ICL3	ICL3	GNAI1	318	h4s6.12	h4s6
S1PR1	252	6.31	TM6	GNAI1	354	H5.26	H5
S1PR1	258	6.37	TM6	GNAI1	353	H5.25	H5
S1PR1	316	8.48	H8	GNAI1	315	h4s6.9	h4s6
S1PR1	150	ICL2.51	ICL2	GNAI1	350	H5.22	H5
S1PR1	152	ICL2.53	ICL2	GNAI1	346	H5.18	H5
S1PR1	237	ICL3	ICL3	GNAI1	322	S6.4	S6
S1PR1	237	ICL3	ICL3	GNAI1	334	H5.6	H5
ADCYAP1R1	263	ICL2	ICL2	GNAS	35	HN.52	HN
ADCYAP1R1	261	ICL2	ICL2	GNAS	38	hns1.2	hns1
ADCYAP1R1	263	ICL2	ICL2	GNAS	38	hns1.2	hns1
ADCYAP1R1	260	ICL2	ICL2	GNAS	39	hns1.3	hns1
ADCYAP1R1	261	ICL2	ICL2	GNAS	39	hns1.3	hns1
ADCYAP1R1	259	ICL2	ICL2	GNAS	41	S1.2	S1
ADCYAP1R1	259	ICL2	ICL2	GNAS	215	s2s3.1	s2s3
ADCYAP1R1	260	ICL2	ICL2	GNAS	216	s2s3.2	s2s3
ADCYAP1R1	259	ICL2	ICL2	GNAS	217	S3.1	S3
ADCYAP1R1	260	ICL2	ICL2	GNAS	217	S3.1	S3
ADCYAP1R1	339	ICL3	ICL3	GNAS	358	h4s6.20	h4s6
ADCYAP1R1	339	ICL3	ICL3	GNAS	360	S6.2	S6
ADCYAP1R1	259	ICL2	ICL2	GNAS	379	H5.11	H5
ADCYAP1R1	258	ICL2	ICL2	GNAS	380	H5.12	H5
ADCYAP1R1	259	ICL2	ICL2	GNAS	380	H5.12	H5
ADCYAP1R1	334	5.68	TM5	GNAS	381	H5.13	H5
ADCYAP1R1	337	ICL3	ICL3	GNAS	381	H5.13	H5
ADCYAP1R1	339	ICL3	ICL3	GNAS	381	H5.13	H5
ADCYAP1R1	258	ICL2	ICL2	GNAS	383	H5.15	H5
ADCYAP1R1	259	ICL2	ICL2	GNAS	383	H5.15	H5
ADCYAP1R1	254	3.53	TM3	GNAS	384	H5.16	H5
ADCYAP1R1	255	3.54	TM3	GNAS	384	H5.16	H5
ADCYAP1R1	258	ICL2	ICL2	GNAS	384	H5.16	H5
ADCYAP1R1	330	5.64	TM5	GNAS	384	H5.16	H5
ADCYAP1R1	334	5.68	TM5	GNAS	384	H5.16	H5
ADCYAP1R1	334	5.68	TM5	GNAS	385	H5.17	H5
ADCYAP1R1	339	ICL3	ICL3	GNAS	385	H5.17	H5
ADCYAP1R1	251	3.5	TM3	GNAS	387	H5.19	H5
ADCYAP1R1	254	3.53	TM3	GNAS	387	H5.19	H5
ADCYAP1R1	255	3.54	TM3	GNAS	387	H5.19	H5
ADCYAP1R1	258	ICL2	ICL2	GNAS	387	H5.19	H5
ADCYAP1R1	255	3.54	TM3	GNAS	388	H5.20	H5
ADCYAP1R1	331	5.65	TM5	GNAS	388	H5.20	H5
ADCYAP1R1	334	5.68	TM5	GNAS	388	H5.20	H5
ADCYAP1R1	183	2.37	TM2	GNAS	390	H5.22	H5
ADCYAP1R1	185	2.39	TM2	GNAS	390	H5.22	H5
ADCYAP1R1	406	8.49	H8	GNAS	390	H5.22	H5
ADCYAP1R1	185	2.39	TM2	GNAS	391	H5.23	H5
ADCYAP1R1	251	3.5	TM3	GNAS	391	H5.23	H5
ADCYAP1R1	357	6.39	TM6	GNAS	391	H5.23	H5
ADCYAP1R1	357	6.39	TM6	GNAS	392	H5.24	H5
ADCYAP1R1	404	8.47	H8	GNAS	392	H5.24	H5
ADCYAP1R1	405	8.48	H8	GNAS	392	H5.24	H5
ADCYAP1R1	406	8.49	H8	GNAS	392	H5.24	H5
ADCYAP1R1	331	5.65	TM5	GNAS	393	H5.25	H5
ADCYAP1R1	354	6.36	TM6	GNAS	393	H5.25	H5
ADCYAP1R1	357	6.39	TM6	GNAS	393	H5.25	H5
ADCYAP1R1	358	6.4	TM6	GNAS	393	H5.25	H5
ADCYAP1R1	331	5.65	TM5	GNAS	394	H5.26	H5
ADCYAP1R1	334	5.68	TM5	GNAS	394	H5.26	H5
ADCYAP1R1	335	5.69	TM5	GNAS	394	H5.26	H5
ADCYAP1R1	350	6.32	TM6	GNAS	394	H5.26	H5
ADCYAP1R1	354	6.36	TM6	GNAS	394	H5.26	H5
ADCYAP1R1	262	ICL2	ICL2	GNAS	35	HN.52	HN
ADCYAP1R1	258	ICL2	ICL2	GNAS	41	S1.2	S1
ADCYAP1R1	258	ICL2	ICL2	GNAS	215	s2s3.1	s2s3
ADCYAP1R1	258	ICL2	ICL2	GNAS	217	S3.1	S3
ADCYAP1R1	258	ICL2	ICL2	GNAS	376	H5.8	H5
ADCYAP1R1	258	ICL2	ICL2	GNAS	379	H5.11	H5
ADCYAP1R1	259	ICL2	ICL2	GNAS	39	hns1.3	hns1
ADCYAP1R1	259	ICL2	ICL2	GNAS	216	s2s3.2	s2s3
ADCYAP1R1	260	ICL2	ICL2	GNAS	38	hns1.2	hns1
ADCYAP1R1	261	ICL2	ICL2	GNAS	35	HN.52	HN
ADCYAP1R1	262	ICL2	ICL2	GNAS	38	hns1.2	hns1
ADCYAP1R1	338	ICL3	ICL3	GNAS	346	H4.26	H4
ADCYAP1R1	339	ICL3	ICL3	GNAS	346	H4.26	H4
ADCYAP1R1	339	ICL3	ICL3	GNAS	349	h4s6.2	h4s6
ADCYAP1R1	339	ICL3	ICL3	GNAS	350	h4s6.3	h4s6
ADCYAP1R1	338	ICL3	ICL3	GNAS	323	H4.3	H4
ADCYAP1R1	343	6.25	TM6	GNAS	350	h4s6.3	h4s6
ADCYAP1R1	343	6.25	TM6	GNAS	354	h4s6.10	h4s6
ADCYAP1R1	340	ICL3	ICL3	GNAS	358	h4s6.20	h4s6
ADCYAP1R1	339	ICL3	ICL3	GNAS	359	S6.1	S6
ADCYAP1R1	339	ICL3	ICL3	GNAS	361	S6.3	S6
ADCYAP1R1	340	ICL3	ICL3	GNAS	381	H5.13	H5
ADCYAP1R1	340	ICL3	ICL3	GNAS	385	H5.17	H5
ADCYAP1R1	353	6.35	TM6	GNAS	392	H5.24	H5
CRHR2	148	2.39	TM2	GNAS	390	H5.22	H5
CRHR2	148	2.39	TM2	GNAS	391	H5.23	H5
CRHR2	209	3.5	TM3	GNAS	391	H5.23	H5
CRHR2	212	3.53	TM3	GNAS	387	H5.19	H5
CRHR2	213	3.54	TM3	GNAS	384	H5.16	H5
CRHR2	213	3.54	TM3	GNAS	387	H5.19	H5
CRHR2	213	3.54	TM3	GNAS	388	H5.20	H5
CRHR2	216	ICL2	ICL2	GNAS	380	H5.12	H5
CRHR2	216	ICL2	ICL2	GNAS	383	H5.15	H5
CRHR2	216	ICL2	ICL2	GNAS	384	H5.16	H5
CRHR2	216	ICL2	ICL2	GNAS	387	H5.19	H5
CRHR2	217	ICL2	ICL2	GNAS	215	s2s3.1	s2s3
CRHR2	217	ICL2	ICL2	GNAS	217	S3.1	S3
CRHR2	217	ICL2	ICL2	GNAS	380	H5.12	H5
CRHR2	219	ICL2	ICL2	GNAS	387	H5.19	H5
CRHR2	220	ICL2	ICL2	GNAS	35	HN.52	HN
CRHR2	220	ICL2	ICL2	GNAS	38	hns1.2	hns1
CRHR2	220	ICL2	ICL2	GNAS	39	hns1.3	hns1
CRHR2	289	5.64	TM5	GNAS	384	H5.16	H5
CRHR2	290	5.65	TM5	GNAS	388	H5.20	H5
CRHR2	290	5.65	TM5	GNAS	393	H5.25	H5
CRHR2	290	5.65	TM5	GNAS	394	H5.26	H5
CRHR2	293	5.68	TM5	GNAS	381	H5.13	H5
CRHR2	293	5.68	TM5	GNAS	384	H5.16	H5
CRHR2	293	5.68	TM5	GNAS	385	H5.17	H5
CRHR2	293	5.68	TM5	GNAS	388	H5.20	H5
CRHR2	293	5.68	TM5	GNAS	394	H5.26	H5
CRHR2	294	5.69	TM5	GNAS	394	H5.26	H5
CRHR2	297	ICL3	ICL3	GNAS	355	h4s6.11	h4s6
CRHR2	297	ICL3	ICL3	GNAS	358	h4s6.20	h4s6
CRHR2	297	ICL3	ICL3	GNAS	394	H5.26	H5
CRHR2	307	6.32	TM6	GNAS	393	H5.25	H5
CRHR2	307	6.32	TM6	GNAS	394	H5.26	H5
CRHR2	311	6.36	TM6	GNAS	393	H5.25	H5
CRHR2	311	6.36	TM6	GNAS	394	H5.26	H5
CRHR2	315	6.4	TM6	GNAS	393	H5.25	H5
CRHR2	362	7.56	TM7	GNAS	392	H5.24	H5
CRHR2	363	8.47	H8	GNAS	392	H5.24	H5
CRHR2	364	8.48	H8	GNAS	392	H5.24	H5
SSTR2	76	2.37	TM2	GNAI1	350	H5.22	H5
SSTR2	78	2.39	TM2	GNAI1	350	H5.22	H5
SSTR2	78	2.39	TM2	GNAI1	351	H5.23	H5
SSTR2	139	3.49	TM3	GNAI1	351	H5.23	H5
SSTR2	140	3.5	TM3	GNAI1	347	H5.19	H5
SSTR2	140	3.5	TM3	GNAI1	351	H5.23	H5
SSTR2	140	3.5	TM3	GNAI1	353	H5.25	H5
SSTR2	143	3.53	TM3	GNAI1	347	H5.19	H5
SSTR2	143	3.53	TM3	GNAI1	350	H5.22	H5
SSTR2	143	3.53	TM3	GNAI1	351	H5.23	H5
SSTR2	144	3.54	TM3	GNAI1	344	H5.16	H5
SSTR2	144	3.54	TM3	GNAI1	347	H5.19	H5
SSTR2	144	3.54	TM3	GNAI1	348	H5.20	H5
SSTR2	144	3.54	TM3	GNAI1	351	H5.23	H5
SSTR2	144	3.54	TM3	GNAI1	353	H5.25	H5
SSTR2	147	ICL2.50	ICL2	GNAI1	340	H5.12	H5
SSTR2	147	ICL2.50	ICL2	GNAI1	343	H5.15	H5
SSTR2	147	ICL2.50	ICL2	GNAI1	344	H5.16	H5
SSTR2	147	ICL2.50	ICL2	GNAI1	347	H5.19	H5
SSTR2	148	ICL2.51	ICL2	GNAI1	193	s2s3.2	s2s3
SSTR2	148	ICL2.51	ICL2	GNAI1	194	S3.1	S3
SSTR2	151	ICL2.54	ICL2	GNAI1	28	HN.52	HN
SSTR2	151	ICL2.54	ICL2	GNAI1	31	hns1.2	hns1
SSTR2	151	ICL2.54	ICL2	GNAI1	32	hns1.3	hns1
SSTR2	155	4.38	TM4	GNAI1	28	HN.52	HN
SSTR2	231	5.61	TM5	GNAI1	353	H5.25	H5
SSTR2	234	5.64	TM5	GNAI1	344	H5.16	H5
SSTR2	235	5.65	TM5	GNAI1	344	H5.16	H5
SSTR2	235	5.65	TM5	GNAI1	345	H5.17	H5
SSTR2	235	5.65	TM5	GNAI1	348	H5.20	H5
SSTR2	238	5.68	TM5	GNAI1	337	H5.9	H5
SSTR2	238	5.68	TM5	GNAI1	340	H5.12	H5
SSTR2	238	5.68	TM5	GNAI1	341	H5.13	H5
SSTR2	238	5.68	TM5	GNAI1	344	H5.16	H5
SSTR2	239	ICL3	ICL3	GNAI1	341	H5.13	H5
SSTR2	242	ICL3	ICL3	GNAI1	337	H5.9	H5
SSTR2	242	ICL3	ICL3	GNAI1	338	H5.10	H5
SSTR2	242	ICL3	ICL3	GNAI1	340	H5.12	H5
SSTR2	242	ICL3	ICL3	GNAI1	341	H5.13	H5
SSTR2	243	ICL3	ICL3	GNAI1	320	S6.2	S6
SSTR2	243	ICL3	ICL3	GNAI1	334	H5.6	H5
SSTR2	243	ICL3	ICL3	GNAI1	337	H5.9	H5
SSTR2	243	ICL3	ICL3	GNAI1	338	H5.10	H5
SSTR2	243	ICL3	ICL3	GNAI1	341	H5.13	H5
SSTR2	245	6.24	TM6	GNAI1	318	h4s6.12	h4s6
SSTR2	245	6.24	TM6	GNAI1	319	S6.1	S6
SSTR2	245	6.24	TM6	GNAI1	320	S6.2	S6
SSTR2	247	6.26	TM6	GNAI1	318	h4s6.12	h4s6
SSTR2	250	6.29	TM6	GNAI1	345	H5.17	H5
SSTR2	250	6.29	TM6	GNAI1	354	H5.26	H5
SSTR2	253	6.32	TM6	GNAI1	354	H5.26	H5
SSTR2	254	6.33	TM6	GNAI1	348	H5.20	H5
SSTR2	254	6.33	TM6	GNAI1	353	H5.25	H5
SSTR2	254	6.33	TM6	GNAI1	354	H5.26	H5
SSTR2	257	6.36	TM6	GNAI1	352	H5.24	H5
SSTR2	257	6.36	TM6	GNAI1	353	H5.25	H5
SSTR2	258	6.37	TM6	GNAI1	353	H5.25	H5
SSTR2	315	7.56	TM7	GNAI1	352	H5.24	H5
SSTR2	315	7.56	TM7	GNAI1	353	H5.25	H5
SSTR2	316	8.47	H8	GNAI1	349	H5.21	H5
SSTR2	316	8.47	H8	GNAI1	350	H5.22	H5
SSTR2	316	8.47	H8	GNAI1	351	H5.23	H5
SSTR2	316	8.47	H8	GNAI1	352	H5.24	H5
SSTR2	317	8.48	H8	GNAI1	349	H5.21	H5
SSTR2	317	8.48	H8	GNAI1	352	H5.24	H5
SSTR2	317	8.48	H8	GNAI1	354	H5.26	H5
SSTR2	318	8.49	H8	GNAI1	349	H5.21	H5
SSTR2	318	8.49	H8	GNAI1	350	H5.22	H5
SSTR2	78	2.39	TM2	GNAI1	352	H5.24	H5
SSTR2	143	3.53	TM3	GNAI1	344	H5.16	H5
SSTR2	148	ICL2.51	ICL2	GNAI1	192	s2s3.1	s2s3
SSTR2	148	ICL2.51	ICL2	GNAI1	340	H5.12	H5
SSTR2	150	ICL2.53	ICL2	GNAI1	347	H5.19	H5
SSTR2	152	ICL2.55	ICL2	GNAI1	32	hns1.3	hns1
SSTR2	156	4.39	TM4	GNAI1	24	HN.48	HN
SSTR2	241	ICL3	ICL3	GNAI1	337	H5.9	H5
SSTR2	241	ICL3	ICL3	GNAI1	341	H5.13	H5
SSTR2	242	ICL3	ICL3	GNAI1	320	S6.2	S6
SSTR2	244	6.23	TM6	GNAI1	318	h4s6.12	h4s6
SSTR2	244	6.23	TM6	GNAI1	319	S6.1	S6
SSTR2	244	6.23	TM6	GNAI1	320	S6.2	S6
SSTR2	244	6.23	TM6	GNAI1	341	H5.13	H5
SSTR2	246	6.25	TM6	GNAI1	318	h4s6.12	h4s6
SSTR2	250	6.29	TM6	GNAI1	348	H5.20	H5
SSTR2	253	6.32	TM6	GNAI1	353	H5.25	H5
SSTR2	312	7.53	TM7	GNAI1	352	H5.24	H5
SSTR2	317	8.48	H8	GNAI1	350	H5.22	H5
SSTR2	318	8.49	H8	GNAI1	352	H5.24	H5
SSTR2	319	8.5	H8	GNAI1	352	H5.24	H5
SSTR2	140	3.5	TM3	GNAI1	352	H5.24	H5
SSTR2	148	ICL2.51	ICL2	GNAI1	343	H5.15	H5
SSTR2	149	ICL2.52	ICL2	GNAI1	193	s2s3.2	s2s3
SSTR2	156	4.39	TM4	GNAI1	28	HN.52	HN
SSTR2	231	5.61	TM5	GNAI1	348	H5.20	H5
SSTR2	235	5.65	TM5	GNAI1	354	H5.26	H5
SSTR2	243	ICL3	ICL3	GNAI1	340	H5.12	H5
SSTR2	246	6.25	TM6	GNAI1	314	h4s6.8	h4s6
SSTR2	257	6.36	TM6	GNAI1	354	H5.26	H5
SSTR2	239	ICL3	ICL3	GNAI1	344	H5.16	H5
SSTR2	245	6.24	TM6	GNAI1	341	H5.13	H5
SSTR2	242	ICL3	ICL3	GNAI1	334	H5.6	H5
SSTR2	152	ICL2.55	ICL2	GNAI1	28	HN.52	HN
SSTR2	148	ICL2.51	ICL2	GNAI1	32	hns1.3	hns1
SSTR2	249	6.28	TM6	GNAI1	315	h4s6.9	h4s6
SSTR2	243	ICL3	ICL3	GNAI1	318	h4s6.12	h4s6
SSTR2	250	6.29	TM6	GNAI1	318	h4s6.12	h4s6
SSTR2	241	ICL3	ICL3	GNAI1	320	S6.2	S6
SSTR2	246	6.25	TM6	GNAI1	320	S6.2	S6
SSTR2	242	ICL3	ICL3	GNAI1	322	S6.4	S6
SSTR2	240	ICL3	ICL3	GNAI1	337	H5.9	H5
SSTR2	241	ICL3	ICL3	GNAI1	338	H5.10	H5
SSTR2	246	6.25	TM6	GNAI1	341	H5.13	H5
SSTR2	316	8.47	H8	GNAI1	353	H5.25	H5
SSTR2	317	8.48	H8	GNAI1	353	H5.25	H5
MRGPRX2	143	4.39	TM4	GNAI1	28	HN.52	HN
MRGPRX2	138	ICL2.54	ICL2	GNAI1	32	hns1.3	hns1
MRGPRX2	139	ICL2.55	ICL2	GNAI1	32	hns1.3	hns1
MRGPRX2	135	ICL2.51	ICL2	GNAI1	192	s2s3.1	s2s3
MRGPRX2	135	ICL2.51	ICL2	GNAI1	193	s2s3.2	s2s3
MRGPRX2	139	ICL2.55	ICL2	GNAI1	193	s2s3.2	s2s3
MRGPRX2	140	ICL2.56	ICL2	GNAI1	193	s2s3.2	s2s3
MRGPRX2	135	ICL2.51	ICL2	GNAI1	194	S3.1	S3
MRGPRX2	138	ICL2.54	ICL2	GNAI1	194	S3.1	S3
MRGPRX2	139	ICL2.55	ICL2	GNAI1	194	S3.1	S3
MRGPRX2	139	ICL2.55	ICL2	GNAI1	195	S3.2	S3
MRGPRX2	215	ICL3	ICL3	GNAI1	263	S5.1	S5
MRGPRX2	214	ICL3	ICL3	GNAI1	318	h4s6.12	h4s6
MRGPRX2	215	ICL3	ICL3	GNAI1	318	h4s6.12	h4s6
MRGPRX2	134	ICL2.50	ICL2	GNAI1	340	H5.12	H5
MRGPRX2	135	ICL2.51	ICL2	GNAI1	340	H5.12	H5
MRGPRX2	213	ICL3	ICL3	GNAI1	341	H5.13	H5
MRGPRX2	214	ICL3	ICL3	GNAI1	341	H5.13	H5
MRGPRX2	215	ICL3	ICL3	GNAI1	341	H5.13	H5
MRGPRX2	134	ICL2.50	ICL2	GNAI1	343	H5.15	H5
MRGPRX2	135	ICL2.51	ICL2	GNAI1	343	H5.15	H5
MRGPRX2	138	ICL2.54	ICL2	GNAI1	343	H5.15	H5
MRGPRX2	130	3.53	TM3	GNAI1	344	H5.16	H5
MRGPRX2	131	3.54	TM3	GNAI1	344	H5.16	H5
MRGPRX2	134	ICL2.50	ICL2	GNAI1	344	H5.16	H5
MRGPRX2	213	ICL3	ICL3	GNAI1	344	H5.16	H5
MRGPRX2	216	ICL3	ICL3	GNAI1	344	H5.16	H5
MRGPRX2	215	ICL3	ICL3	GNAI1	345	H5.17	H5
MRGPRX2	216	ICL3	ICL3	GNAI1	345	H5.17	H5
MRGPRX2	130	3.53	TM3	GNAI1	347	H5.19	H5
MRGPRX2	131	3.54	TM3	GNAI1	347	H5.19	H5
MRGPRX2	134	ICL2.50	ICL2	GNAI1	347	H5.19	H5
MRGPRX2	137	ICL2.53	ICL2	GNAI1	347	H5.19	H5
MRGPRX2	138	ICL2.54	ICL2	GNAI1	347	H5.19	H5
MRGPRX2	127	3.5	TM3	GNAI1	348	H5.20	H5
MRGPRX2	130	3.53	TM3	GNAI1	348	H5.20	H5
MRGPRX2	131	3.54	TM3	GNAI1	348	H5.20	H5
MRGPRX2	216	ICL3	ICL3	GNAI1	348	H5.20	H5
MRGPRX2	221	6.33	TM6	GNAI1	348	H5.20	H5
MRGPRX2	62	2.37	TM2	GNAI1	350	H5.22	H5
MRGPRX2	63	2.38	TM2	GNAI1	350	H5.22	H5
MRGPRX2	64	2.39	TM2	GNAI1	350	H5.22	H5
MRGPRX2	130	3.53	TM3	GNAI1	350	H5.22	H5
MRGPRX2	64	2.39	TM2	GNAI1	351	H5.23	H5
MRGPRX2	123	3.46	TM3	GNAI1	351	H5.23	H5
MRGPRX2	126	3.49	TM3	GNAI1	351	H5.23	H5
MRGPRX2	127	3.5	TM3	GNAI1	351	H5.23	H5
MRGPRX2	130	3.53	TM3	GNAI1	351	H5.23	H5
MRGPRX2	64	2.39	TM2	GNAI1	352	H5.24	H5
MRGPRX2	279	7.53	TM7	GNAI1	352	H5.24	H5
MRGPRX2	283	7.57	TM7	GNAI1	352	H5.24	H5
MRGPRX2	127	3.5	TM3	GNAI1	353	H5.25	H5
MRGPRX2	221	6.33	TM6	GNAI1	353	H5.25	H5
MRGPRX2	224	6.36	TM6	GNAI1	353	H5.25	H5
MRGPRX2	225	6.37	TM6	GNAI1	353	H5.25	H5
MRGPRX2	217	6.29	TM6	GNAI1	354	H5.26	H5
MRGPRX2	220	6.32	TM6	GNAI1	354	H5.26	H5
MRGPRX2	221	6.33	TM6	GNAI1	354	H5.26	H5
MRGPRX2	224	6.36	TM6	GNAI1	354	H5.26	H5
MRGPRX2	283	7.57	TM7	GNAI1	354	H5.26	H5
MRGPRX2	286	Cterm	Cterm	GNAI1	354	H5.26	H5
MRGPRX2	138	ICL2.54	ICL2	GNAI1	346	H5.18	H5
MRGPRX2	284	7.58	TM7	GNAI1	352	H5.24	H5
MRGPRX2	139	ICL2.55	ICL2	GNAI1	33	S1.1	S1
MRGPRX2	216	ICL3	ICL3	GNAI1	341	H5.13	H5
MRGPRX2	215	ICL3	ICL3	GNAI1	342	H5.14	H5
MRGPRX2	62	2.37	TM2	GNAI1	351	H5.23	H5
MRGPRX2	62	2.37	TM2	GNAI1	352	H5.24	H5
MRGPRX2	63	2.38	TM2	GNAI1	351	H5.23	H5
MRGPRX2	137	ICL2.53	ICL2	GNAI1	343	H5.15	H5
MRGPRX2	137	ICL2.53	ICL2	GNAI1	350	H5.22	H5
MRGPRX2	283	7.57	TM7	GNAI1	353	H5.25	H5
MRGPRX2	220	6.32	TM6	GNAI1	353	H5.25	H5
MRGPRX2	282	7.56	TM7	GNAI1	352	H5.24	H5
MRGPRX2	136	ICL2.52	ICL2	GNAI1	193	s2s3.2	s2s3
MRGPRX2	127	3.5	TM3	GNAI1	352	H5.24	H5
CCR1	146	4.38	TM4	GNAI1	28	HN.52	HN
CCR1	142	ICL2.54	ICL2	GNAI1	32	hns1.3	hns1
CCR1	143	ICL2.55	ICL2	GNAI1	32	hns1.3	hns1
CCR1	139	ICL2.51	ICL2	GNAI1	192	s2s3.1	s2s3
CCR1	139	ICL2.51	ICL2	GNAI1	193	s2s3.2	s2s3
CCR1	140	ICL2.52	ICL2	GNAI1	193	s2s3.2	s2s3
CCR1	139	ICL2.51	ICL2	GNAI1	194	S3.1	S3
CCR1	232	6.28	TM6	GNAI1	315	h4s6.9	h4s6
CCR1	138	ICL2.50	ICL2	GNAI1	340	H5.12	H5
CCR1	139	ICL2.51	ICL2	GNAI1	340	H5.12	H5
CCR1	229	ICL3	ICL3	GNAI1	341	H5.13	H5
CCR1	138	ICL2.50	ICL2	GNAI1	343	H5.15	H5
CCR1	139	ICL2.51	ICL2	GNAI1	343	H5.15	H5
CCR1	142	ICL2.54	ICL2	GNAI1	343	H5.15	H5
CCR1	135	3.54	TM3	GNAI1	344	H5.16	H5
CCR1	138	ICL2.50	ICL2	GNAI1	344	H5.16	H5
CCR1	225	5.64	TM5	GNAI1	344	H5.16	H5
CCR1	134	3.53	TM3	GNAI1	347	H5.19	H5
CCR1	135	3.54	TM3	GNAI1	347	H5.19	H5
CCR1	138	ICL2.50	ICL2	GNAI1	347	H5.19	H5
CCR1	141	ICL2.53	ICL2	GNAI1	347	H5.19	H5
CCR1	134	3.53	TM3	GNAI1	348	H5.20	H5
CCR1	135	3.54	TM3	GNAI1	348	H5.20	H5
CCR1	226	5.65	TM5	GNAI1	348	H5.20	H5
CCR1	233	6.29	TM6	GNAI1	348	H5.20	H5
CCR1	237	6.33	TM6	GNAI1	348	H5.20	H5
CCR1	306	8.48	H8	GNAI1	349	H5.21	H5
CCR1	307	8.49	H8	GNAI1	349	H5.21	H5
CCR1	67	2.37	TM2	GNAI1	350	H5.22	H5
CCR1	69	2.39	TM2	GNAI1	350	H5.22	H5
CCR1	134	3.53	TM3	GNAI1	350	H5.22	H5
CCR1	307	8.49	H8	GNAI1	350	H5.22	H5
CCR1	69	2.39	TM2	GNAI1	351	H5.23	H5
CCR1	130	3.49	TM3	GNAI1	351	H5.23	H5
CCR1	131	3.5	TM3	GNAI1	351	H5.23	H5
CCR1	134	3.53	TM3	GNAI1	351	H5.23	H5
CCR1	135	3.54	TM3	GNAI1	351	H5.23	H5
CCR1	69	2.39	TM2	GNAI1	352	H5.24	H5
CCR1	304	7.56	TM7	GNAI1	352	H5.24	H5
CCR1	305	8.47	H8	GNAI1	352	H5.24	H5
CCR1	306	8.48	H8	GNAI1	352	H5.24	H5
CCR1	307	8.49	H8	GNAI1	352	H5.24	H5
CCR1	308	8.5	H8	GNAI1	352	H5.24	H5
CCR1	131	3.5	TM3	GNAI1	353	H5.25	H5
CCR1	135	3.54	TM3	GNAI1	353	H5.25	H5
CCR1	222	5.61	TM5	GNAI1	353	H5.25	H5
CCR1	226	5.65	TM5	GNAI1	353	H5.25	H5
CCR1	237	6.33	TM6	GNAI1	353	H5.25	H5
CCR1	240	6.36	TM6	GNAI1	353	H5.25	H5
CCR1	241	6.37	TM6	GNAI1	353	H5.25	H5
CCR1	305	8.47	H8	GNAI1	353	H5.25	H5
CCR1	233	6.29	TM6	GNAI1	354	H5.26	H5
CCR1	236	6.32	TM6	GNAI1	354	H5.26	H5
CCR1	237	6.33	TM6	GNAI1	354	H5.26	H5
CCR1	305	8.47	H8	GNAI1	354	H5.26	H5
CCR1	306	8.48	H8	GNAI1	354	H5.26	H5
CCR1	142	ICL2.54	ICL2	GNAI1	31	hns1.2	hns1
CCR1	142	ICL2.54	ICL2	GNAI1	194	S3.1	S3
CCR1	301	7.53	TM7	GNAI1	352	H5.24	H5
CCR1	305	8.47	H8	GNAI1	349	H5.21	H5
MC1R	142	3.5	TM3	GNAS	387	H5.19	H5
MC1R	142	3.5	TM3	GNAS	391	H5.23	H5
MC1R	145	3.53	TM3	GNAS	383	H5.15	H5
MC1R	145	3.53	TM3	GNAS	387	H5.19	H5
MC1R	146	3.54	TM3	GNAS	384	H5.16	H5
MC1R	146	3.54	TM3	GNAS	387	H5.19	H5
MC1R	146	3.54	TM3	GNAS	388	H5.20	H5
MC1R	149	ICL2.50	ICL2	GNAS	379	H5.11	H5
MC1R	149	ICL2.50	ICL2	GNAS	380	H5.12	H5
MC1R	149	ICL2.50	ICL2	GNAS	383	H5.15	H5
MC1R	149	ICL2.50	ICL2	GNAS	384	H5.16	H5
MC1R	149	ICL2.50	ICL2	GNAS	387	H5.19	H5
MC1R	150	ICL2.51	ICL2	GNAS	41	S1.2	S1
MC1R	150	ICL2.51	ICL2	GNAS	215	s2s3.1	s2s3
MC1R	150	ICL2.51	ICL2	GNAS	217	S3.1	S3
MC1R	150	ICL2.51	ICL2	GNAS	376	H5.8	H5
MC1R	150	ICL2.51	ICL2	GNAS	379	H5.11	H5
MC1R	150	ICL2.51	ICL2	GNAS	380	H5.12	H5
MC1R	150	ICL2.51	ICL2	GNAS	383	H5.15	H5
MC1R	151	ICL2.52	ICL2	GNAS	39	hns1.3	hns1
MC1R	151	ICL2.52	ICL2	GNAS	216	s2s3.2	s2s3
MC1R	151	ICL2.52	ICL2	GNAS	217	S3.1	S3
MC1R	152	ICL2.53	ICL2	GNAS	383	H5.15	H5
MC1R	153	ICL2.54	ICL2	GNAS	38	hns1.2	hns1
MC1R	153	ICL2.54	ICL2	GNAS	39	hns1.3	hns1
MC1R	154	ICL2.55	ICL2	GNAS	35	HN.52	HN
MC1R	154	ICL2.55	ICL2	GNAS	38	hns1.2	hns1
MC1R	154	ICL2.55	ICL2	GNAS	39	hns1.3	hns1
MC1R	157	4.38	TM4	GNAS	35	HN.52	HN
MC1R	210	5.61	TM5	GNAS	388	H5.20	H5
MC1R	210	5.61	TM5	GNAS	391	H5.23	H5
MC1R	210	5.61	TM5	GNAS	393	H5.25	H5
MC1R	211	5.62	TM5	GNAS	393	H5.25	H5
MC1R	213	5.64	TM5	GNAS	384	H5.16	H5
MC1R	213	5.64	TM5	GNAS	388	H5.20	H5
MC1R	214	5.65	TM5	GNAS	388	H5.20	H5
MC1R	214	5.65	TM5	GNAS	393	H5.25	H5
MC1R	214	5.65	TM5	GNAS	394	H5.26	H5
MC1R	217	5.68	TM5	GNAS	381	H5.13	H5
MC1R	217	5.68	TM5	GNAS	384	H5.16	H5
MC1R	217	5.68	TM5	GNAS	385	H5.17	H5
MC1R	217	5.68	TM5	GNAS	388	H5.20	H5
MC1R	217	5.68	TM5	GNAS	394	H5.26	H5
MC1R	218	5.69	TM5	GNAS	394	H5.26	H5
MC1R	221	5.72	TM5	GNAS	358	h4s6.20	h4s6
MC1R	223	5.74	TM5	GNAS	323	H4.3	H4
MC1R	224	5.75	TM5	GNAS	346	H4.26	H4
MC1R	224	5.75	TM5	GNAS	349	h4s6.2	h4s6
MC1R	224	5.75	TM5	GNAS	350	h4s6.3	h4s6
MC1R	224	5.75	TM5	GNAS	358	h4s6.20	h4s6
MC1R	224	5.75	TM5	GNAS	359	S6.1	S6
MC1R	224	5.75	TM5	GNAS	360	S6.2	S6
MC1R	224	5.75	TM5	GNAS	361	S6.3	S6
MC1R	225	5.76	TM5	GNAS	346	H4.26	H4
MC1R	225	5.76	TM5	GNAS	350	h4s6.3	h4s6
MC1R	226	5.77	TM5	GNAS	321	H4.1	H4
MC1R	226	5.77	TM5	GNAS	343	H4.23	H4
MC1R	226	5.77	TM5	GNAS	346	H4.26	H4
MC1R	226	5.77	TM5	GNAS	350	h4s6.3	h4s6
MC1R	238	6.32	TM6	GNAS	392	H5.24	H5
MC1R	238	6.32	TM6	GNAS	393	H5.25	H5
MC1R	238	6.32	TM6	GNAS	394	H5.26	H5
MC1R	239	6.33	TM6	GNAS	392	H5.24	H5
MC1R	239	6.33	TM6	GNAS	393	H5.25	H5
MC1R	239	6.33	TM6	GNAS	394	H5.26	H5
MC1R	242	6.36	TM6	GNAS	391	H5.23	H5
MC1R	242	6.36	TM6	GNAS	392	H5.24	H5
MC1R	242	6.36	TM6	GNAS	393	H5.25	H5
MC1R	243	6.37	TM6	GNAS	393	H5.25	H5
MC1R	301	7.56	TM7	GNAS	390	H5.22	H5
MC1R	301	7.56	TM7	GNAS	391	H5.23	H5
MC1R	301	7.56	TM7	GNAS	392	H5.24	H5
MC1R	302	8.47	H8	GNAS	390	H5.22	H5
MC1R	153	ICL2.54	ICL2	GNAS	35	HN.52	HN
MC1R	207	5.58	TM5	GNAS	393	H5.25	H5
MC1R	224	5.75	TM5	GNAS	323	H4.3	H4
MC1R	226	5.77	TM5	GNAS	323	H4.3	H4
MC1R	147	3.55	TM3	GNAS	384	H5.16	H5
DRD1	136	4.38	TM4	GNAS	35	HN.52	HN
DRD1	132	ICL2.54	ICL2	GNAS	38	hns1.2	hns1
DRD1	132	ICL2.54	ICL2	GNAS	39	hns1.3	hns1
DRD1	133	ICL2.55	ICL2	GNAS	39	hns1.3	hns1
DRD1	129	ICL2.51	ICL2	GNAS	215	s2s3.1	s2s3
DRD1	133	ICL2.55	ICL2	GNAS	216	s2s3.2	s2s3
DRD1	129	ICL2.51	ICL2	GNAS	217	S3.1	S3
DRD1	234	5.78	TM5	GNAS	321	H4.1	H4
DRD1	237	5.81	TM5	GNAS	321	H4.1	H4
DRD1	230	5.74	TM5	GNAS	323	H4.3	H4
DRD1	234	5.78	TM5	GNAS	323	H4.3	H4
DRD1	234	5.78	TM5	GNAS	343	H4.23	H4
DRD1	235	5.79	TM5	GNAS	343	H4.23	H4
DRD1	231	5.75	TM5	GNAS	346	H4.26	H4
DRD1	234	5.78	TM5	GNAS	346	H4.26	H4
DRD1	235	5.79	TM5	GNAS	346	H4.26	H4
DRD1	235	5.79	TM5	GNAS	347	H4.27	H4
DRD1	235	5.79	TM5	GNAS	349	h4s6.2	h4s6
DRD1	231	5.75	TM5	GNAS	350	h4s6.3	h4s6
DRD1	232	5.76	TM5	GNAS	350	h4s6.3	h4s6
DRD1	235	5.79	TM5	GNAS	350	h4s6.3	h4s6
DRD1	236	5.8	TM5	GNAS	350	h4s6.3	h4s6
DRD1	228	5.72	TM5	GNAS	358	h4s6.20	h4s6
DRD1	231	5.75	TM5	GNAS	358	h4s6.20	h4s6
DRD1	231	5.75	TM5	GNAS	359	S6.1	S6
DRD1	231	5.75	TM5	GNAS	361	S6.3	S6
DRD1	128	ICL2.50	ICL2	GNAS	380	H5.12	H5
DRD1	129	ICL2.51	ICL2	GNAS	380	H5.12	H5
DRD1	224	5.68	TM5	GNAS	381	H5.13	H5
DRD1	128	ICL2.50	ICL2	GNAS	383	H5.15	H5
DRD1	129	ICL2.51	ICL2	GNAS	383	H5.15	H5
DRD1	125	3.54	TM3	GNAS	384	H5.16	H5
DRD1	128	ICL2.50	ICL2	GNAS	384	H5.16	H5
DRD1	220	5.64	TM5	GNAS	384	H5.16	H5
DRD1	224	5.68	TM5	GNAS	384	H5.16	H5
DRD1	224	5.68	TM5	GNAS	385	H5.17	H5
DRD1	121	3.5	TM3	GNAS	387	H5.19	H5
DRD1	124	3.53	TM3	GNAS	387	H5.19	H5
DRD1	125	3.54	TM3	GNAS	387	H5.19	H5
DRD1	128	ICL2.50	ICL2	GNAS	387	H5.19	H5
DRD1	125	3.54	TM3	GNAS	388	H5.20	H5
DRD1	220	5.64	TM5	GNAS	388	H5.20	H5
DRD1	221	5.65	TM5	GNAS	388	H5.20	H5
DRD1	224	5.68	TM5	GNAS	388	H5.20	H5
DRD1	334	8.47	H8	GNAS	390	H5.22	H5
DRD1	121	3.5	TM3	GNAS	391	H5.23	H5
DRD1	273	6.36	TM6	GNAS	391	H5.23	H5
DRD1	269	6.32	TM6	GNAS	392	H5.24	H5
DRD1	273	6.36	TM6	GNAS	392	H5.24	H5
DRD1	217	5.61	TM5	GNAS	393	H5.25	H5
DRD1	221	5.65	TM5	GNAS	393	H5.25	H5
DRD1	269	6.32	TM6	GNAS	393	H5.25	H5
DRD1	270	6.33	TM6	GNAS	393	H5.25	H5
DRD1	273	6.36	TM6	GNAS	393	H5.25	H5
DRD1	274	6.37	TM6	GNAS	393	H5.25	H5
DRD1	221	5.65	TM5	GNAS	394	H5.26	H5
DRD1	224	5.68	TM5	GNAS	394	H5.26	H5
DRD1	225	5.69	TM5	GNAS	394	H5.26	H5
DRD1	266	6.29	TM6	GNAS	394	H5.26	H5
DRD1	269	6.32	TM6	GNAS	394	H5.26	H5
DRD1	270	6.33	TM6	GNAS	394	H5.26	H5
DRD1	129	ICL2.51	ICL2	GNAS	216	s2s3.2	s2s3
DRD1	133	ICL2.55	ICL2	GNAS	217	S3.1	S3
DRD1	237	5.81	TM5	GNAS	343	H4.23	H4
DRD1	236	5.8	TM5	GNAS	347	H4.27	H4
DRD1	132	ICL2.54	ICL2	GNAS	383	H5.15	H5
DRD1	228	5.72	TM5	GNAS	385	H5.17	H5
DRD1	124	3.53	TM3	GNAS	391	H5.23	H5
DRD1	334	8.47	H8	GNAS	392	H5.24	H5
DRD1	125	3.54	TM3	GNAS	391	H5.23	H5
DRD1	131	ICL2.53	ICL2	GNAS	387	H5.19	H5
DRD1	227	5.71	TM5	GNAS	381	H5.13	H5
DRD1	228	5.72	TM5	GNAS	394	H5.26	H5
DRD1	233	5.77	TM5	GNAS	321	H4.1	H4
DRD1	233	5.77	TM5	GNAS	323	H4.3	H4
DRD1	234	5.78	TM5	GNAS	324	H4.4	H4
DRD1	234	5.78	TM5	GNAS	339	H4.19	H4
DRD1	234	5.78	TM5	GNAS	342	H4.22	H4
DRD1	235	5.79	TM5	GNAS	351	h4s6.4	h4s6
DRD1	237	5.81	TM5	GNAS	319	hgh4.9	hgh4
DRD1	238	5.82	TM5	GNAS	314	hgh4.4	hgh4
DRD1	238	5.82	TM5	GNAS	318	hgh4.8	hgh4
DRD1	238	5.82	TM5	GNAS	340	H4.20	H4
DRD1	238	5.82	TM5	GNAS	343	H4.23	H4
DRD1	238	5.82	TM5	GNAS	344	H4.24	H4
DRD1	238	5.82	TM5	GNAS	346	H4.26	H4
DRD1	238	5.82	TM5	GNAS	347	H4.27	H4
DRD1	239	5.83	TM5	GNAS	347	H4.27	H4
DRD1	239	5.83	TM5	GNAS	351	h4s6.4	h4s6
DRD1	56	ICL1.52	ICL1	GNAS	34	HN.51	HN
DRD1	240	5.84	TM5	GNAS	314	hgh4.4	hgh4
DRD1	241	5.85	TM5	GNAS	314	hgh4.4	hgh4
DRD1	241	5.85	TM5	GNAS	316	hgh4.6	hgh4
DRD1	240	5.84	TM5	GNAS	317	hgh4.7	hgh4
DRD1	241	5.85	TM5	GNAS	317	hgh4.7	hgh4
DRD1	240	5.84	TM5	GNAS	318	hgh4.8	hgh4
DRD1	240	5.84	TM5	GNAS	319	hgh4.9	hgh4
DRD1	231	5.75	TM5	GNAS	349	h4s6.2	h4s6
DRD1	125	3.54	TM3	GNAS	393	H5.25	H5
DRD1	238	5.82	TM5	GNAS	321	H4.1	H4
DRD1	241	5.85	TM5	GNAS	318	hgh4.8	hgh4
DRD1	241	5.85	TM5	GNAS	319	hgh4.9	hgh4
DRD1	133	ICL2.55	ICL2	GNAS	35	HN.52	HN
DRD1	133	ICL2.55	ICL2	GNAS	38	hns1.2	hns1
DRD1	129	ICL2.51	ICL2	GNAS	41	S1.2	S1
DRD1	237	5.81	TM5	GNAS	322	H4.2	H4
DRD1	237	5.81	TM5	GNAS	323	H4.3	H4
DRD1	232	5.76	TM5	GNAS	346	H4.26	H4
DRD1	232	5.76	TM5	GNAS	358	h4s6.20	h4s6
DRD1	129	ICL2.51	ICL2	GNAS	379	H5.11	H5
DRD1	124	3.53	TM3	GNAS	383	H5.15	H5
DRD1	131	ICL2.53	ICL2	GNAS	383	H5.15	H5
DRD1	128	ICL2.50	ICL2	GNAS	386	H5.18	H5
DRD1	59	2.39	TM2	GNAS	387	H5.19	H5
DRD1	270	6.33	TM6	GNAS	388	H5.20	H5
DRD1	59	2.39	TM2	GNAS	390	H5.22	H5
DRD1	124	3.53	TM3	GNAS	390	H5.22	H5
DRD1	336	8.49	H8	GNAS	390	H5.22	H5
DRD1	217	5.61	TM5	GNAS	391	H5.23	H5
DRD1	277	6.4	TM6	GNAS	391	H5.23	H5
DRD1	334	8.47	H8	GNAS	391	H5.23	H5
DRD1	333	7.55	TM7	GNAS	392	H5.24	H5
DRD1	121	3.5	TM3	GNAS	393	H5.25	H5
DRD1	242	5.86	TM5	GNAS	314	hgh4.4	hgh4
DRD1	137	4.39	TM4	GNAS	31	HN.48	HN
DRD1	137	4.39	TM4	GNAS	34	HN.51	HN
DRD1	129	ICL2.51	ICL2	GNAS	39	hns1.3	hns1
DRD1	130	ICL2.52	ICL2	GNAS	216	s2s3.2	s2s3
DRD1	237	5.81	TM5	GNAS	318	hgh4.8	hgh4
DRD1	127	3.56	TM3	GNAS	380	H5.12	H5
DRD1	59	2.39	TM2	GNAS	391	H5.23	H5
DRD1	130	ICL2.52	ICL2	GNAS	217	S3.1	S3
DRD1	58	2.38	TM2	GNAS	38	hns1.2	hns1
DRD1	128	ICL2.50	ICL2	GNAS	379	H5.11	H5
SCTR	172	2.37	TM2	GNAS	390	H5.22	H5
SCTR	174	2.39	TM2	GNAS	390	H5.22	H5
SCTR	174	2.39	TM2	GNAS	391	H5.23	H5
SCTR	240	3.5	TM3	GNAS	387	H5.19	H5
SCTR	240	3.5	TM3	GNAS	391	H5.23	H5
SCTR	243	3.53	TM3	GNAS	387	H5.19	H5
SCTR	244	3.54	TM3	GNAS	384	H5.16	H5
SCTR	244	3.54	TM3	GNAS	387	H5.19	H5
SCTR	244	3.54	TM3	GNAS	388	H5.20	H5
SCTR	247	ICL2	ICL2	GNAS	380	H5.12	H5
SCTR	247	ICL2	ICL2	GNAS	383	H5.15	H5
SCTR	247	ICL2	ICL2	GNAS	384	H5.16	H5
SCTR	247	ICL2	ICL2	GNAS	387	H5.19	H5
SCTR	248	ICL2	ICL2	GNAS	215	s2s3.1	s2s3
SCTR	248	ICL2	ICL2	GNAS	217	S3.1	S3
SCTR	248	ICL2	ICL2	GNAS	380	H5.12	H5
SCTR	248	ICL2	ICL2	GNAS	383	H5.15	H5
SCTR	250	4.38	TM4	GNAS	35	HN.52	HN
SCTR	250	4.38	TM4	GNAS	39	hns1.3	hns1
SCTR	252	4.4	TM4	GNAS	35	HN.52	HN
SCTR	253	4.41	TM4	GNAS	35	HN.52	HN
SCTR	319	5.64	TM5	GNAS	384	H5.16	H5
SCTR	320	5.65	TM5	GNAS	388	H5.20	H5
SCTR	320	5.65	TM5	GNAS	393	H5.25	H5
SCTR	320	5.65	TM5	GNAS	394	H5.26	H5
SCTR	323	5.68	TM5	GNAS	384	H5.16	H5
SCTR	323	5.68	TM5	GNAS	385	H5.17	H5
SCTR	323	5.68	TM5	GNAS	388	H5.20	H5
SCTR	323	5.68	TM5	GNAS	394	H5.26	H5
SCTR	324	5.69	TM5	GNAS	394	H5.26	H5
SCTR	327	ICL3	ICL3	GNAS	358	h4s6.20	h4s6
SCTR	327	ICL3	ICL3	GNAS	360	S6.2	S6
SCTR	327	ICL3	ICL3	GNAS	381	H5.13	H5
SCTR	339	6.32	TM6	GNAS	394	H5.26	H5
SCTR	343	6.36	TM6	GNAS	393	H5.25	H5
SCTR	343	6.36	TM6	GNAS	394	H5.26	H5
SCTR	346	6.39	TM6	GNAS	392	H5.24	H5
SCTR	346	6.39	TM6	GNAS	393	H5.25	H5
SCTR	347	6.4	TM6	GNAS	393	H5.25	H5
SCTR	392	8.47	H8	GNAS	392	H5.24	H5
SCTR	393	8.48	H8	GNAS	392	H5.24	H5
SCTR	252	4.4	TM4	GNAS	34	HN.51	HN
SCTR	251	4.39	TM4	GNAS	35	HN.52	HN
SCTR	251	4.39	TM4	GNAS	38	hns1.2	hns1
SCTR	252	4.4	TM4	GNAS	38	hns1.2	hns1
SCTR	248	ICL2	ICL2	GNAS	39	hns1.3	hns1
SCTR	251	4.39	TM4	GNAS	39	hns1.3	hns1
SCTR	248	ICL2	ICL2	GNAS	216	s2s3.2	s2s3
SCTR	328	ICL3	ICL3	GNAS	346	H4.26	H4
SCTR	328	ICL3	ICL3	GNAS	349	h4s6.2	h4s6
SCTR	328	ICL3	ICL3	GNAS	350	h4s6.3	h4s6
SCTR	330	ICL3	ICL3	GNAS	350	h4s6.3	h4s6
SCTR	330	ICL3	ICL3	GNAS	353	h4s6.9	h4s6
SCTR	330	ICL3	ICL3	GNAS	354	h4s6.10	h4s6
SCTR	330	ICL3	ICL3	GNAS	355	h4s6.11	h4s6
SCTR	326	5.71	TM5	GNAS	358	h4s6.20	h4s6
SCTR	328	ICL3	ICL3	GNAS	358	h4s6.20	h4s6
SCTR	328	ICL3	ICL3	GNAS	359	S6.1	S6
SCTR	250	4.38	TM4	GNAS	387	H5.19	H5
SCTR	388	7.53	TM7	GNAS	392	H5.24	H5
SCTR	391	7.56	TM7	GNAS	392	H5.24	H5
SCTR	394	8.49	H8	GNAS	392	H5.24	H5
SCTR	340	6.33	TM6	GNAS	394	H5.26	H5
SCTR	342	6.35	TM6	GNAS	394	H5.26	H5
SCTR	243	3.53	TM3	GNAS	384	H5.16	H5
SCTR	247	ICL2	ICL2	GNAS	215	s2s3.1	s2s3
SCTR	247	ICL2	ICL2	GNAS	217	S3.1	S3
SCTR	247	ICL2	ICL2	GNAS	376	H5.8	H5
SCTR	248	ICL2	ICL2	GNAS	41	S1.2	S1
SCTR	248	ICL2	ICL2	GNAS	379	H5.11	H5
SCTR	250	4.38	TM4	GNAS	38	hns1.2	hns1
SCTR	250	4.38	TM4	GNAS	383	H5.15	H5
SCTR	316	5.61	TM5	GNAS	393	H5.25	H5
SCTR	323	5.68	TM5	GNAS	381	H5.13	H5
SCTR	329	ICL3	ICL3	GNAS	346	H4.26	H4
SCTR	329	ICL3	ICL3	GNAS	350	h4s6.3	h4s6
SCTR	346	6.39	TM6	GNAS	391	H5.23	H5
GPBAR1	120	ICL2	ICL2	GNAS	35	HN.52	HN
GPBAR1	120	ICL2	ICL2	GNAS	38	hns1.2	hns1
GPBAR1	120	ICL2	ICL2	GNAS	39	hns1.3	hns1
GPBAR1	118	ICL2	ICL2	GNAS	41	S1.2	S1
GPBAR1	118	ICL2	ICL2	GNAS	217	S3.1	S3
GPBAR1	205	5.78	TM5	GNAS	321	H4.1	H4
GPBAR1	201	5.74	TM5	GNAS	323	H4.3	H4
GPBAR1	204	5.77	TM5	GNAS	323	H4.3	H4
GPBAR1	205	5.78	TM5	GNAS	323	H4.3	H4
GPBAR1	205	5.78	TM5	GNAS	343	H4.23	H4
GPBAR1	206	5.79	TM5	GNAS	343	H4.23	H4
GPBAR1	202	5.75	TM5	GNAS	346	H4.26	H4
GPBAR1	205	5.78	TM5	GNAS	346	H4.26	H4
GPBAR1	206	5.79	TM5	GNAS	346	H4.26	H4
GPBAR1	206	5.79	TM5	GNAS	347	H4.27	H4
GPBAR1	202	5.75	TM5	GNAS	350	h4s6.3	h4s6
GPBAR1	203	5.76	TM5	GNAS	350	h4s6.3	h4s6
GPBAR1	206	5.79	TM5	GNAS	350	h4s6.3	h4s6
GPBAR1	207	5.8	TM5	GNAS	350	h4s6.3	h4s6
GPBAR1	212	6.23	TM6	GNAS	350	h4s6.3	h4s6
GPBAR1	214	6.25	TM6	GNAS	350	h4s6.3	h4s6
GPBAR1	214	6.25	TM6	GNAS	354	h4s6.10	h4s6
GPBAR1	214	6.25	TM6	GNAS	355	h4s6.11	h4s6
GPBAR1	218	6.29	TM6	GNAS	355	h4s6.11	h4s6
GPBAR1	199	5.72	TM5	GNAS	358	h4s6.20	h4s6
GPBAR1	202	5.75	TM5	GNAS	361	S6.3	S6
GPBAR1	118	ICL2	ICL2	GNAS	379	H5.11	H5
GPBAR1	117	ICL2	ICL2	GNAS	380	H5.12	H5
GPBAR1	118	ICL2	ICL2	GNAS	380	H5.12	H5
GPBAR1	195	5.68	TM5	GNAS	381	H5.13	H5
GPBAR1	198	5.71	TM5	GNAS	381	H5.13	H5
GPBAR1	117	ICL2	ICL2	GNAS	383	H5.15	H5
GPBAR1	118	ICL2	ICL2	GNAS	383	H5.15	H5
GPBAR1	114	3.54	TM3	GNAS	384	H5.16	H5
GPBAR1	117	ICL2	ICL2	GNAS	384	H5.16	H5
GPBAR1	191	5.64	TM5	GNAS	384	H5.16	H5
GPBAR1	195	5.68	TM5	GNAS	384	H5.16	H5
GPBAR1	195	5.68	TM5	GNAS	385	H5.17	H5
GPBAR1	113	3.53	TM3	GNAS	387	H5.19	H5
GPBAR1	114	3.54	TM3	GNAS	387	H5.19	H5
GPBAR1	117	ICL2	ICL2	GNAS	387	H5.19	H5
GPBAR1	114	3.54	TM3	GNAS	388	H5.20	H5
GPBAR1	191	5.64	TM5	GNAS	388	H5.20	H5
GPBAR1	192	5.65	TM5	GNAS	388	H5.20	H5
GPBAR1	195	5.68	TM5	GNAS	388	H5.20	H5
GPBAR1	48	2.37	TM2	GNAS	390	H5.22	H5
GPBAR1	50	2.39	TM2	GNAS	390	H5.22	H5
GPBAR1	113	3.53	TM3	GNAS	390	H5.22	H5
GPBAR1	50	2.39	TM2	GNAS	391	H5.23	H5
GPBAR1	110	3.5	TM3	GNAS	391	H5.23	H5
GPBAR1	113	3.53	TM3	GNAS	391	H5.23	H5
GPBAR1	114	3.54	TM3	GNAS	391	H5.23	H5
GPBAR1	188	5.61	TM5	GNAS	391	H5.23	H5
GPBAR1	221	6.32	TM6	GNAS	392	H5.24	H5
GPBAR1	225	6.36	TM6	GNAS	392	H5.24	H5
GPBAR1	284	8.47	H8	GNAS	392	H5.24	H5
GPBAR1	285	8.48	H8	GNAS	392	H5.24	H5
GPBAR1	286	8.49	H8	GNAS	392	H5.24	H5
GPBAR1	188	5.61	TM5	GNAS	393	H5.25	H5
GPBAR1	189	5.62	TM5	GNAS	393	H5.25	H5
GPBAR1	192	5.65	TM5	GNAS	393	H5.25	H5
GPBAR1	221	6.32	TM6	GNAS	393	H5.25	H5
GPBAR1	222	6.33	TM6	GNAS	393	H5.25	H5
GPBAR1	225	6.36	TM6	GNAS	393	H5.25	H5
GPBAR1	192	5.65	TM5	GNAS	394	H5.26	H5
GPBAR1	195	5.68	TM5	GNAS	394	H5.26	H5
GPBAR1	196	5.69	TM5	GNAS	394	H5.26	H5
GPBAR1	199	5.72	TM5	GNAS	394	H5.26	H5
GPBAR1	218	6.29	TM6	GNAS	394	H5.26	H5
GPBAR1	221	6.32	TM6	GNAS	394	H5.26	H5
GPBAR1	222	6.33	TM6	GNAS	394	H5.26	H5
GPBAR1	118	ICL2	ICL2	GNAS	215	s2s3.1	s2s3
GPBAR1	118	ICL2	ICL2	GNAS	216	s2s3.2	s2s3
GPBAR1	122	ICL2	ICL2	GNAS	35	HN.52	HN
GPBAR1	207	5.8	TM5	GNAS	347	H4.27	H4
GPBAR1	213	6.24	TM6	GNAS	350	h4s6.3	h4s6
GPBAR1	213	6.24	TM6	GNAS	353	h4s6.9	h4s6
GPBAR1	214	6.25	TM6	GNAS	353	h4s6.9	h4s6
GPBAR1	215	6.26	TM6	GNAS	353	h4s6.9	h4s6
GPBAR1	215	6.26	TM6	GNAS	355	h4s6.11	h4s6
GPBAR1	219	6.3	TM6	GNAS	394	H5.26	H5
GPBAR1	222	6.33	TM6	GNAS	392	H5.24	H5
GPBAR1	226	6.37	TM6	GNAS	393	H5.25	H5
GPBAR1	283	7.56	TM7	GNAS	392	H5.24	H5
GPBAR1	121	ICL2	ICL2	GNAS	38	hns1.2	hns1
GPBAR1	204	5.77	TM5	GNAS	321	H4.1	H4
GPBAR1	208	ICL3	ICL3	GNAS	321	H4.1	H4
GPBAR1	202	5.75	TM5	GNAS	349	h4s6.2	h4s6
GPBAR1	202	5.75	TM5	GNAS	359	S6.1	S6
GPBAR1	114	3.54	TM3	GNAS	393	H5.25	H5
GPBAR1	206	5.79	TM5	GNAS	349	h4s6.2	h4s6
GPBAR1	202	5.75	TM5	GNAS	358	h4s6.20	h4s6
NPY1R	73	2.37	TM2	GNAI1	350	H5.22	H5
NPY1R	75	2.39	TM2	GNAI1	350	H5.22	H5
NPY1R	75	2.39	TM2	GNAI1	351	H5.23	H5
NPY1R	75	2.39	TM2	GNAI1	352	H5.24	H5
NPY1R	137	3.49	TM3	GNAI1	351	H5.23	H5
NPY1R	138	3.5	TM3	GNAI1	351	H5.23	H5
NPY1R	138	3.5	TM3	GNAI1	353	H5.25	H5
NPY1R	141	3.53	TM3	GNAI1	347	H5.19	H5
NPY1R	141	3.53	TM3	GNAI1	350	H5.22	H5
NPY1R	141	3.53	TM3	GNAI1	351	H5.23	H5
NPY1R	142	3.54	TM3	GNAI1	344	H5.16	H5
NPY1R	142	3.54	TM3	GNAI1	347	H5.19	H5
NPY1R	142	3.54	TM3	GNAI1	348	H5.20	H5
NPY1R	142	3.54	TM3	GNAI1	351	H5.23	H5
NPY1R	142	3.54	TM3	GNAI1	353	H5.25	H5
NPY1R	145	ICL2	ICL2	GNAI1	340	H5.12	H5
NPY1R	145	ICL2	ICL2	GNAI1	343	H5.15	H5
NPY1R	145	ICL2	ICL2	GNAI1	344	H5.16	H5
NPY1R	145	ICL2	ICL2	GNAI1	347	H5.19	H5
NPY1R	146	ICL2	ICL2	GNAI1	193	s2s3.2	s2s3
NPY1R	146	ICL2	ICL2	GNAI1	194	S3.1	S3
NPY1R	146	ICL2	ICL2	GNAI1	340	H5.12	H5
NPY1R	146	ICL2	ICL2	GNAI1	343	H5.15	H5
NPY1R	241	5.68	TM5	GNAI1	341	H5.13	H5
NPY1R	241	5.68	TM5	GNAI1	344	H5.16	H5
NPY1R	245	5.72	TM5	GNAI1	337	H5.9	H5
NPY1R	245	5.72	TM5	GNAI1	341	H5.13	H5
NPY1R	253	6.25	TM6	GNAI1	314	h4s6.8	h4s6
NPY1R	253	6.25	TM6	GNAI1	315	h4s6.9	h4s6
NPY1R	257	6.29	TM6	GNAI1	354	H5.26	H5
NPY1R	261	6.33	TM6	GNAI1	353	H5.25	H5
NPY1R	261	6.33	TM6	GNAI1	354	H5.26	H5
NPY1R	264	6.36	TM6	GNAI1	353	H5.25	H5
NPY1R	324	8.47	H8	GNAI1	352	H5.24	H5
NPY1R	325	8.48	H8	GNAI1	352	H5.24	H5
NPY1R	325	8.48	H8	GNAI1	354	H5.26	H5
NPY1R	326	8.49	H8	GNAI1	352	H5.24	H5
NPY1R	326	8.49	H8	GNAI1	354	H5.26	H5
NPY1R	72	ICL1.51	ICL1	GNAI1	31	hns1.2	hns1
NPY1R	73	2.37	TM2	GNAI1	351	H5.23	H5
NPY1R	147	ICL2	ICL2	GNAI1	32	hns1.3	hns1
NPY1R	148	ICL2	ICL2	GNAI1	32	hns1.3	hns1
NPY1R	151	4.38	TM4	GNAI1	28	HN.52	HN
NPY1R	244	5.71	TM5	GNAI1	337	H5.9	H5
NPY1R	245	5.72	TM5	GNAI1	318	h4s6.12	h4s6
NPY1R	248	ICL3	ICL3	GNAI1	308	H4.26	H4
NPY1R	248	ICL3	ICL3	GNAI1	321	S6.3	S6
NPY1R	249	ICL3	ICL3	GNAI1	305	H4.23	H4
NPY1R	249	ICL3	ICL3	GNAI1	308	H4.26	H4
NPY1R	251	6.23	TM6	GNAI1	314	h4s6.8	h4s6
NPY1R	251	6.23	TM6	GNAI1	318	h4s6.12	h4s6
NPY1R	254	6.26	TM6	GNAI1	318	h4s6.12	h4s6
NPY1R	257	6.29	TM6	GNAI1	315	h4s6.9	h4s6
NPY1R	260	6.32	TM6	GNAI1	354	H5.26	H5
NPY1R	261	6.33	TM6	GNAI1	348	H5.20	H5
NPY1R	320	7.53	TM7	GNAI1	352	H5.24	H5
NPY1R	324	8.47	H8	GNAI1	353	H5.25	H5
NPY1R	324	8.47	H8	GNAI1	354	H5.26	H5
NPY1R	325	8.48	H8	GNAI1	349	H5.21	H5
NPY1R	326	8.49	H8	GNAI1	349	H5.21	H5
NPY1R	326	8.49	H8	GNAI1	350	H5.22	H5
GRM2	596	ICL1.48	ICL1	GNAI1	354	H5.26	H5
GRM2	599	ICL1.51	ICL1	GNAI1	352	H5.24	H5
GRM2	599	ICL1.51	ICL1	GNAI1	353	H5.25	H5
GRM2	599	ICL1.51	ICL1	GNAI1	354	H5.26	H5
GRM2	600	ICL1.52	ICL1	GNAI1	353	H5.25	H5
GRM2	601	ICL1.53	ICL1	GNAI1	353	H5.25	H5
GRM2	602	2.39	TM2	GNAI1	351	H5.23	H5
GRM2	602	2.39	TM2	GNAI1	352	H5.24	H5
GRM2	602	2.39	TM2	GNAI1	353	H5.25	H5
GRM2	603	2.4	TM2	GNAI1	352	H5.24	H5
GRM2	656	3.49	TM3	GNAI1	351	H5.23	H5
GRM2	656	3.49	TM3	GNAI1	353	H5.25	H5
GRM2	659	3.52	TM3	GNAI1	347	H5.19	H5
GRM2	660	3.53	TM3	GNAI1	344	H5.16	H5
GRM2	660	3.53	TM3	GNAI1	347	H5.19	H5
GRM2	660	3.53	TM3	GNAI1	348	H5.20	H5
GRM2	660	3.53	TM3	GNAI1	353	H5.25	H5
GRM2	663	3.56	TM3	GNAI1	343	H5.15	H5
GRM2	663	3.56	TM3	GNAI1	344	H5.16	H5
GRM2	663	3.56	TM3	GNAI1	347	H5.19	H5
GRM2	664	ICL2	ICL2	GNAI1	340	H5.12	H5
GRM2	664	ICL2	ICL2	GNAI1	341	H5.13	H5
GRM2	664	ICL2	ICL2	GNAI1	343	H5.15	H5
GRM2	664	ICL2	ICL2	GNAI1	344	H5.16	H5
GRM2	665	ICL2	ICL2	GNAI1	193	s2s3.2	s2s3
GRM2	665	ICL2	ICL2	GNAI1	194	S3.1	S3
GRM2	666	ICL2	ICL2	GNAI1	32	hns1.3	hns1
GRM2	666	ICL2	ICL2	GNAI1	193	s2s3.2	s2s3
GRM2	666	ICL2	ICL2	GNAI1	194	S3.1	S3
GRM2	667	ICL2	ICL2	GNAI1	31	hns1.2	hns1
GRM2	667	ICL2	ICL2	GNAI1	32	hns1.3	hns1
GRM2	667	ICL2	ICL2	GNAI1	33	S1.1	S1
GRM2	667	ICL2	ICL2	GNAI1	34	S1.2	S1
GRM2	667	ICL2	ICL2	GNAI1	194	S3.1	S3
GRM2	667	ICL2	ICL2	GNAI1	195	S3.2	S3
GRM2	667	ICL2	ICL2	GNAI1	343	H5.15	H5
GRM2	668	ICL2	ICL2	GNAI1	31	hns1.2	hns1
GRM2	668	ICL2	ICL2	GNAI1	32	hns1.3	hns1
GRM2	668	ICL2	ICL2	GNAI1	33	S1.1	S1
GRM2	668	ICL2	ICL2	GNAI1	34	S1.2	S1
GRM2	668	ICL2	ICL2	GNAI1	35	S1.3	S1
GRM2	668	ICL2	ICL2	GNAI1	219	h2s4.5	h2s4
GRM2	668	ICL2	ICL2	GNAI1	339	H5.11	H5
GRM2	668	ICL2	ICL2	GNAI1	343	H5.15	H5
GRM2	669	ICL2	ICL2	GNAI1	28	HN.52	HN
GRM2	669	ICL2	ICL2	GNAI1	31	hns1.2	hns1
GRM2	669	ICL2	ICL2	GNAI1	32	hns1.3	hns1
GRM2	670	ICL2	ICL2	GNAI1	347	H5.19	H5
GRM2	670	ICL2	ICL2	GNAI1	350	H5.22	H5
GRM2	671	ICL2	ICL2	GNAI1	347	H5.19	H5
GRM2	674	ICL2	ICL2	GNAI1	347	H5.19	H5
GRM2	674	ICL2	ICL2	GNAI1	350	H5.22	H5
GRM2	674	ICL2	ICL2	GNAI1	351	H5.23	H5
GRM2	675	4.38	TM4	GNAI1	350	H5.22	H5
GRM2	675	4.38	TM4	GNAI1	351	H5.23	H5
GRM2	676	4.39	TM4	GNAI1	351	H5.23	H5
GRM2	676	4.39	TM4	GNAI1	352	H5.24	H5
GRM2	679	4.42	TM4	GNAI1	351	H5.23	H5
GRM2	755	ICL3	ICL3	GNAI1	341	H5.13	H5
GRM2	756	6.31	TM6	GNAI1	344	H5.16	H5
GRM2	600	ICL1.52	ICL1	GNAI1	354	H5.26	H5
GRM2	657	3.5	TM3	GNAI1	353	H5.25	H5
GRM2	660	3.53	TM3	GNAI1	351	H5.23	H5
GRM2	661	3.54	TM3	GNAI1	344	H5.16	H5
GRM2	756	6.31	TM6	GNAI1	353	H5.25	H5
GRM2	826	8.51	H8	GNAI1	354	H5.26	H5
GRM2	828	8.53	H8	GNAI1	341	H5.13	H5
GRM2	828	8.53	H8	GNAI1	344	H5.16	H5
GRM2	828	8.53	H8	GNAI1	345	H5.17	H5
GRM2	828	8.53	H8	GNAI1	348	H5.20	H5
GRM2	828	8.53	H8	GNAI1	354	H5.26	H5
GRM2	829	8.54	H8	GNAI1	341	H5.13	H5
LPAR1	154	ICL2.51	ICL2	GNAI1	31	hns1.2	hns1
LPAR1	156	ICL2.53	ICL2	GNAI1	31	hns1.2	hns1
LPAR1	157	ICL2.54	ICL2	GNAI1	31	hns1.2	hns1
LPAR1	158	ICL2.55	ICL2	GNAI1	31	hns1.2	hns1
LPAR1	153	ICL2.50	ICL2	GNAI1	32	hns1.3	hns1
LPAR1	154	ICL2.51	ICL2	GNAI1	32	hns1.3	hns1
LPAR1	154	ICL2.51	ICL2	GNAI1	34	S1.2	S1
LPAR1	155	ICL2.52	ICL2	GNAI1	34	S1.2	S1
LPAR1	155	ICL2.52	ICL2	GNAI1	35	S1.3	S1
LPAR1	153	ICL2.50	ICL2	GNAI1	194	S3.1	S3
LPAR1	156	ICL2.53	ICL2	GNAI1	217	h2s4.3	h2s4
LPAR1	155	ICL2.52	ICL2	GNAI1	219	h2s4.5	h2s4
LPAR1	239	5.72	TM5	GNAI1	320	S6.2	S6
LPAR1	239	5.72	TM5	GNAI1	334	H5.6	H5
LPAR1	235	5.68	TM5	GNAI1	337	H5.9	H5
LPAR1	238	5.71	TM5	GNAI1	337	H5.9	H5
LPAR1	239	5.72	TM5	GNAI1	337	H5.9	H5
LPAR1	239	5.72	TM5	GNAI1	338	H5.10	H5
LPAR1	155	ICL2.52	ICL2	GNAI1	339	H5.11	H5
LPAR1	153	ICL2.50	ICL2	GNAI1	340	H5.12	H5
LPAR1	235	5.68	TM5	GNAI1	340	H5.12	H5
LPAR1	235	5.68	TM5	GNAI1	341	H5.13	H5
LPAR1	236	5.69	TM5	GNAI1	341	H5.13	H5
LPAR1	239	5.72	TM5	GNAI1	341	H5.13	H5
LPAR1	155	ICL2.52	ICL2	GNAI1	342	H5.14	H5
LPAR1	152	3.56	TM3	GNAI1	343	H5.15	H5
LPAR1	153	ICL2.50	ICL2	GNAI1	343	H5.15	H5
LPAR1	154	ICL2.51	ICL2	GNAI1	343	H5.15	H5
LPAR1	155	ICL2.52	ICL2	GNAI1	343	H5.15	H5
LPAR1	150	3.54	TM3	GNAI1	344	H5.16	H5
LPAR1	232	5.65	TM5	GNAI1	344	H5.16	H5
LPAR1	235	5.68	TM5	GNAI1	344	H5.16	H5
LPAR1	236	5.69	TM5	GNAI1	344	H5.16	H5
LPAR1	236	5.69	TM5	GNAI1	345	H5.17	H5
LPAR1	252	6.29	TM6	GNAI1	345	H5.17	H5
LPAR1	155	ICL2.52	ICL2	GNAI1	346	H5.18	H5
LPAR1	149	3.53	TM3	GNAI1	347	H5.19	H5
LPAR1	150	3.54	TM3	GNAI1	347	H5.19	H5
LPAR1	152	3.56	TM3	GNAI1	347	H5.19	H5
LPAR1	150	3.54	TM3	GNAI1	348	H5.20	H5
LPAR1	252	6.29	TM6	GNAI1	348	H5.20	H5
LPAR1	256	6.33	TM6	GNAI1	348	H5.20	H5
LPAR1	82	2.37	TM2	GNAI1	350	H5.22	H5
LPAR1	84	2.39	TM2	GNAI1	350	H5.22	H5
LPAR1	84	2.39	TM2	GNAI1	351	H5.23	H5
LPAR1	145	3.49	TM3	GNAI1	351	H5.23	H5
LPAR1	146	3.5	TM3	GNAI1	351	H5.23	H5
LPAR1	149	3.53	TM3	GNAI1	351	H5.23	H5
LPAR1	150	3.54	TM3	GNAI1	351	H5.23	H5
LPAR1	84	2.39	TM2	GNAI1	352	H5.24	H5
LPAR1	314	7.56	TM7	GNAI1	352	H5.24	H5
LPAR1	315	8.47	H8	GNAI1	352	H5.24	H5
LPAR1	84	2.39	TM2	GNAI1	353	H5.25	H5
LPAR1	146	3.5	TM3	GNAI1	353	H5.25	H5
LPAR1	149	3.53	TM3	GNAI1	353	H5.25	H5
LPAR1	150	3.54	TM3	GNAI1	353	H5.25	H5
LPAR1	259	6.36	TM6	GNAI1	353	H5.25	H5
LPAR1	314	7.56	TM7	GNAI1	353	H5.25	H5
LPAR1	252	6.29	TM6	GNAI1	354	H5.26	H5
LPAR1	255	6.32	TM6	GNAI1	354	H5.26	H5
LPAR1	256	6.33	TM6	GNAI1	354	H5.26	H5
LPAR1	259	6.36	TM6	GNAI1	354	H5.26	H5
LPAR1	314	7.56	TM7	GNAI1	354	H5.26	H5
LPAR1	146	3.5	TM3	GNAI1	352	H5.24	H5
LPAR1	149	3.53	TM3	GNAI1	350	H5.22	H5
LPAR1	155	ICL2.52	ICL2	GNAI1	31	hns1.2	hns1
LPAR1	155	ICL2.52	ICL2	GNAI1	32	hns1.3	hns1
LPAR1	155	ICL2.52	ICL2	GNAI1	33	S1.1	S1
LPAR1	157	ICL2.54	ICL2	GNAI1	28	HN.52	HN
LPAR1	157	ICL2.54	ICL2	GNAI1	32	hns1.3	hns1
LPAR1	228	5.61	TM5	GNAI1	353	H5.25	H5
LPAR1	232	5.65	TM5	GNAI1	348	H5.20	H5
LPAR1	238	5.71	TM5	GNAI1	340	H5.12	H5
LPAR1	238	5.71	TM5	GNAI1	341	H5.13	H5
LPAR1	239	5.72	TM5	GNAI1	340	H5.12	H5
LPAR1	250	6.27	TM6	GNAI1	315	h4s6.9	h4s6
LPAR1	256	6.33	TM6	GNAI1	353	H5.25	H5
LPAR1	259	6.36	TM6	GNAI1	352	H5.24	H5
LPAR1	311	7.53	TM7	GNAI1	352	H5.24	H5
LPAR1	158	ICL2.55	ICL2	GNAI1	27	HN.51	HN
LPAR1	158	ICL2.55	ICL2	GNAI1	28	HN.52	HN
LPAR1	155	ICL2.52	ICL2	GNAI1	217	h2s4.3	h2s4
LPAR1	236	5.69	TM5	GNAI1	340	H5.12	H5
LPAR1	231	5.64	TM5	GNAI1	344	H5.16	H5
LPAR1	151	3.55	TM3	GNAI1	347	H5.19	H5
LPAR1	157	ICL2.54	ICL2	GNAI1	350	H5.22	H5
LPAR1	249	6.26	TM6	GNAI1	314	h4s6.8	h4s6
LPAR1	249	6.26	TM6	GNAI1	315	h4s6.9	h4s6
LPAR1	315	8.47	H8	GNAI1	354	H5.26	H5
LPAR1	145	3.49	TM3	GNAI1	352	H5.24	H5
LPAR1	149	3.53	TM3	GNAI1	352	H5.24	H5
LPAR1	150	3.54	TM3	GNAI1	350	H5.22	H5
LPAR1	154	ICL2.51	ICL2	GNAI1	28	HN.52	HN
LPAR1	155	ICL2.52	ICL2	GNAI1	347	H5.19	H5
LPAR1	155	ICL2.52	ICL2	GNAI1	350	H5.22	H5
LPAR1	156	ICL2.53	ICL2	GNAI1	350	H5.22	H5
LPAR1	228	5.61	TM5	GNAI1	351	H5.23	H5
LPAR1	232	5.65	TM5	GNAI1	347	H5.19	H5
LPAR1	255	6.32	TM6	GNAI1	353	H5.25	H5
LPAR1	317	8.49	H8	GNAI1	354	H5.26	H5
GPR119	118	4.38	TM4	GNAS	35	HN.52	HN
GPR119	114	ICL2.54	ICL2	GNAS	38	hns1.2	hns1
GPR119	114	ICL2.54	ICL2	GNAS	39	hns1.3	hns1
GPR119	115	ICL2.55	ICL2	GNAS	39	hns1.3	hns1
GPR119	111	ICL2.51	ICL2	GNAS	215	s2s3.1	s2s3
GPR119	111	ICL2.51	ICL2	GNAS	217	S3.1	S3
GPR119	115	ICL2.55	ICL2	GNAS	217	S3.1	S3
GPR119	205	5.79	TM5	GNAS	321	H4.1	H4
GPR119	208	ICL3	ICL3	GNAS	321	H4.1	H4
GPR119	201	5.75	TM5	GNAS	323	H4.3	H4
GPR119	205	5.79	TM5	GNAS	339	H4.19	H4
GPR119	205	5.79	TM5	GNAS	342	H4.22	H4
GPR119	205	5.79	TM5	GNAS	343	H4.23	H4
GPR119	206	5.8	TM5	GNAS	343	H4.23	H4
GPR119	208	ICL3	ICL3	GNAS	343	H4.23	H4
GPR119	209	ICL3	ICL3	GNAS	343	H4.23	H4
GPR119	209	ICL3	ICL3	GNAS	344	H4.24	H4
GPR119	202	5.76	TM5	GNAS	346	H4.26	H4
GPR119	205	5.79	TM5	GNAS	346	H4.26	H4
GPR119	206	5.8	TM5	GNAS	346	H4.26	H4
GPR119	209	ICL3	ICL3	GNAS	346	H4.26	H4
GPR119	206	5.8	TM5	GNAS	347	H4.27	H4
GPR119	209	ICL3	ICL3	GNAS	347	H4.27	H4
GPR119	210	ICL3	ICL3	GNAS	347	H4.27	H4
GPR119	202	5.76	TM5	GNAS	349	h4s6.2	h4s6
GPR119	202	5.76	TM5	GNAS	350	h4s6.3	h4s6
GPR119	203	5.77	TM5	GNAS	350	h4s6.3	h4s6
GPR119	205	5.79	TM5	GNAS	350	h4s6.3	h4s6
GPR119	206	5.8	TM5	GNAS	350	h4s6.3	h4s6
GPR119	207	ICL3	ICL3	GNAS	350	h4s6.3	h4s6
GPR119	199	5.73	TM5	GNAS	358	h4s6.20	h4s6
GPR119	202	5.76	TM5	GNAS	358	h4s6.20	h4s6
GPR119	202	5.76	TM5	GNAS	359	S6.1	S6
GPR119	110	ICL2.50	ICL2	GNAS	380	H5.12	H5
GPR119	111	ICL2.51	ICL2	GNAS	380	H5.12	H5
GPR119	195	5.69	TM5	GNAS	381	H5.13	H5
GPR119	110	ICL2.50	ICL2	GNAS	383	H5.15	H5
GPR119	111	ICL2.51	ICL2	GNAS	383	H5.15	H5
GPR119	114	ICL2.54	ICL2	GNAS	383	H5.15	H5
GPR119	107	3.54	TM3	GNAS	384	H5.16	H5
GPR119	110	ICL2.50	ICL2	GNAS	384	H5.16	H5
GPR119	191	5.65	TM5	GNAS	384	H5.16	H5
GPR119	195	5.69	TM5	GNAS	384	H5.16	H5
GPR119	195	5.69	TM5	GNAS	385	H5.17	H5
GPR119	103	3.5	TM3	GNAS	387	H5.19	H5
GPR119	106	3.53	TM3	GNAS	387	H5.19	H5
GPR119	107	3.54	TM3	GNAS	387	H5.19	H5
GPR119	110	ICL2.50	ICL2	GNAS	387	H5.19	H5
GPR119	107	3.54	TM3	GNAS	388	H5.20	H5
GPR119	188	5.62	TM5	GNAS	388	H5.20	H5
GPR119	191	5.65	TM5	GNAS	388	H5.20	H5
GPR119	192	5.66	TM5	GNAS	388	H5.20	H5
GPR119	195	5.69	TM5	GNAS	388	H5.20	H5
GPR119	103	3.5	TM3	GNAS	391	H5.23	H5
GPR119	107	3.54	TM3	GNAS	391	H5.23	H5
GPR119	188	5.62	TM5	GNAS	391	H5.23	H5
GPR119	226	6.36	TM6	GNAS	391	H5.23	H5
GPR119	222	6.32	TM6	GNAS	392	H5.24	H5
GPR119	226	6.36	TM6	GNAS	392	H5.24	H5
GPR119	282	7.56	TM7	GNAS	392	H5.24	H5
GPR119	188	5.62	TM5	GNAS	393	H5.25	H5
GPR119	189	5.63	TM5	GNAS	393	H5.25	H5
GPR119	192	5.66	TM5	GNAS	393	H5.25	H5
GPR119	222	6.32	TM6	GNAS	393	H5.25	H5
GPR119	223	6.33	TM6	GNAS	393	H5.25	H5
GPR119	226	6.36	TM6	GNAS	393	H5.25	H5
GPR119	227	6.37	TM6	GNAS	393	H5.25	H5
GPR119	192	5.66	TM5	GNAS	394	H5.26	H5
GPR119	195	5.69	TM5	GNAS	394	H5.26	H5
GPR119	196	5.7	TM5	GNAS	394	H5.26	H5
GPR119	222	6.32	TM6	GNAS	394	H5.26	H5
GPR119	223	6.33	TM6	GNAS	394	H5.26	H5
GPR119	209	ICL3	ICL3	GNAS	314	hgh4.4	hgh4
GPR119	209	ICL3	ICL3	GNAS	318	hgh4.8	hgh4
GPR119	205	5.79	TM5	GNAS	323	H4.3	H4
GPR119	209	ICL3	ICL3	GNAS	340	H4.20	H4
GPR119	210	ICL3	ICL3	GNAS	343	H4.23	H4
GPR119	207	ICL3	ICL3	GNAS	347	H4.27	H4
GPR119	206	5.8	TM5	GNAS	349	h4s6.2	h4s6
GPR119	199	5.73	TM5	GNAS	394	H5.26	H5
CHRM2	56	2.37	TM2	GNAO1	350	H5.22	H5
CHRM2	58	2.39	TM2	GNAO1	350	H5.22	H5
CHRM2	58	2.39	TM2	GNAO1	351	H5.23	H5
CHRM2	120	3.49	TM3	GNAO1	351	H5.23	H5
CHRM2	121	3.5	TM3	GNAO1	351	H5.23	H5
CHRM2	121	3.5	TM3	GNAO1	353	H5.25	H5
CHRM2	124	3.53	TM3	GNAO1	347	H5.19	H5
CHRM2	124	3.53	TM3	GNAO1	351	H5.23	H5
CHRM2	125	3.54	TM3	GNAO1	344	H5.16	H5
CHRM2	125	3.54	TM3	GNAO1	347	H5.19	H5
CHRM2	125	3.54	TM3	GNAO1	348	H5.20	H5
CHRM2	125	3.54	TM3	GNAO1	351	H5.23	H5
CHRM2	128	ICL2.50	ICL2	GNAO1	340	H5.12	H5
CHRM2	128	ICL2.50	ICL2	GNAO1	343	H5.15	H5
CHRM2	128	ICL2.50	ICL2	GNAO1	344	H5.16	H5
CHRM2	128	ICL2.50	ICL2	GNAO1	347	H5.19	H5
CHRM2	129	ICL2.51	ICL2	GNAO1	31	hns1.2	hns1
CHRM2	129	ICL2.51	ICL2	GNAO1	32	hns1.3	hns1
CHRM2	129	ICL2.51	ICL2	GNAO1	343	H5.15	H5
CHRM2	130	ICL2.52	ICL2	GNAO1	28	HN.52	HN
CHRM2	130	ICL2.52	ICL2	GNAO1	31	hns1.2	hns1
CHRM2	130	ICL2.52	ICL2	GNAO1	32	hns1.3	hns1
CHRM2	132	ICL2.54	ICL2	GNAO1	31	hns1.2	hns1
CHRM2	132	ICL2.54	ICL2	GNAO1	347	H5.19	H5
CHRM2	133	ICL2.55	ICL2	GNAO1	27	HN.51	HN
CHRM2	133	ICL2.55	ICL2	GNAO1	28	HN.52	HN
CHRM2	133	ICL2.55	ICL2	GNAO1	31	hns1.2	hns1
CHRM2	134	ICL2.56	ICL2	GNAO1	28	HN.52	HN
CHRM2	134	ICL2.56	ICL2	GNAO1	31	hns1.2	hns1
CHRM2	209	5.61	TM5	GNAO1	353	H5.25	H5
CHRM2	212	5.64	TM5	GNAO1	344	H5.16	H5
CHRM2	213	5.65	TM5	GNAO1	344	H5.16	H5
CHRM2	213	5.65	TM5	GNAO1	348	H5.20	H5
CHRM2	215	5.67	TM5	GNAO1	341	H5.13	H5
CHRM2	216	5.68	TM5	GNAO1	337	H5.9	H5
CHRM2	216	5.68	TM5	GNAO1	340	H5.12	H5
CHRM2	216	5.68	TM5	GNAO1	341	H5.13	H5
CHRM2	217	5.69	TM5	GNAO1	320	S6.2	S6
CHRM2	217	5.69	TM5	GNAO1	337	H5.9	H5
CHRM2	217	5.69	TM5	GNAO1	338	H5.10	H5
CHRM2	217	5.69	TM5	GNAO1	341	H5.13	H5
CHRM2	381	6.29	TM6	GNAO1	345	H5.17	H5
CHRM2	381	6.29	TM6	GNAO1	348	H5.20	H5
CHRM2	384	6.32	TM6	GNAO1	354	H5.26	H5
CHRM2	385	6.33	TM6	GNAO1	348	H5.20	H5
CHRM2	385	6.33	TM6	GNAO1	353	H5.25	H5
CHRM2	385	6.33	TM6	GNAO1	354	H5.26	H5
CHRM2	388	6.36	TM6	GNAO1	353	H5.25	H5
CHRM2	388	6.36	TM6	GNAO1	354	H5.26	H5
CHRM2	389	6.37	TM6	GNAO1	353	H5.25	H5
CHRM2	443	7.56	TM7	GNAO1	352	H5.24	H5
CHRM2	443	7.56	TM7	GNAO1	354	H5.26	H5
CHRM2	444	8.47	H8	GNAO1	352	H5.24	H5
CHRM2	444	8.47	H8	GNAO1	354	H5.26	H5
CHRM2	445	8.48	H8	GNAO1	354	H5.26	H5
CHRM2	125	3.54	TM3	GNAO1	353	H5.25	H5
CHRM2	129	ICL2.51	ICL2	GNAO1	195	S3.1	S3
CHRM2	129	ICL2.51	ICL2	GNAO1	340	H5.12	H5
CHRM2	133	ICL2.55	ICL2	GNAO1	32	hns1.3	hns1
CHRM2	136	4.38	TM4	GNAO1	28	HN.52	HN
CHRM2	217	5.69	TM5	GNAO1	340	H5.12	H5
CHRM2	381	6.29	TM6	GNAO1	354	H5.26	H5
CHRM2	440	7.53	TM7	GNAO1	352	H5.24	H5
CHRM2	443	7.56	TM7	GNAO1	353	H5.25	H5
CHRM2	444	8.47	H8	GNAO1	350	H5.22	H5
CHRM2	444	8.47	H8	GNAO1	351	H5.23	H5
CHRM2	445	8.48	H8	GNAO1	349	H5.21	H5
CHRM2	445	8.48	H8	GNAO1	350	H5.22	H5
CHRM2	445	8.48	H8	GNAO1	352	H5.24	H5
CHRM2	446	8.49	H8	GNAO1	350	H5.22	H5
CHRM2	447	8.5	H8	GNAO1	352	H5.24	H5
CHRM2	58	2.39	TM2	GNAO1	352	H5.24	H5
CHRM2	124	3.53	TM3	GNAO1	350	H5.22	H5
CHRM2	213	5.65	TM5	GNAO1	353	H5.25	H5
CHRM2	378	6.26	TM6	GNAO1	315	h4s6.9	h4s6
CHRM2	388	6.36	TM6	GNAO1	352	H5.24	H5
CHRM2	129	ICL2.51	ICL2	GNAO1	194	s2s3.2	s2s3
CHRM2	380	6.28	TM6	GNAO1	315	h4s6.9	h4s6
CHRM2	384	6.32	TM6	GNAO1	353	H5.25	H5
GLP1R	263	4.4	TM4	GNAS	31	HN.48	HN
GLP1R	262	4.39	TM4	GNAS	34	HN.51	HN
GLP1R	261	4.38	TM4	GNAS	35	HN.52	HN
GLP1R	262	4.39	TM4	GNAS	35	HN.52	HN
GLP1R	259	ICL2	ICL2	GNAS	38	hns1.2	hns1
GLP1R	262	4.39	TM4	GNAS	38	hns1.2	hns1
GLP1R	259	ICL2	ICL2	GNAS	39	hns1.3	hns1
GLP1R	257	3.56	TM3	GNAS	217	S3.1	S3
GLP1R	259	ICL2	ICL2	GNAS	217	S3.1	S3
GLP1R	339	5.73	TM5	GNAS	350	h4s6.3	h4s6
GLP1R	257	3.56	TM3	GNAS	380	H5.12	H5
GLP1R	334	5.68	TM5	GNAS	381	H5.13	H5
GLP1R	337	5.71	TM5	GNAS	381	H5.13	H5
GLP1R	257	3.56	TM3	GNAS	383	H5.15	H5
GLP1R	254	3.53	TM3	GNAS	384	H5.16	H5
GLP1R	255	3.54	TM3	GNAS	384	H5.16	H5
GLP1R	330	5.64	TM5	GNAS	384	H5.16	H5
GLP1R	334	5.68	TM5	GNAS	384	H5.16	H5
GLP1R	334	5.68	TM5	GNAS	385	H5.17	H5
GLP1R	251	3.5	TM3	GNAS	387	H5.19	H5
GLP1R	254	3.53	TM3	GNAS	387	H5.19	H5
GLP1R	255	3.54	TM3	GNAS	387	H5.19	H5
GLP1R	255	3.54	TM3	GNAS	388	H5.20	H5
GLP1R	330	5.64	TM5	GNAS	388	H5.20	H5
GLP1R	331	5.65	TM5	GNAS	388	H5.20	H5
GLP1R	334	5.68	TM5	GNAS	388	H5.20	H5
GLP1R	174	2.37	TM2	GNAS	390	H5.22	H5
GLP1R	176	2.39	TM2	GNAS	390	H5.22	H5
GLP1R	176	2.39	TM2	GNAS	391	H5.23	H5
GLP1R	251	3.5	TM3	GNAS	391	H5.23	H5
GLP1R	356	6.4	TM6	GNAS	391	H5.23	H5
GLP1R	359	6.43	TM6	GNAS	391	H5.23	H5
GLP1R	355	6.39	TM6	GNAS	392	H5.24	H5
GLP1R	406	8.47	H8	GNAS	392	H5.24	H5
GLP1R	407	8.48	H8	GNAS	392	H5.24	H5
GLP1R	327	5.61	TM5	GNAS	393	H5.25	H5
GLP1R	331	5.65	TM5	GNAS	393	H5.25	H5
GLP1R	352	6.36	TM6	GNAS	393	H5.25	H5
GLP1R	355	6.39	TM6	GNAS	393	H5.25	H5
GLP1R	356	6.4	TM6	GNAS	393	H5.25	H5
GLP1R	331	5.65	TM5	GNAS	394	H5.26	H5
GLP1R	334	5.68	TM5	GNAS	394	H5.26	H5
GLP1R	335	5.69	TM5	GNAS	394	H5.26	H5
GLP1R	348	6.32	TM6	GNAS	394	H5.26	H5
GLP1R	352	6.36	TM6	GNAS	394	H5.26	H5
GLP1R	258	ICL2	ICL2	GNAS	215	s2s3.1	s2s3
GLP1R	258	ICL2	ICL2	GNAS	216	s2s3.2	s2s3
GLP1R	258	ICL2	ICL2	GNAS	217	S3.1	S3
GLP1R	338	5.72	TM5	GNAS	355	h4s6.11	h4s6
GLP1R	338	5.72	TM5	GNAS	358	h4s6.20	h4s6
GLP1R	257	3.56	TM3	GNAS	384	H5.16	H5
GLP1R	408	8.49	H8	GNAS	390	H5.22	H5
GLP1R	401	7.52	TM7	GNAS	392	H5.24	H5
GLP1R	258	ICL2	ICL2	GNAS	39	hns1.3	hns1
GLP1R	259	ICL2	ICL2	GNAS	216	s2s3.2	s2s3
GLP1R	339	5.73	TM5	GNAS	346	H4.26	H4
GLP1R	339	5.73	TM5	GNAS	349	h4s6.2	h4s6
GLP1R	339	5.73	TM5	GNAS	358	h4s6.20	h4s6
GLP1R	339	5.73	TM5	GNAS	359	S6.1	S6
GLP1R	258	ICL2	ICL2	GNAS	380	H5.12	H5
GLP1R	258	ICL2	ICL2	GNAS	383	H5.15	H5
GLP1R	352	6.36	TM6	GNAS	392	H5.24	H5
GLP1R	402	7.53	TM7	GNAS	392	H5.24	H5
GLP1R	405	7.56	TM7	GNAS	392	H5.24	H5
GLP1R	259	ICL2	ICL2	GNAS	218	S3.2	S3
GLP1R	260	ICL2	ICL2	GNAS	39	hns1.3	hns1
GLP1R	263	4.4	TM4	GNAS	35	HN.52	HN
GLP1R	355	6.39	TM6	GNAS	391	H5.23	H5
GLP1R	402	7.53	TM7	GNAS	391	H5.23	H5
GLP1R	334	5.68	TM5	GNAS	393	H5.25	H5
GLP1R	338	5.72	TM5	GNAS	354	h4s6.10	h4s6
GLP1R	256	3.55	TM3	GNAS	384	H5.16	H5
GLP1R	257	3.56	TM3	GNAS	216	s2s3.2	s2s3
GLP1R	260	ICL2	ICL2	GNAS	35	HN.52	HN
GLP1R	338	ICL3	ICL3	GNAS	358	h4s6.20	h4s6
GLP1R	338	ICL3	ICL3	GNAS	359	S6.1	S6
GLP1R	338	ICL3	ICL3	GNAS	360	S6.2	S6
GLP1R	339	ICL3	ICL3	GNAS	358	h4s6.20	h4s6
GLP1R	339	ICL3	ICL3	GNAS	394	H5.26	H5
GLP1R	341	ICL3	ICL3	GNAS	346	H4.26	H4
GLP1R	341	ICL3	ICL3	GNAS	349	h4s6.2	h4s6
GLP1R	342	ICL3	ICL3	GNAS	349	h4s6.2	h4s6
GLP1R	342	ICL3	ICL3	GNAS	350	h4s6.3	h4s6
GLP1R	342	ICL3	ICL3	GNAS	355	h4s6.11	h4s6
GLP1R	349	6.33	TM6	GNAS	394	H5.26	H5
GLP1R	353	6.37	TM6	GNAS	393	H5.25	H5
GLP1R	258	ICL2	ICL2	GNAS	384	H5.16	H5
GLP1R	262	4.39	TM4	GNAS	31	HN.48	HN
GLP1R	260	ICL2	ICL2	GNAS	38	hns1.2	hns1
GLP1R	257	3.56	TM3	GNAS	387	H5.19	H5
GLP1R	261	4.38	TM4	GNAS	39	hns1.3	hns1
GLP1R	263	4.4	TM4	GNAS	34	HN.51	HN
GLP1R	352	6.36	TM6	GNAS	388	H5.20	H5
CALCR	180	2.39	TM2	GNAS	390	H5.22	H5
CALCR	180	2.39	TM2	GNAS	391	H5.23	H5
CALCR	244	3.5	TM3	GNAS	391	H5.23	H5
CALCR	247	3.53	TM3	GNAS	387	H5.19	H5
CALCR	248	3.54	TM3	GNAS	384	H5.16	H5
CALCR	248	3.54	TM3	GNAS	387	H5.19	H5
CALCR	248	3.54	TM3	GNAS	388	H5.20	H5
CALCR	252	ICL2	ICL2	GNAS	380	H5.12	H5
CALCR	252	ICL2	ICL2	GNAS	383	H5.15	H5
CALCR	252	ICL2	ICL2	GNAS	384	H5.16	H5
CALCR	252	ICL2	ICL2	GNAS	387	H5.19	H5
CALCR	253	ICL2	ICL2	GNAS	41	S1.2	S1
CALCR	253	ICL2	ICL2	GNAS	217	S3.1	S3
CALCR	253	ICL2	ICL2	GNAS	380	H5.12	H5
CALCR	253	ICL2	ICL2	GNAS	383	H5.15	H5
CALCR	255	ICL2	ICL2	GNAS	35	HN.52	HN
CALCR	255	ICL2	ICL2	GNAS	38	hns1.2	hns1
CALCR	255	ICL2	ICL2	GNAS	39	hns1.3	hns1
CALCR	256	ICL2	ICL2	GNAS	35	HN.52	HN
CALCR	256	ICL2	ICL2	GNAS	38	hns1.2	hns1
CALCR	319	5.61	TM5	GNAS	393	H5.25	H5
CALCR	322	5.64	TM5	GNAS	384	H5.16	H5
CALCR	323	5.65	TM5	GNAS	388	H5.20	H5
CALCR	323	5.65	TM5	GNAS	393	H5.25	H5
CALCR	323	5.65	TM5	GNAS	394	H5.26	H5
CALCR	326	5.68	TM5	GNAS	381	H5.13	H5
CALCR	326	5.68	TM5	GNAS	384	H5.16	H5
CALCR	326	5.68	TM5	GNAS	385	H5.17	H5
CALCR	326	5.68	TM5	GNAS	388	H5.20	H5
CALCR	326	5.68	TM5	GNAS	394	H5.26	H5
CALCR	327	5.69	TM5	GNAS	394	H5.26	H5
CALCR	330	5.72	TM5	GNAS	358	h4s6.20	h4s6
CALCR	340	6.32	TM6	GNAS	394	H5.26	H5
CALCR	344	6.36	TM6	GNAS	393	H5.25	H5
CALCR	344	6.36	TM6	GNAS	394	H5.26	H5
CALCR	347	6.39	TM6	GNAS	392	H5.24	H5
CALCR	347	6.39	TM6	GNAS	393	H5.25	H5
CALCR	348	6.4	TM6	GNAS	393	H5.25	H5
CALCR	394	7.56	TM7	GNAS	392	H5.24	H5
CALCR	395	8.47	H8	GNAS	392	H5.24	H5
CALCR	396	8.48	H8	GNAS	392	H5.24	H5
CALCR	397	8.49	H8	GNAS	390	H5.22	H5
CALCR	178	2.37	TM2	GNAS	390	H5.22	H5
CALCR	247	3.53	TM3	GNAS	390	H5.22	H5
CALCR	253	ICL2	ICL2	GNAS	39	hns1.3	hns1
CALCR	253	ICL2	ICL2	GNAS	379	H5.11	H5
CALCR	254	ICL2	ICL2	GNAS	39	hns1.3	hns1
CALCR	254	ICL2	ICL2	GNAS	217	S3.1	S3
CALCR	256	ICL2	ICL2	GNAS	34	HN.51	HN
CALCR	322	5.64	TM5	GNAS	388	H5.20	H5
CALCR	329	5.71	TM5	GNAS	381	H5.13	H5
CALCR	347	6.39	TM6	GNAS	391	H5.23	H5
CALCR	348	6.4	TM6	GNAS	391	H5.23	H5
CALCR	390	7.52	TM7	GNAS	392	H5.24	H5
CALCR	391	7.53	TM7	GNAS	391	H5.23	H5
CALCR	391	7.53	TM7	GNAS	392	H5.24	H5
CALCR	256	ICL2	ICL2	GNAS	39	hns1.3	hns1
CALCR	253	ICL2	ICL2	GNAS	215	s2s3.1	s2s3
CALCR	247	3.53	TM3	GNAS	384	H5.16	H5
CALCR	247	3.53	TM3	GNAS	391	H5.23	H5
CALCR	248	3.54	TM3	GNAS	393	H5.25	H5
CALCR	248	3.54	TM3	GNAS	391	H5.23	H5
CALCR	331	5.73	TM5	GNAS	323	H4.3	H4
CALCR	254	ICL2	ICL2	GNAS	38	hns1.2	hns1
CALCR	396	8.48	H8	GNAS	389	H5.21	H5
CALCR	255	ICL2	ICL2	GNAS	383	H5.15	H5
CALCR	255	ICL2	ICL2	GNAS	387	H5.19	H5
CALCR	247	3.53	TM3	GNAS	383	H5.15	H5
CALCR	331	5.73	TM5	GNAS	346	H4.26	H4
CALCR	331	5.73	TM5	GNAS	350	h4s6.3	h4s6
CALCR	254	ICL2	ICL2	GNAS	383	H5.15	H5
CALCR	249	3.55	TM3	GNAS	384	H5.16	H5
CALCR	348	6.4	TM6	GNAS	392	H5.24	H5
CALCR	345	6.37	TM6	GNAS	393	H5.25	H5
CALCR	349	6.41	TM6	GNAS	393	H5.25	H5
CALCR	341	6.33	TM6	GNAS	394	H5.26	H5
CALCR	254	ICL2	ICL2	GNAS	216	s2s3.2	s2s3
ADRA2A	161	4.38	TM4	GNAO1	28	HN.52	HN
ADRA2A	162	4.39	TM4	GNAO1	28	HN.52	HN
ADRA2A	157	ICL2.54	ICL2	GNAO1	32	hns1.3	hns1
ADRA2A	158	ICL2.55	ICL2	GNAO1	32	hns1.3	hns1
ADRA2A	161	4.38	TM4	GNAO1	32	hns1.3	hns1
ADRA2A	154	ICL2.51	ICL2	GNAO1	193	s2s3.1	s2s3
ADRA2A	154	ICL2.51	ICL2	GNAO1	194	s2s3.2	s2s3
ADRA2A	155	ICL2.52	ICL2	GNAO1	194	s2s3.2	s2s3
ADRA2A	158	ICL2.55	ICL2	GNAO1	194	s2s3.2	s2s3
ADRA2A	154	ICL2.51	ICL2	GNAO1	195	S3.1	S3
ADRA2A	158	ICL2.55	ICL2	GNAO1	195	S3.1	S3
ADRA2A	379	6.25	TM6	GNAO1	315	h4s6.9	h4s6
ADRA2A	380	6.26	TM6	GNAO1	315	h4s6.9	h4s6
ADRA2A	382	6.28	TM6	GNAO1	315	h4s6.9	h4s6
ADRA2A	383	6.29	TM6	GNAO1	315	h4s6.9	h4s6
ADRA2A	383	6.29	TM6	GNAO1	316	h4s6.10	h4s6
ADRA2A	153	ICL2.50	ICL2	GNAO1	340	H5.12	H5
ADRA2A	154	ICL2.51	ICL2	GNAO1	340	H5.12	H5
ADRA2A	153	ICL2.50	ICL2	GNAO1	343	H5.15	H5
ADRA2A	154	ICL2.51	ICL2	GNAO1	343	H5.15	H5
ADRA2A	157	ICL2.54	ICL2	GNAO1	343	H5.15	H5
ADRA2A	150	3.54	TM3	GNAO1	344	H5.16	H5
ADRA2A	153	ICL2.50	ICL2	GNAO1	344	H5.16	H5
ADRA2A	241	5.68	TM5	GNAO1	344	H5.16	H5
ADRA2A	241	5.68	TM5	GNAO1	345	H5.17	H5
ADRA2A	146	3.5	TM3	GNAO1	347	H5.19	H5
ADRA2A	149	3.53	TM3	GNAO1	347	H5.19	H5
ADRA2A	150	3.54	TM3	GNAO1	347	H5.19	H5
ADRA2A	153	ICL2.50	ICL2	GNAO1	347	H5.19	H5
ADRA2A	150	3.54	TM3	GNAO1	348	H5.20	H5
ADRA2A	234	5.61	TM5	GNAO1	348	H5.20	H5
ADRA2A	238	5.65	TM5	GNAO1	348	H5.20	H5
ADRA2A	241	5.68	TM5	GNAO1	348	H5.20	H5
ADRA2A	387	6.33	TM6	GNAO1	348	H5.20	H5
ADRA2A	446	8.48	H8	GNAO1	349	H5.21	H5
ADRA2A	445	8.47	H8	GNAO1	350	H5.22	H5
ADRA2A	446	8.48	H8	GNAO1	350	H5.22	H5
ADRA2A	146	3.5	TM3	GNAO1	351	H5.23	H5
ADRA2A	149	3.53	TM3	GNAO1	351	H5.23	H5
ADRA2A	150	3.54	TM3	GNAO1	351	H5.23	H5
ADRA2A	234	5.61	TM5	GNAO1	351	H5.23	H5
ADRA2A	390	6.36	TM6	GNAO1	351	H5.23	H5
ADRA2A	444	7.56	TM7	GNAO1	351	H5.23	H5
ADRA2A	387	6.33	TM6	GNAO1	352	H5.24	H5
ADRA2A	390	6.36	TM6	GNAO1	352	H5.24	H5
ADRA2A	444	7.56	TM7	GNAO1	352	H5.24	H5
ADRA2A	445	8.47	H8	GNAO1	352	H5.24	H5
ADRA2A	446	8.48	H8	GNAO1	352	H5.24	H5
ADRA2A	234	5.61	TM5	GNAO1	353	H5.25	H5
ADRA2A	238	5.65	TM5	GNAO1	353	H5.25	H5
ADRA2A	386	6.32	TM6	GNAO1	353	H5.25	H5
ADRA2A	387	6.33	TM6	GNAO1	353	H5.25	H5
ADRA2A	388	6.34	TM6	GNAO1	353	H5.25	H5
ADRA2A	390	6.36	TM6	GNAO1	353	H5.25	H5
ADRA2A	391	6.37	TM6	GNAO1	353	H5.25	H5
[truncated: 6,556 more rows]

## Sheet: Figure 4 data
						Figure 4 B Log odds ratio GPCR-Gprotein pairs						Figure 4 C Log odds ratio GPCR (LEFT) Gprotein (RIGHT)																													Figure 4D GPCR-Gprotein pairs CONTACT Gio
																						Figure 4D GPCR-Gprotein pairs CONTACT Gs
	Figure 4 A Clustering
						comb	Gio	Gs			BW	Gio	Gs			Gprot_pos	Gio	Gs				GPCR	Pos1	BW	Structural	Gprotein	Pos2	Gprot_pos	Gprot_struct	gfam	pair	pair_struct	unique_gpcr_contact	unique_gpcr_contact_tm	fraction_pair	fraction_pair_struct	num_cont_gprot	num_cont_gpcr			GPCR	Pos1	BW	Structural	Gprotein	Pos2	Gprot_pos	Gprot_struct	gfam
	gfam	val	cluster			1.53-H5.25	0.295464				1.53	0.295464				H3.14	0.295464					GIPR	169	2.39	TM2	GNAS	390	H5.22	H5	Gs	2.39|H5.22	TM2|H5	29	31	0.674419	0.453622	189	17			ADORA1	117	ICL2.55	ICL2	GNAI2	28	HN.52	HN	Gio
	Gs	0.173077	cluster1			1.56-H5.24	0.295464				1.56	-0.421213	0.421213			H3.15	0.295464					GIPR	169	2.39	TM2	GNAS	391	H5.23	H5	Gs	2.39|H5.23	TM2|H5	25	31	0.581395	0.453622	189	17			ADORA1	120	4.38	TM4	GNAI2	28	HN.52	HN	Gio
	Gio	0.884615	cluster1			1.56-H5.25	-0.421213	0.421213			1.57	0.295464				H3.16	0.287682	-0.287682				GIPR	241	3.5	TM3	GNAS	387	H5.19	H5	Gs	3.50|H5.19	TM3|H5	19	43	0.44186	0.742215	189	22			ADORA1	116	ICL2.54	ICL2	GNAI2	31	hns1.2	hns1	Gio
	Gq11	0.538462	cluster1			1.57-H5.24	0.295464				2.33	-0.421213	0.421213			H3.17	0.295464					GIPR	241	3.5	TM3	GNAS	391	H5.23	H5	Gs	3.50|H5.23	TM3|H5	40	43	0.930233	0.742215	189	22			ADORA1	114	ICL2.52	ICL2	GNAI2	32	hns1.3	hns1	Gio
	G1213	0.326923	cluster1			1.57-H5.25	0.295464				2.34	0.295464				H4.1		3.5384				GIPR	244	3.53	TM3	GNAS	387	H5.19	H5	Gs	3.53|H5.19	TM3|H5	42	43	0.976744	0.742215	189	22			ADORA1	116	ICL2.54	ICL2	GNAI2	32	hns1.3	hns1	Gio
	Gs	0.816327	cluster2			1.60-H5.24	0.295464				2.35	0.287682	-0.287682			H4.19		2.27727				GIPR	245	3.54	TM3	GNAS	384	H5.16	H5	Gs	3.54|H5.16	TM3|H5	42	43	0.976744	0.742215	189	22			ADORA1	117	ICL2.55	ICL2	GNAI2	32	hns1.3	hns1	Gio
	Gio	0.367347	cluster2			1.64-HN.48		1.12986			2.36	0.709148	-0.709148			H4.2	-1.13846	1.13846				GIPR	245	3.54	TM3	GNAS	387	H5.19	H5	Gs	3.54|H5.19	TM3|H5	42	43	0.976744	0.742215	189	22			ADORA1	113	ICL2.51	ICL2	GNAI2	195	S3.1	S3	Gio
	Gq11	0.408163	cluster2			1.64-HN.51		1.12986			2.37	1.68801	-1.68801			H4.20		1.12986				GIPR	245	3.54	TM3	GNAS	388	H5.20	H5	Gs	3.54|H5.20	TM3|H5	40	43	0.930233	0.742215	189	22			ADORA1	213	5.71	TM5	GNAI2	338	H5.9	H5	Gio
	G1213	0.122449	cluster2			1.64-HN.52		1.12986			2.38	0.984499	-0.984499			H4.22	-0.134312	0.134312				GIPR	248	ICL2	ICL2	GNAS	215	s2s3.1	s2s3	Gs	ICL2|s2s3.1	ICL2|s2s3	16	35	0.372093	0.281829	6	61			ADORA1	112	ICL2.50	ICL2	GNAI2	341	H5.12	H5	Gio
						1.64-hns1.2		1.12986			2.39	1.7755	-1.7755			H4.23	-1.24867	1.24867				GIPR	248	ICL2	ICL2	GNAS	216	s2s3.2	s2s3	Gs	ICL2|s2s3.2	ICL2|s2s3	8	35	0.186047	0.281829	6	61			ADORA1	113	ICL2.51	ICL2	GNAI2	341	H5.12	H5	Gio
						2.33-H5.22	-0.421213	0.421213			2.4	0.44914	-0.44914			H4.24		1.84711				GIPR	248	ICL2	ICL2	GNAS	217	S3.1	S3	Gs	ICL2|S3.1	ICL2|S3	22	42	0.511628	0.425551	5	61			ADORA1	210	5.68	TM5	GNAI2	342	H5.13	H5	Gio
						2.33-hns1.2	0.295464				2.43	0.535518	-0.535518			H4.26	-2.82583	2.82583				GIPR	248	ICL2	ICL2	GNAS	380	H5.12	H5	Gs	ICL2|H5.12	ICL2|H5	20	42	0.465116	0.385416	189	61			ADORA1	213	5.71	TM5	GNAI2	342	H5.13	H5	Gio
						2.34-H5.22	0.295464				3.46	1.25276	-1.25276			H4.27	-2.96496	2.96496				GIPR	249	ICL2	ICL2	GNAS	39	hns1.3	hns1	Gs	ICL2|hns1.3	ICL2|hns1	20	40	0.465116	0.386314	16	61			ADORA1	112	ICL2.50	ICL2	GNAI2	344	H5.15	H5	Gio
						2.34-h2s4.3	0.295464				3.49	4.07942	-4.07942			H4.3		4.34429				GIPR	249	ICL2	ICL2	GNAS	217	S3.1	S3	Gs	ICL2|S3.1	ICL2|S3	22	42	0.511628	0.425551	5	61			ADORA1	113	ICL2.51	ICL2	GNAI2	344	H5.15	H5	Gio
						2.34-hns1.2	0.295464				3.5	0.85972	-0.85972			H4.4		1.12986				GIPR	249	ICL2	ICL2	GNAS	383	H5.15	H5	Gs	ICL2|H5.15	ICL2|H5	21	42	0.488372	0.385416	189	61			ADORA1	109	3.54	TM3	GNAI2	345	H5.16	H5	Gio
						2.35-H5.19	0.287682	-0.287682			3.52	1.00436				H4.5	0.295464					GIPR	250	ICL2	ICL2	GNAS	39	hns1.3	hns1	Gs	ICL2|hns1.3	ICL2|hns1	20	40	0.465116	0.386314	16	61			ADORA1	112	ICL2.50	ICL2	GNAI2	345	H5.16	H5	Gio
						2.35-H5.22	0.287682	-0.287682			3.53	0.413187	-0.413187			H4.6	1.00436					GIPR	250	ICL2	ICL2	GNAS	216	s2s3.2	s2s3	Gs	ICL2|s2s3.2	ICL2|s2s3	8	35	0.186047	0.281829	6	61			ADORA1	210	5.68	TM5	GNAI2	345	H5.16	H5	Gio
						2.35-H5.23	0.295464				3.54	0.421213	-0.421213			H5.10	3.64342					GIPR	250	ICL2	ICL2	GNAS	217	S3.1	S3	Gs	ICL2|S3.1	ICL2|S3	22	42	0.511628	0.425551	5	61			ADORA1	108	3.53	TM3	GNAI2	348	H5.19	H5	Gio
						2.35-hns1.2	0.295464				3.55	-1.81238	1.81238			H5.11	-2.67806	2.67806				GIPR	251	ICL2	ICL2	GNAS	35	HN.52	HN	Gs	ICL2|HN.52	ICL2|HN	16	30	0.372093	0.243982	22	61			ADORA1	109	3.54	TM3	GNAI2	348	H5.19	H5	Gio
						2.35-hns1.3	0.295464				3.56	1.45189	-1.45189			H5.12	0.00809721	-0.00809721				GIPR	251	ICL2	ICL2	GNAS	38	hns1.2	hns1	Gs	ICL2|hns1.2	ICL2|hns1	18	40	0.418605	0.386314	16	61			ADORA1	112	ICL2.50	ICL2	GNAI2	348	H5.19	H5	Gio
						2.36-H5.18	0.295464				3.57	0.295464				H5.13	0.326001	-0.326001				GIPR	251	ICL2	ICL2	GNAS	39	hns1.3	hns1	Gs	ICL2|hns1.3	ICL2|hns1	20	40	0.465116	0.386314	16	61			ADORA1	115	ICL2.53	ICL2	GNAI2	348	H5.19	H5	Gio
						2.36-H5.19	0.295464				3.58	0.295464				H5.14	0.287682	-0.287682				GIPR	253	ICL2	ICL2	GNAS	34	HN.51	HN	Gs	ICL2|HN.51	ICL2|HN	3	30	0.0697674	0.243982	22	61			ADORA1	108	3.53	TM3	GNAI2	349	H5.20	H5	Gio
						2.36-H5.21	1.00436				3.59	0.295464				H5.15	-1.45189	1.45189				GIPR	253	ICL2	ICL2	GNAS	35	HN.52	HN	Gs	ICL2|HN.52	ICL2|HN	16	30	0.372093	0.243982	22	61			ADORA1	109	3.54	TM3	GNAI2	349	H5.20	H5	Gio
						2.36-H5.22	0.709148	-0.709148			3.6	0.295464				H5.16	0.413187	-0.413187				GIPR	253	ICL2	ICL2	GNAS	38	hns1.2	hns1	Gs	ICL2|hns1.2	ICL2|hns1	18	40	0.418605	0.386314	16	61			ADORA1	207	5.65	TM5	GNAI2	349	H5.20	H5	Gio
						2.36-H5.23	1.00436				4.34	-0.421213	0.421213			H5.17	-1.63049	1.63049				GIPR	254	ICL2	ICL2	GNAS	35	HN.52	HN	Gs	ICL2|HN.52	ICL2|HN	16	30	0.372093	0.243982	22	61			ADORA1	232	6.33	TM6	GNAI2	349	H5.20	H5	Gio
						2.36-H5.24	0.295464				4.35	0.287682	-0.287682			H5.18	-0.00896867	0.00896867				GIPR	320	5.64	TM5	GNAS	384	H5.16	H5	Gs	5.64|H5.16	TM5|H5	30	40	0.697674	0.593398	189	106			ADORA1	292	8.47	H8	GNAI2	350	H5.21	H5	Gio
						2.36-hns1.2	0.295464				4.36	1.00436				H5.19	0.413187	-0.413187				GIPR	321	5.65	TM5	GNAS	388	H5.20	H5	Gs	5.65|H5.20	TM5|H5	37	40	0.860465	0.593398	189	106			ADORA1	293	8.48	H8	GNAI2	350	H5.21	H5	Gio
						2.37-H5.21	1.00436				4.37	0.295464				H5.2	0.295464					GIPR	321	5.65	TM5	GNAS	393	H5.25	H5	Gs	5.65|H5.25	TM5|H5	33	40	0.767442	0.593398	189	106			ADORA1	42	2.37	TM2	GNAI2	351	H5.22	H5	Gio
						2.37-H5.22	1.35285	-1.35285			4.38	0.282405	-0.282405			H5.20	-0.295464	0.295464				GIPR	321	5.65	TM5	GNAS	394	H5.26	H5	Gs	5.65|H5.26	TM5|H5	30	40	0.697674	0.593398	189	106			ADORA1	44	2.39	TM2	GNAI2	351	H5.22	H5	Gio
						2.37-H5.23	1.90954	-1.90954			4.39	1.20397	-1.20397			H5.21	2.77893	-2.77893				GIPR	324	5.68	TM5	GNAS	381	H5.13	H5	Gs	5.68|H5.13	TM5|H5	30	40	0.697674	0.593398	189	106			ADORA1	108	3.53	TM3	GNAI2	351	H5.22	H5	Gio
						2.37-H5.24	1.96944				4.4	0.0645385	-0.0645385			H5.22	2.59027	-2.59027				GIPR	324	5.68	TM5	GNAS	384	H5.16	H5	Gs	5.68|H5.16	TM5|H5	33	40	0.767442	0.593398	189	106			ADORA1	292	8.47	H8	GNAI2	351	H5.22	H5	Gio
						2.37-hns1.2		1.12986			4.41	-1.88162	1.88162			H5.23	0.413187	-0.413187				GIPR	324	5.68	TM5	GNAS	385	H5.17	H5	Gs	5.68|H5.17	TM5|H5	32	40	0.744186	0.593398	189	106			ADORA1	294	8.49	H8	GNAI2	351	H5.22	H5	Gio
						2.37-hns1.3		1.12986			5.58		1.84711			H5.24	0.413187	-0.413187				GIPR	324	5.68	TM5	GNAS	388	H5.20	H5	Gs	5.68|H5.20	TM5|H5	32	40	0.744186	0.593398	189	106			ADORA1	44	2.39	TM2	GNAI2	352	H5.23	H5	Gio
						2.38-H5.15		1.12986			5.61	-0.766632	0.766632			H5.25	0.413187	-0.413187				GIPR	324	5.68	TM5	GNAS	394	H5.26	H5	Gs	5.68|H5.26	TM5|H5	28	40	0.651163	0.593398	189	106			ADORA1	105	3.5	TM3	GNAI2	352	H5.23	H5	Gio
						2.38-H5.19	-0.421213	0.421213			5.62	-1.69939	1.69939			H5.26	1.56862	-1.56862				GIPR	329	ICL3	ICL3	GNAS	323	H4.3	H4	Gs	ICL3|H4.3	ICL3|H4	6	13	0.139535	0.153277	42	18			ADORA1	108	3.53	TM3	GNAI2	352	H5.23	H5	Gio
						2.38-H5.22	0.52639	-0.52639			5.63	-0.421213	0.421213			H5.5	1.42583					GIPR	342	6.36	TM6	GNAS	393	H5.25	H5	Gs	6.36|H5.25	TM6|H5	38	43	0.883721	0.42474	189	53			ADORA1	291	7.56	TM7	GNAI2	352	H5.23	H5	Gio
						2.38-H5.23	1.25276	-1.25276			5.64	-0.979852	0.979852			H5.6	2.7496					GIPR	345	6.39	TM6	GNAS	392	H5.24	H5	Gs	6.39|H5.24	TM6|H5	17	43	0.395349	0.42474	189	53			ADORA1	292	8.47	H8	GNAI2	352	H5.23	H5	Gio
						2.38-H5.24	0.295464				5.65	-1.41369	1.41369			H5.8	-1.99634	1.99634				GIPR	345	6.39	TM6	GNAS	393	H5.25	H5	Gs	6.39|H5.25	TM6|H5	17	43	0.395349	0.42474	189	53			ADORA1	235	6.36	TM6	GNAI2	353	H5.24	H5	Gio
						2.38-h2s4.3		1.12986			5.66	-1.56862	1.56862			H5.9	4.04888					GIPR	346	6.4	TM6	GNAS	393	H5.25	H5	Gs	6.40|H5.25	TM6|H5	19	43	0.44186	0.42474	189	53			ADORA1	291	7.56	TM7	GNAI2	353	H5.24	H5	Gio
						2.38-hns1.2		1.84711			5.67	1.45189	-1.45189			HN.48	-0.476924	0.476924				GIPR	395	7.56	TM7	GNAS	392	H5.24	H5	Gs	7.56|H5.24	TM7|H5	25	32	0.581395	0.303958	189	14			ADORA1	292	8.47	H8	GNAI2	353	H5.24	H5	Gio
						2.39-H5.18		1.12986			5.68	-0.271934	0.271934			HN.51	-1.009	1.009				GIPR	396	8.47	H8	GNAS	392	H5.24	H5	Gs	8.47|H5.24	H8|H5	32	40	0.744186	0.428369	189	22			ADORA1	293	8.48	H8	GNAI2	353	H5.24	H5	Gio
						2.39-H5.19		2.83939			5.69	-1.30909	1.30909			HN.52	-0.432864	0.432864				GIPR	397	8.48	H8	GNAS	392	H5.24	H5	Gs	8.48|H5.24	H8|H5	30	40	0.697674	0.428369	189	22			ADORA1	105	3.5	TM3	GNAI2	354	H5.25	H5	Gio
						2.39-H5.22	0.97651	-0.97651			5.7	-1.13846	1.13846			HN.53	-1.13846	1.13846				CRHR2	148	2.39	TM2	GNAS	390	H5.22	H5	Gs	2.39|H5.22	TM2|H5	29	31	0.674419	0.453622	189	17			ADORA1	203	5.61	TM5	GNAI2	354	H5.25	H5	Gio
						2.39-H5.23	0.962137	-0.962137			5.71	-0.0106953	0.0106953			S1.1	1.1923	-1.1923				CRHR2	148	2.39	TM2	GNAS	391	H5.23	H5	Gs	2.39|H5.23	TM2|H5	25	31	0.581395	0.453622	189	17			ADORA1	207	5.65	TM5	GNAI2	354	H5.25	H5	Gio
						2.39-H5.24	3.6226	-3.6226			5.72	-0.555698	0.555698			S1.2	-2.02101	2.02101				CRHR2	209	3.5	TM3	GNAS	391	H5.23	H5	Gs	3.50|H5.23	TM3|H5	40	43	0.930233	0.742215	189	22			ADORA1	232	6.33	TM6	GNAI2	354	H5.25	H5	Gio
						2.39-H5.25	2.16857				5.73	-0.429563	0.429563			S1.3	1.72977					CRHR2	212	3.53	TM3	GNAS	387	H5.19	H5	Gs	3.53|H5.19	TM3|H5	42	43	0.976744	0.742215	189	22			ADORA1	235	6.36	TM6	GNAI2	354	H5.25	H5	Gio
						2.39-H5.26		1.12986			5.74		3.39163			S3.1	-2.14658	2.14658				CRHR2	213	3.54	TM3	GNAS	384	H5.16	H5	Gs	3.54|H5.16	TM3|H5	42	43	0.976744	0.742215	189	22			ADORA1	236	6.37	TM6	GNAI2	354	H5.25	H5	Gio
						2.40-H5.22	-0.25763	0.25763			5.75	-2.82975	2.82975			S3.2	-0.00809721	0.00809721				CRHR2	213	3.54	TM3	GNAS	387	H5.19	H5	Gs	3.54|H5.19	TM3|H5	42	43	0.976744	0.742215	189	22			ADORA1	291	7.56	TM7	GNAI2	354	H5.25	H5	Gio
						2.40-H5.23	1.42583				5.76		3.67361			S5.1	0.295464					CRHR2	213	3.54	TM3	GNAS	388	H5.20	H5	Gs	3.54|H5.20	TM3|H5	40	43	0.930233	0.742215	189	22			ADORA1	228	6.29	TM6	GNAI2	355	H5.26	H5	Gio
						2.40-H5.24	1.25276	-1.25276			5.77		3.04838			S6.1	-1.39544	1.39544				CRHR2	216	ICL2	ICL2	GNAS	380	H5.12	H5	Gs	ICL2|H5.12	ICL2|H5	20	42	0.465116	0.385416	189	61			ADORA1	232	6.33	TM6	GNAI2	355	H5.26	H5	Gio
						2.40-H5.25	0.709148	-0.709148			5.78		2.27727			S6.2	2.41825	-2.41825				CRHR2	216	ICL2	ICL2	GNAS	383	H5.15	H5	Gs	ICL2|H5.15	ICL2|H5	21	42	0.488372	0.385416	189	61			OPRM1	182	4.4	TM4	GNAI1	24	HN.48	HN	Gio
						2.40-H5.26		1.12986			5.79		2.83939			S6.3	-0.190518	0.190518				CRHR2	216	ICL2	ICL2	GNAS	384	H5.16	H5	Gs	ICL2|H5.16	ICL2|H5	13	42	0.302326	0.385416	189	61			OPRM1	180	4.38	TM4	GNAI1	28	HN.52	HN	Gio
						2.43-H5.23	-0.421213	0.421213			5.8		2.59027			S6.4	2.49074					CRHR2	216	ICL2	ICL2	GNAS	387	H5.19	H5	Gs	ICL2|H5.19	ICL2|H5	14	42	0.325581	0.385416	189	61			OPRM1	182	4.4	TM4	GNAI1	28	HN.52	HN	Gio
						2.43-H5.24	1.25276	-1.25276			5.81		1.12986			S6.5	1.42583					CRHR2	217	ICL2	ICL2	GNAS	215	s2s3.1	s2s3	Gs	ICL2|s2s3.1	ICL2|s2s3	16	35	0.372093	0.281829	6	61			OPRM1	176	ICL2.54	ICL2	GNAI1	31	hns1.2	hns1	Gio
						2.43-H5.25	-0.421213	0.421213			5.82		1.12986			h2s4.2	0.295464					CRHR2	217	ICL2	ICL2	GNAS	217	S3.1	S3	Gs	ICL2|S3.1	ICL2|S3	22	42	0.511628	0.425551	5	61			OPRM1	180	4.38	TM4	GNAI1	31	hns1.2	hns1	Gio
						3.46-H5.23	1.90954	-1.90954			5.83		1.12986			h2s4.3	1.00436					CRHR2	217	ICL2	ICL2	GNAS	380	H5.12	H5	Gs	ICL2|H5.12	ICL2|H5	20	42	0.465116	0.385416	189	61			OPRM1	176	ICL2.54	ICL2	GNAI1	32	hns1.3	hns1	Gio
						3.46-H5.24	0.295464				6.15	0.295464				h2s4.5	2.16857					CRHR2	219	ICL2	ICL2	GNAS	387	H5.19	H5	Gs	ICL2|H5.19	ICL2|H5	14	42	0.325581	0.385416	189	61			OPRM1	177	ICL2.55	ICL2	GNAI1	32	hns1.3	hns1	Gio
						3.49-H5.19		1.12986			6.18	0.295464				h3s5.1	-0.421213	0.421213				CRHR2	220	ICL2	ICL2	GNAS	35	HN.52	HN	Gs	ICL2|HN.52	ICL2|HN	16	30	0.372093	0.243982	22	61			OPRM1	173	ICL2.51	ICL2	GNAI1	192	s2s3.1	s2s3	Gio
						3.49-H5.23	4.14313	-4.14313			6.21	0.295464				h3s5.2	-0.421213	0.421213				CRHR2	220	ICL2	ICL2	GNAS	38	hns1.2	hns1	Gs	ICL2|hns1.2	ICL2|hns1	18	40	0.418605	0.386314	16	61			OPRM1	173	ICL2.51	ICL2	GNAI1	193	s2s3.2	s2s3	Gio
						3.49-H5.24	0.295464				6.23	1.63413	-1.63413			h4s6.10	-0.00851069	0.00851069				CRHR2	220	ICL2	ICL2	GNAS	39	hns1.3	hns1	Gs	ICL2|hns1.3	ICL2|hns1	20	40	0.465116	0.386314	16	61			OPRM1	174	ICL2.52	ICL2	GNAI1	193	s2s3.2	s2s3	Gio
						3.49-H5.25	0.295464				6.24	1.01309	-1.01309			h4s6.11	-3.32264	3.32264				CRHR2	289	5.64	TM5	GNAS	384	H5.16	H5	Gs	5.64|H5.16	TM5|H5	30	40	0.697674	0.593398	189	106			OPRM1	173	ICL2.51	ICL2	GNAI1	194	S3.1	S3	Gio
						3.50-H5.19	-1.43253	1.43253			6.25	1.77934	-1.77934			h4s6.12	3.83004	-3.83004				CRHR2	290	5.65	TM5	GNAS	388	H5.20	H5	Gs	5.65|H5.20	TM5|H5	37	40	0.860465	0.593398	189	106			OPRM1	264	ICL3	ICL3	GNAI1	263	S5.1	S5	Gio
						3.50-H5.20	1.45189	-1.45189			6.26	1.31749	-1.31749			h4s6.13		1.12986				CRHR2	290	5.65	TM5	GNAS	393	H5.25	H5	Gs	5.65|H5.25	TM5|H5	33	40	0.767442	0.593398	189	106			OPRM1	268	6.23	TM6	GNAI1	314	h4s6.8	h4s6	Gio
						3.50-H5.22	0.295464				6.27	0.295464				h4s6.2		3.22993				CRHR2	290	5.65	TM5	GNAS	394	H5.26	H5	Gs	5.65|H5.26	TM5|H5	30	40	0.697674	0.593398	189	106			OPRM1	268	6.23	TM6	GNAI1	315	h4s6.9	h4s6	Gio
						3.50-H5.23	-0.295845	0.295845			6.28	1.72766	-1.72766			h4s6.20		5.49169				CRHR2	293	5.68	TM5	GNAS	381	H5.13	H5	Gs	5.68|H5.13	TM5|H5	30	40	0.697674	0.593398	189	106			OPRM1	270	6.25	TM6	GNAI1	315	h4s6.9	h4s6	Gio
						3.50-H5.24	3.06805				6.29	1.98707	-1.98707			h4s6.3		4.63392				CRHR2	293	5.68	TM5	GNAS	384	H5.16	H5	Gs	5.68|H5.16	TM5|H5	33	40	0.767442	0.593398	189	106			OPRM1	271	6.26	TM6	GNAI1	315	h4s6.9	h4s6	Gio
						3.50-H5.25	2.93038	-2.93038			6.3	0.200021	-0.200021			h4s6.4		2.83939				CRHR2	293	5.68	TM5	GNAS	385	H5.17	H5	Gs	5.68|H5.17	TM5|H5	32	40	0.744186	0.593398	189	106			OPRM1	263	ICL3	ICL3	GNAI1	318	h4s6.12	h4s6	Gio
						3.50-H5.26		1.12986			6.31	1.00436				h4s6.8	3.16158					CRHR2	293	5.68	TM5	GNAS	388	H5.20	H5	Gs	5.68|H5.20	TM5|H5	32	40	0.744186	0.593398	189	106			OPRM1	264	ICL3	ICL3	GNAI1	318	h4s6.12	h4s6	Gio
						3.52-H5.19	1.42583				6.32	-0.465665	0.465665			h4s6.9	2.68264	-2.68264				CRHR2	293	5.68	TM5	GNAS	394	H5.26	H5	Gs	5.68|H5.26	TM5|H5	28	40	0.651163	0.593398	189	106			OPRM1	263	ICL3	ICL3	GNAI1	320	S6.2	S6	Gio
						3.53-H5.12		1.12986			6.33	2.06801	-2.06801			hbhc.2		1.12986				CRHR2	294	5.69	TM5	GNAS	394	H5.26	H5	Gs	5.69|H5.26	TM5|H5	25	40	0.581395	0.593398	189	106			OPRM1	263	ICL3	ICL3	GNAI1	338	H5.10	H5	Gio
						3.53-H5.15	-1.81238	1.81238			6.34	1.42583				hgh4.8		1.12986				CRHR2	297	ICL3	ICL3	GNAS	355	h4s6.11	h4s6	Gs	ICL3|h4s6.11	ICL3|h4s6	4	20	0.0930233	0.225631	42	18			OPRM1	172	ICL2.50	ICL2	GNAI1	340	H5.12	H5	Gio
						3.53-H5.16	-0.260048	0.260048			6.35		1.84711			hgh4.9		1.12986				CRHR2	297	ICL3	ICL3	GNAS	358	h4s6.20	h4s6	Gs	ICL3|h4s6.20	ICL3|h4s6	9	20	0.209302	0.225631	42	18			OPRM1	173	ICL2.51	ICL2	GNAI1	340	H5.12	H5	Gio
						3.53-H5.19	1.12986	-1.12986			6.36	-0.105361	0.105361			hns1.2	-1.39306	1.39306				CRHR2	297	ICL3	ICL3	GNAS	394	H5.26	H5	Gs	ICL3|H5.26	ICL3|H5	2	4	0.0465116	0.0564784	189	18			OPRM1	262	5.68	TM5	GNAI1	341	H5.13	H5	Gio
						3.53-H5.20	1.8718	-1.8718			6.37	1.62886	-1.62886			hns1.3	0.85972	-0.85972				CRHR2	307	6.32	TM6	GNAS	393	H5.25	H5	Gs	6.32|H5.25	TM6|H5	16	43	0.372093	0.42474	189	53			OPRM1	263	ICL3	ICL3	GNAI1	341	H5.13	H5	Gio
						3.53-H5.22	2.04022	-2.04022			6.38		1.12986			s2s3.1	-1.04145	1.04145				CRHR2	307	6.32	TM6	GNAS	394	H5.26	H5	Gs	6.32|H5.26	TM6|H5	30	43	0.697674	0.42474	189	53			OPRM1	264	ICL3	ICL3	GNAI1	341	H5.13	H5	Gio
						3.53-H5.23	4.09636	-4.09636			6.39	-3.12148	3.12148			s2s3.2	0.950692	-0.950692				CRHR2	311	6.36	TM6	GNAS	393	H5.25	H5	Gs	6.36|H5.25	TM6|H5	38	43	0.883721	0.42474	189	53			OPRM1	172	ICL2.50	ICL2	GNAI1	343	H5.15	H5	Gio
						3.53-H5.24	1.00436				6.4	-2.58482	2.58482									CRHR2	311	6.36	TM6	GNAS	394	H5.26	H5	Gs	6.36|H5.26	TM6|H5	16	43	0.372093	0.42474	189	53			OPRM1	173	ICL2.51	ICL2	GNAI1	343	H5.15	H5	Gio
						3.53-H5.25	1.96944				6.41	0.295464										CRHR2	315	6.4	TM6	GNAS	393	H5.25	H5	Gs	6.40|H5.25	TM6|H5	19	43	0.44186	0.42474	189	53			OPRM1	175	ICL2.53	ICL2	GNAI1	343	H5.15	H5	Gio
						3.53-H5.26		1.12986			6.43		2.27727									CRHR2	362	7.56	TM7	GNAS	392	H5.24	H5	Gs	7.56|H5.24	TM7|H5	25	32	0.581395	0.303958	189	14			OPRM1	176	ICL2.54	ICL2	GNAI1	343	H5.15	H5	Gio
						3.54-H5.12		1.12986			7.52	-1.42184	1.42184									CRHR2	363	8.47	H8	GNAS	392	H5.24	H5	Gs	8.47|H5.24	H8|H5	32	40	0.744186	0.428369	189	22			OPRM1	168	3.53	TM3	GNAI1	344	H5.16	H5	Gio
						3.54-H5.13		1.12986			7.53	1.31749	-1.31749									CRHR2	364	8.48	H8	GNAS	392	H5.24	H5	Gs	8.48|H5.24	H8|H5	30	40	0.697674	0.428369	189	22			OPRM1	169	3.54	TM3	GNAI1	344	H5.16	H5	Gio
						3.54-H5.15		1.12986			7.54	0.734647	-0.734647									SCTR	172	2.37	TM2	GNAS	390	H5.22	H5	Gs	2.37|H5.22	TM2|H5	14	31	0.325581	0.453622	189	17			OPRM1	172	ICL2.50	ICL2	GNAI1	344	H5.16	H5	Gio
						3.54-H5.16	-0.709148	0.709148			7.55	-1.00037	1.00037									SCTR	174	2.39	TM2	GNAS	390	H5.22	H5	Gs	2.39|H5.22	TM2|H5	29	31	0.674419	0.453622	189	17			OPRM1	258	5.64	TM5	GNAI1	344	H5.16	H5	Gio
						3.54-H5.19	-1.01309	1.01309			7.56	-0.117783	0.117783									SCTR	174	2.39	TM2	GNAS	391	H5.23	H5	Gs	2.39|H5.23	TM2|H5	25	31	0.581395	0.453622	189	17			OPRM1	262	5.68	TM5	GNAI1	344	H5.16	H5	Gio
						3.54-H5.20	-0.295845	0.295845			7.57	-1.13846	1.13846									SCTR	240	3.5	TM3	GNAS	387	H5.19	H5	Gs	3.50|H5.19	TM3|H5	19	43	0.44186	0.742215	189	22			OPRM1	262	5.68	TM5	GNAI1	345	H5.17	H5	Gio
						3.54-H5.22	1.00436				7.58	0.295464										SCTR	240	3.5	TM3	GNAS	391	H5.23	H5	Gs	3.50|H5.23	TM3|H5	40	43	0.930233	0.742215	189	22			OPRM1	264	ICL3	ICL3	GNAI1	345	H5.17	H5	Gio
						3.54-H5.23	1.46791	-1.46791			7.59	0.295464										SCTR	243	3.53	TM3	GNAS	384	H5.16	H5	Gs	3.53|H5.16	TM3|H5	11	43	0.255814	0.742215	189	22			OPRM1	168	3.53	TM3	GNAI1	347	H5.19	H5	Gio
						3.54-H5.24	0.295464				7.61	0.295464										SCTR	243	3.53	TM3	GNAS	387	H5.19	H5	Gs	3.53|H5.19	TM3|H5	42	43	0.976744	0.742215	189	22			OPRM1	169	3.54	TM3	GNAI1	347	H5.19	H5	Gio
						3.54-H5.25	0.852173	-0.852173			8.47	0.326001	-0.326001									SCTR	244	3.54	TM3	GNAS	384	H5.16	H5	Gs	3.54|H5.16	TM3|H5	42	43	0.976744	0.742215	189	22			OPRM1	172	ICL2.50	ICL2	GNAI1	347	H5.19	H5	Gio
						3.54-H5.26		1.12986			8.48	-0.13815	0.13815									SCTR	244	3.54	TM3	GNAS	387	H5.19	H5	Gs	3.54|H5.19	TM3|H5	42	43	0.976744	0.742215	189	22			OPRM1	175	ICL2.53	ICL2	GNAI1	347	H5.19	H5	Gio
						3.55-H5.12		1.84711			8.49	0.693147	-0.693147									SCTR	244	3.54	TM3	GNAS	388	H5.20	H5	Gs	3.54|H5.20	TM3|H5	40	43	0.930233	0.742215	189	22			OPRM1	179	ICL2.57	ICL2	GNAI1	347	H5.19	H5	Gio
						3.55-H5.13		1.12986			8.5	2.41825	-2.41825									SCTR	247	ICL2	ICL2	GNAS	215	s2s3.1	s2s3	Gs	ICL2|s2s3.1	ICL2|s2s3	16	35	0.372093	0.281829	6	61			OPRM1	168	3.53	TM3	GNAI1	348	H5.20	H5	Gio
						3.55-H5.16	-3.2098	3.2098			8.51	-1.13846	1.13846									SCTR	247	ICL2	ICL2	GNAS	217	S3.1	S3	Gs	ICL2|S3.1	ICL2|S3	22	42	0.511628	0.425551	5	61			OPRM1	169	3.54	TM3	GNAI1	348	H5.20	H5	Gio
						3.55-H5.19	0.295464				8.52	0.295464										SCTR	247	ICL2	ICL2	GNAS	376	H5.8	H5	Gs	ICL2|H5.8	ICL2|H5	5	42	0.116279	0.385416	189	61			OPRM1	278	6.33	TM6	GNAI1	348	H5.20	H5	Gio
						3.56-H5.12		1.84711			8.53	0.295464										SCTR	247	ICL2	ICL2	GNAS	380	H5.12	H5	Gs	ICL2|H5.12	ICL2|H5	20	42	0.465116	0.385416	189	61			OPRM1	341	8.48	H8	GNAI1	349	H5.21	H5	Gio
						3.56-H5.15	-0.00809721	0.00809721			8.54	0.295464										SCTR	248	ICL2	ICL2	GNAS	41	S1.2	S1	Gs	ICL2|S1.2	ICL2|S1	13	29	0.302326	0.299325	4	61			OPRM1	342	8.49	H8	GNAI1	349	H5.21	H5	Gio
						3.56-H5.16	0.287682	-0.287682			8.57		1.12986									SCTR	248	ICL2	ICL2	GNAS	217	S3.1	S3	Gs	ICL2|S3.1	ICL2|S3	22	42	0.511628	0.425551	5	61			OPRM1	101	2.37	TM2	GNAI1	350	H5.22	H5	Gio
						3.56-H5.19	1.45189	-1.45189			8.6		1.12986									SCTR	248	ICL2	ICL2	GNAS	379	H5.11	H5	Gs	ICL2|H5.11	ICL2|H5	6	42	0.139535	0.385416	189	61			OPRM1	102	2.38	TM2	GNAI1	350	H5.22	H5	Gio
						3.56-S3.1		1.12986			Cterm	0.295464										SCTR	248	ICL2	ICL2	GNAS	380	H5.12	H5	Gs	ICL2|H5.12	ICL2|H5	20	42	0.465116	0.385416	189	61			OPRM1	103	2.39	TM2	GNAI1	350	H5.22	H5	Gio
						3.56-s2s3.2		1.12986			H8	0.295464										SCTR	248	ICL2	ICL2	GNAS	383	H5.15	H5	Gs	ICL2|H5.15	ICL2|H5	21	42	0.488372	0.385416	189	61			OPRM1	168	3.53	TM3	GNAI1	350	H5.22	H5	Gio
						3.57-H5.12	0.295464				ICL1	0.709148	-0.709148									SCTR	250	4.38	TM4	GNAS	38	hns1.2	hns1	Gs	4.38|hns1.2	TM4|hns1	4	7	0.0930233	0.0570825	16	20			OPRM1	179	ICL2.57	ICL2	GNAI1	350	H5.22	H5	Gio
						3.57-H5.15	0.295464				ICL1.48	1.00436										SCTR	250	4.38	TM4	GNAS	383	H5.15	H5	Gs	4.38|H5.15	TM4|H5	1	2	0.0232558	0.0232558	189	20			OPRM1	342	8.49	H8	GNAI1	350	H5.22	H5	Gio
						3.57-H5.16	0.295464				ICL1.50		1.12986									SCTR	250	4.38	TM4	GNAS	387	H5.19	H5	Gs	4.38|H5.19	TM4|H5	1	2	0.0232558	0.0232558	189	20			OPRM1	103	2.39	TM2	GNAI1	351	H5.23	H5	Gio
						3.57-H5.19	0.295464				ICL1.51	1.01309	-1.01309									SCTR	251	4.39	TM4	GNAS	39	hns1.3	hns1	Gs	4.39|hns1.3	TM4|hns1	1	7	0.0232558	0.0570825	16	20			OPRM1	164	3.49	TM3	GNAI1	351	H5.23	H5	Gio
						3.58-H5.12	0.295464				ICL1.52	1.72977										SCTR	252	4.4	TM4	GNAS	38	hns1.2	hns1	Gs	4.40|hns1.2	TM4|hns1	2	7	0.0465116	0.0570825	16	20			OPRM1	165	3.5	TM3	GNAI1	351	H5.23	H5	Gio
						3.58-S3.1	0.295464				ICL1.53	1.00436										SCTR	253	4.41	TM4	GNAS	35	HN.52	HN	Gs	4.41|HN.52	TM4|HN	2	15	0.0465116	0.139535	22	20			OPRM1	168	3.53	TM3	GNAI1	351	H5.23	H5	Gio
						3.59-S3.1	0.295464				ICL2	-1.43253	1.43253									SCTR	316	5.61	TM5	GNAS	393	H5.25	H5	Gs	5.61|H5.25	TM5|H5	26	40	0.604651	0.593398	189	106			OPRM1	169	3.54	TM3	GNAI1	351	H5.23	H5	Gio
						3.59-hns1.3	0.295464				ICL2.50	1.62515	-1.62515									SCTR	319	5.64	TM5	GNAS	384	H5.16	H5	Gs	5.64|H5.16	TM5|H5	30	40	0.697674	0.593398	189	106			OPRM1	103	2.39	TM2	GNAI1	352	H5.24	H5	Gio
						3.60-hns1.2	0.295464				ICL2.51	1.62515	-1.62515									SCTR	320	5.65	TM5	GNAS	388	H5.20	H5	Gs	5.65|H5.20	TM5|H5	37	40	0.860465	0.593398	189	106			OPRM1	340	8.47	H8	GNAI1	352	H5.24	H5	Gio
						3.60-hns1.3	0.295464				ICL2.52	0.557535	-0.557535									SCTR	320	5.65	TM5	GNAS	393	H5.25	H5	Gs	5.65|H5.25	TM5|H5	33	40	0.767442	0.593398	189	106			OPRM1	341	8.48	H8	GNAI1	352	H5.24	H5	Gio
						4.34-H5.22		1.12986			ICL2.53	0.979852	-0.979852									SCTR	323	5.68	TM5	GNAS	381	H5.13	H5	Gs	5.68|H5.13	TM5|H5	30	40	0.697674	0.593398	189	106			OPRM1	342	8.49	H8	GNAI1	352	H5.24	H5	Gio
						4.34-H5.23		1.12986			ICL2.54	1.7148	-1.7148									SCTR	323	5.68	TM5	GNAS	384	H5.16	H5	Gs	5.68|H5.16	TM5|H5	33	40	0.767442	0.593398	189	106			OPRM1	343	8.5	H8	GNAI1	352	H5.24	H5	Gio
						4.34-HN.52	0.295464				ICL2.55	1.13943	-1.13943									SCTR	323	5.68	TM5	GNAS	385	H5.17	H5	Gs	5.68|H5.17	TM5|H5	32	40	0.744186	0.593398	189	106			OPRM1	165	3.5	TM3	GNAI1	353	H5.25	H5	Gio
						4.34-hns1.2	0.295464				ICL2.56	0.304489	-0.304489									SCTR	323	5.68	TM5	GNAS	388	H5.20	H5	Gs	5.68|H5.20	TM5|H5	32	40	0.744186	0.593398	189	106			OPRM1	278	6.33	TM6	GNAI1	353	H5.25	H5	Gio
						4.34-hns1.3	0.295464				ICL2.57	1.90954	-1.90954									SCTR	327	ICL3	ICL3	GNAS	358	h4s6.20	h4s6	Gs	ICL3|h4s6.20	ICL3|h4s6	9	20	0.209302	0.225631	42	18			OPRM1	281	6.36	TM6	GNAI1	353	H5.25	H5	Gio
						4.35-H5.22		1.12986			ICL2.58	1.00436										SCTR	329	ICL3	ICL3	GNAS	346	H4.26	H4	Gs	ICL3|H4.26	ICL3|H4	9	13	0.209302	0.153277	42	18			OPRM1	282	6.37	TM6	GNAI1	353	H5.25	H5	Gio
						4.35-hns1.2	1.00436				ICL2.59	0.295464										SCTR	329	ICL3	ICL3	GNAS	350	h4s6.3	h4s6	Gs	ICL3|h4s6.3	ICL3|h4s6	14	20	0.325581	0.225631	42	18			OPRM1	341	8.48	H8	GNAI1	353	H5.25	H5	Gio
						4.36-HN.48	0.295464				ICL3	0.295229	-0.295229									SCTR	339	6.32	TM6	GNAS	394	H5.26	H5	Gs	6.32|H5.26	TM6|H5	30	43	0.697674	0.42474	189	53			OPRM1	274	6.29	TM6	GNAI1	354	H5.26	H5	Gio
						4.36-HN.51	0.295464															SCTR	343	6.36	TM6	GNAS	393	H5.25	H5	Gs	6.36|H5.25	TM6|H5	38	43	0.883721	0.42474	189	53			OPRM1	278	6.33	TM6	GNAI1	354	H5.26	H5	Gio
						4.36-HN.52	1.00436															SCTR	343	6.36	TM6	GNAS	394	H5.26	H5	Gs	6.36|H5.26	TM6|H5	16	43	0.372093	0.42474	189	53			OPRM1	341	8.48	H8	GNAI1	354	H5.26	H5	Gio
						4.36-hns1.2	0.295464															SCTR	346	6.39	TM6	GNAS	391	H5.23	H5	Gs	6.39|H5.23	TM6|H5	6	43	0.139535	0.42474	189	53			RHO	147	ICL2.55	ICL2	GNAT1	24	HN.52	HN	Gio
						4.37-HN.52	0.295464															SCTR	346	6.39	TM6	GNAS	392	H5.24	H5	Gs	6.39|H5.24	TM6|H5	17	43	0.395349	0.42474	189	53			RHO	147	ICL2.55	ICL2	GNAT1	27	hns1.2	hns1	Gio
						4.38-H5.15		1.12986														SCTR	346	6.39	TM6	GNAS	393	H5.25	H5	Gs	6.39|H5.25	TM6|H5	17	43	0.395349	0.42474	189	53			RHO	145	ICL2.53	ICL2	GNAT1	28	hns1.3	hns1	Gio
						4.38-H5.19		1.12986														SCTR	347	6.4	TM6	GNAS	393	H5.25	H5	Gs	6.40|H5.25	TM6|H5	19	43	0.44186	0.42474	189	53			RHO	147	ICL2.55	ICL2	GNAT1	28	hns1.3	hns1	Gio
						4.38-H5.22	1.42583															SCTR	392	8.47	H8	GNAS	392	H5.24	H5	Gs	8.47|H5.24	H8|H5	32	40	0.744186	0.428369	189	22			RHO	144	ICL2.52	ICL2	GNAT1	189	s2s3.2	s2s3	Gio
						4.38-H5.23	1.42583															SCTR	393	8.48	H8	GNAS	392	H5.24	H5	Gs	8.48|H5.24	H8|H5	30	40	0.697674	0.428369	189	22			RHO	145	ICL2.53	ICL2	GNAT1	189	s2s3.2	s2s3	Gio
						4.38-H5.24	0.295464															GPR119	118	4.38	TM4	GNAS	35	HN.52	HN	Gs	4.38|HN.52	TM4|HN	11	15	0.255814	0.139535	22	20			RHO	242	6.25	TM6	GNAT1	312	h4s6.10	h4s6	Gio
						4.38-HN.48	-0.421213	0.421213														GPR119	114	ICL2.54	ICL2	GNAS	38	hns1.2	hns1	Gs	ICL2.54|hns1.2	ICL2|hns1	18	40	0.418605	0.386314	16	61			RHO	240	6.23	TM6	GNAT1	314	h4s6.12	h4s6	Gio
						4.38-HN.51		2.27727														GPR119	114	ICL2.54	ICL2	GNAS	39	hns1.3	hns1	Gs	ICL2.54|hns1.3	ICL2|hns1	15	40	0.348837	0.386314	16	61			RHO	241	6.24	TM6	GNAT1	314	h4s6.12	h4s6	Gio
						4.38-HN.52	0.407931	-0.407931														GPR119	115	ICL2.55	ICL2	GNAS	39	hns1.3	hns1	Gs	ICL2.55|hns1.3	ICL2|hns1	18	40	0.418605	0.386314	16	61			RHO	242	6.25	TM6	GNAT1	314	h4s6.12	h4s6	Gio
						4.38-hns1.2	-0.785397	0.785397														GPR119	111	ICL2.51	ICL2	GNAS	215	s2s3.1	s2s3	Gs	ICL2.51|s2s3.1	ICL2|s2s3	15	35	0.348837	0.281829	6	61			RHO	243	6.26	TM6	GNAT1	314	h4s6.12	h4s6	Gio
						4.38-hns1.3	0.162734	-0.162734														GPR119	111	ICL2.51	ICL2	GNAS	217	S3.1	S3	Gs	ICL2.51|S3.1	ICL2|S3	20	42	0.465116	0.425551	5	61			RHO	237	5.72	TM5	GNAT1	316	S6.2	S6	Gio
						4.39-H5.19		1.12986														GPR119	115	ICL2.55	ICL2	GNAS	217	S3.1	S3	Gs	ICL2.55|S3.1	ICL2|S3	5	42	0.116279	0.425551	5	61			RHO	240	6.23	TM6	GNAT1	316	S6.2	S6	Gio
						4.39-H5.23	1.42583															GPR119	205	5.79	TM5	GNAS	321	H4.1	H4	Gs	5.79|H4.1	TM5|H4	2	11	0.0465116	0.0852713	42	106			RHO	236	5.71	TM5	GNAT1	333	H5.9	H5	Gio
						4.39-H5.24	1.00436															GPR119	208	ICL3	ICL3	GNAS	321	H4.1	H4	Gs	ICL3|H4.1	ICL3|H4	3	13	0.0697674	0.153277	42	18			RHO	237	5.72	TM5	GNAT1	333	H5.9	H5	Gio
						4.39-H5.25	0.295464															GPR119	201	5.75	TM5	GNAS	323	H4.3	H4	Gs	5.75|H4.3	TM5|H4	3	11	0.0697674	0.0852713	42	106			RHO	237	5.72	TM5	GNAT1	334	H5.10	H5	Gio
						4.39-HN.48	0.304489	-0.304489														GPR119	205	5.79	TM5	GNAS	339	H4.19	H4	Gs	5.79|H4.19	TM5|H4	1	11	0.0232558	0.0852713	42	106			RHO	233	5.68	TM5	GNAT1	336	H5.12	H5	Gio
						4.39-HN.51		2.27727														GPR119	205	5.79	TM5	GNAS	342	H4.22	H4	Gs	5.79|H4.22	TM5|H4	1	11	0.0232558	0.0852713	42	106			RHO	233	5.68	TM5	GNAT1	337	H5.13	H5	Gio
						4.39-HN.52	0.890973	-0.890973														GPR119	205	5.79	TM5	GNAS	343	H4.23	H4	Gs	5.79|H4.23	TM5|H4	4	11	0.0930233	0.0852713	42	106			RHO	236	5.71	TM5	GNAT1	337	H5.13	H5	Gio
						4.39-hns1.2		2.27727														GPR119	206	5.8	TM5	GNAS	343	H4.23	H4	Gs	5.80|H4.23	TM5|H4	1	11	0.0232558	0.0852713	42	106			RHO	237	5.72	TM5	GNAT1	337	H5.13	H5	Gio
						4.39-hns1.3		1.12986														GPR119	208	ICL3	ICL3	GNAS	343	H4.23	H4	Gs	ICL3|H4.23	ICL3|H4	5	13	0.116279	0.153277	42	18			RHO	240	6.23	TM6	GNAT1	337	H5.13	H5	Gio
						4.40-HN.48	0.162734	-0.162734														GPR119	209	ICL3	ICL3	GNAS	343	H4.23	H4	Gs	ICL3|H4.23	ICL3|H4	5	13	0.116279	0.153277	42	18			RHO	243	6.26	TM6	GNAT1	337	H5.13	H5	Gio
						4.40-HN.49	1.00436															GPR119	209	ICL3	ICL3	GNAS	344	H4.24	H4	Gs	ICL3|H4.24	ICL3|H4	1	13	0.0232558	0.153277	42	18			RHO	139	3.54	TM3	GNAT1	340	H5.16	H5	Gio
						4.40-HN.51		1.84711														GPR119	202	5.76	TM5	GNAS	346	H4.26	H4	Gs	5.76|H4.26	TM5|H4	7	11	0.162791	0.0852713	42	106			RHO	230	5.65	TM5	GNAT1	340	H5.16	H5	Gio
						4.40-HN.52	0.0645385	-0.0645385														GPR119	205	5.79	TM5	GNAS	346	H4.26	H4	Gs	5.79|H4.26	TM5|H4	4	11	0.0930233	0.0852713	42	106			RHO	233	5.68	TM5	GNAT1	340	H5.16	H5	Gio
						4.40-hns1.2	-1.56862	1.56862														GPR119	206	5.8	TM5	GNAS	346	H4.26	H4	Gs	5.80|H4.26	TM5|H4	2	11	0.0465116	0.0852713	42	106			RHO	243	6.26	TM6	GNAT1	340	H5.16	H5	Gio
						4.40-hns1.3	0.295464															GPR119	209	ICL3	ICL3	GNAS	346	H4.26	H4	Gs	ICL3|H4.26	ICL3|H4	9	13	0.209302	0.153277	42	18			RHO	246	6.29	TM6	GNAT1	340	H5.16	H5	Gio
						4.41-HN.48		1.84711														GPR119	206	5.8	TM5	GNAS	347	H4.27	H4	Gs	5.80|H4.27	TM5|H4	2	11	0.0465116	0.0852713	42	106			RHO	242	6.25	TM6	GNAT1	341	H5.17	H5	Gio
						4.41-HN.52	-1.13846	1.13846														GPR119	209	ICL3	ICL3	GNAS	347	H4.27	H4	Gs	ICL3|H4.27	ICL3|H4	7	13	0.162791	0.153277	42	18			RHO	243	6.26	TM6	GNAT1	341	H5.17	H5	Gio
						4.41-hns1.2		1.12986														GPR119	210	ICL3	ICL3	GNAS	347	H4.27	H4	Gs	ICL3|H4.27	ICL3|H4	7	13	0.162791	0.153277	42	18			RHO	246	6.29	TM6	GNAT1	341	H5.17	H5	Gio
						4.42-H5.23	0.295464															GPR119	202	5.76	TM5	GNAS	349	h4s6.2	h4s6	Gs	5.76|h4s6.2	TM5|h4s6	1	18	0.0232558	0.174955	42	106			RHO	138	3.53	TM3	GNAT1	343	H5.19	H5	Gio
						5.54-H5.26		1.12986														GPR119	202	5.76	TM5	GNAS	350	h4s6.3	h4s6	Gs	5.76|h4s6.3	TM5|h4s6	10	18	0.232558	0.174955	42	106			RHO	139	3.54	TM3	GNAT1	343	H5.19	H5	Gio
						5.57-H5.26		1.12986														GPR119	203	5.77	TM5	GNAS	350	h4s6.3	h4s6	Gs	5.77|h4s6.3	TM5|h4s6	2	18	0.0465116	0.174955	42	106			RHO	139	3.54	TM3	GNAT1	344	H5.20	H5	Gio
						5.58-H5.25		1.84711														GPR119	205	5.79	TM5	GNAS	350	h4s6.3	h4s6	Gs	5.79|h4s6.3	TM5|h4s6	5	18	0.116279	0.174955	42	106			RHO	230	5.65	TM5	GNAT1	344	H5.20	H5	Gio
						5.58-H5.26		1.12986														GPR119	206	5.8	TM5	GNAS	350	h4s6.3	h4s6	Gs	5.80|h4s6.3	TM5|h4s6	4	18	0.0930233	0.174955	42	106			RHO	246	6.29	TM6	GNAT1	344	H5.20	H5	Gio
						5.60-H5.16		1.12986														GPR119	207	ICL3	ICL3	GNAS	350	h4s6.3	h4s6	Gs	ICL3|h4s6.3	ICL3|h4s6	14	20	0.325581	0.225631	42	18			RHO	250	6.33	TM6	GNAT1	344	H5.20	H5	Gio
						5.61-H5.16		1.12986														GPR119	199	5.73	TM5	GNAS	358	h4s6.20	h4s6	Gs	5.73|h4s6.20	TM5|h4s6	1	18	0.0232558	0.174955	42	106			RHO	311	8.48	H8	GNAT1	345	H5.21	H5	Gio
						5.61-H5.20	-0.809871	0.809871														GPR119	202	5.76	TM5	GNAS	358	h4s6.20	h4s6	Gs	5.76|h4s6.20	TM5|h4s6	1	18	0.0232558	0.174955	42	106			RHO	312	8.49	H8	GNAT1	345	H5.21	H5	Gio
						5.61-H5.23	-0.115182	0.115182														GPR119	202	5.76	TM5	GNAS	359	S6.1	S6	Gs	5.76|S6.1	TM5|S6	1	8	0.0232558	0.0948122	7	106			RHO	70	2.37	TM2	GNAT1	346	H5.22	H5	Gio
						5.61-H5.25	-0.593383	0.593383														GPR119	110	ICL2.50	ICL2	GNAS	380	H5.12	H5	Gs	ICL2.50|H5.12	ICL2|H5	20	42	0.465116	0.385416	189	61			RHO	72	2.39	TM2	GNAT1	346	H5.22	H5	Gio
						5.61-H5.26		1.12986														GPR119	111	ICL2.51	ICL2	GNAS	380	H5.12	H5	Gs	ICL2.51|H5.12	ICL2|H5	20	42	0.465116	0.385416	189	61			RHO	138	3.53	TM3	GNAT1	346	H5.22	H5	Gio
						5.62-H5.16		1.12986														GPR119	195	5.69	TM5	GNAS	381	H5.13	H5	Gs	5.69|H5.13	TM5|H5	2	40	0.0465116	0.593398	189	106			RHO	72	2.39	TM2	GNAT1	347	H5.23	H5	Gio
						5.62-H5.20		1.12986														GPR119	110	ICL2.50	ICL2	GNAS	383	H5.15	H5	Gs	ICL2.50|H5.15	ICL2|H5	20	42	0.465116	0.385416	189	61			RHO	135	3.5	TM3	GNAT1	347	H5.23	H5	Gio
						5.62-H5.23		1.12986														GPR119	111	ICL2.51	ICL2	GNAS	383	H5.15	H5	Gs	ICL2.51|H5.15	ICL2|H5	20	42	0.465116	0.385416	189	61			RHO	138	3.53	TM3	GNAT1	347	H5.23	H5	Gio
						5.62-H5.25	-1.24867	1.24867														GPR119	114	ICL2.54	ICL2	GNAS	383	H5.15	H5	Gs	ICL2.54|H5.15	ICL2|H5	7	42	0.162791	0.385416	189	61			RHO	139	3.54	TM3	GNAT1	347	H5.23	H5	Gio
						5.63-H5.20	0.295464															GPR119	107	3.54	TM3	GNAS	384	H5.16	H5	Gs	3.54|H5.16	TM3|H5	42	43	0.976744	0.742215	189	22			RHO	310	8.47	H8	GNAT1	348	H5.24	H5	Gio
						5.63-H5.25	-0.421213	0.421213														GPR119	110	ICL2.50	ICL2	GNAS	384	H5.16	H5	Gs	ICL2.50|H5.16	ICL2|H5	20	42	0.465116	0.385416	189	61			RHO	311	8.48	H8	GNAT1	348	H5.24	H5	Gio
						5.64-H5.13		1.12986														GPR119	191	5.65	TM5	GNAS	384	H5.16	H5	Gs	5.65|H5.16	TM5|H5	3	40	0.0697674	0.593398	189	106			RHO	312	8.49	H8	GNAT1	348	H5.24	H5	Gio
						5.64-H5.16	-1.03707	1.03707														GPR119	195	5.69	TM5	GNAS	384	H5.16	H5	Gs	5.69|H5.16	TM5|H5	2	40	0.0465116	0.593398	189	106			RHO	135	3.5	TM3	GNAT1	349	H5.25	H5	Gio
						5.64-H5.17		1.12986														GPR119	195	5.69	TM5	GNAS	385	H5.17	H5	Gs	5.69|H5.17	TM5|H5	2	40	0.0465116	0.593398	189	106			RHO	249	6.32	TM6	GNAT1	349	H5.25	H5	Gio
						5.64-H5.20	-2.53143	2.53143														GPR119	103	3.5	TM3	GNAS	387	H5.19	H5	Gs	3.50|H5.19	TM3|H5	19	43	0.44186	0.742215	189	22			RHO	250	6.33	TM6	GNAT1	349	H5.25	H5	Gio
						5.65-H5.13		1.12986														GPR119	106	3.53	TM3	GNAS	387	H5.19	H5	Gs	3.53|H5.19	TM3|H5	42	43	0.976744	0.742215	189	22			RHO	253	6.36	TM6	GNAT1	349	H5.25	H5	Gio
						5.65-H5.16	2.12026	-2.12026														GPR119	107	3.54	TM3	GNAS	387	H5.19	H5	Gs	3.54|H5.19	TM3|H5	42	43	0.976744	0.742215	189	22			RHO	309	7.56	TM7	GNAT1	349	H5.25	H5	Gio
						5.65-H5.17	-1.13846	1.13846														GPR119	110	ICL2.50	ICL2	GNAS	387	H5.19	H5	Gs	ICL2.50|H5.19	ICL2|H5	20	42	0.465116	0.385416	189	61			RHO	310	8.47	H8	GNAT1	349	H5.25	H5	Gio
						5.65-H5.19	0.295464															GPR119	107	3.54	TM3	GNAS	388	H5.20	H5	Gs	3.54|H5.20	TM3|H5	40	43	0.930233	0.742215	189	22			RHO	311	8.48	H8	GNAT1	349	H5.25	H5	Gio
						5.65-H5.20	-1.66501	1.66501														GPR119	188	5.62	TM5	GNAS	388	H5.20	H5	Gs	5.62|H5.20	TM5|H5	1	40	0.0232558	0.593398	189	106			RHO	246	6.29	TM6	GNAT1	350	H5.26	H5	Gio
						5.65-H5.25	-1.7961	1.7961														GPR119	191	5.65	TM5	GNAS	388	H5.20	H5	Gs	5.65|H5.20	TM5|H5	37	40	0.860465	0.593398	189	106			RHO	249	6.32	TM6	GNAT1	350	H5.26	H5	Gio
						5.65-H5.26	-2.89597	2.89597														GPR119	192	5.66	TM5	GNAS	388	H5.20	H5	Gs	5.66|H5.20	TM5|H5	2	40	0.0465116	0.593398	189	106			RHO	250	6.33	TM6	GNAT1	350	H5.26	H5	Gio
						5.66-H5.13		1.12986														GPR119	195	5.69	TM5	GNAS	388	H5.20	H5	Gs	5.69|H5.20	TM5|H5	2	40	0.0465116	0.593398	189	106			RHO	311	8.48	H8	GNAT1	350	H5.26	H5	Gio
						5.66-H5.16	-0.421213	0.421213														GPR119	103	3.5	TM3	GNAS	391	H5.23	H5	Gs	3.50|H5.23	TM3|H5	40	43	0.930233	0.742215	189	22			ADRA2B	125	4.38	TM4	GNAI1	28	HN.52	HN	Gio
						5.66-H5.17		1.12986														GPR119	107	3.54	TM3	GNAS	391	H5.23	H5	Gs	3.54|H5.23	TM3|H5	13	43	0.302326	0.742215	189	22			ADRA2B	126	4.39	TM4	GNAI1	28	HN.52	HN	Gio
						5.66-H5.20		1.84711														GPR119	188	5.62	TM5	GNAS	391	H5.23	H5	Gs	5.62|H5.23	TM5|H5	1	40	0.0232558	0.593398	189	106			ADRA2B	121	ICL2.54	ICL2	GNAI1	32	hns1.3	hns1	Gio
						5.66-H5.25		1.84711														GPR119	226	6.36	TM6	GNAS	391	H5.23	H5	Gs	6.36|H5.23	TM6|H5	16	43	0.372093	0.42474	189	53			ADRA2B	122	ICL2.55	ICL2	GNAI1	32	hns1.3	hns1	Gio
						5.66-H5.26		1.84711														GPR119	222	6.32	TM6	GNAS	392	H5.24	H5	Gs	6.32|H5.24	TM6|H5	12	43	0.27907	0.42474	189	53			ADRA2B	124	ICL2.57	ICL2	GNAI1	32	hns1.3	hns1	Gio
						5.67-H5.10		1.12986														GPR119	226	6.36	TM6	GNAS	392	H5.24	H5	Gs	6.36|H5.24	TM6|H5	22	43	0.511628	0.42474	189	53			ADRA2B	125	4.38	TM4	GNAI1	32	hns1.3	hns1	Gio
						5.67-H5.13	0.734647	-0.734647														GPR119	282	7.56	TM7	GNAS	392	H5.24	H5	Gs	7.56|H5.24	TM7|H5	25	32	0.581395	0.303958	189	14			ADRA2B	122	ICL2.55	ICL2	GNAI1	33	S1.1	S1	Gio
						5.67-H5.16	1.42583															GPR119	188	5.62	TM5	GNAS	393	H5.25	H5	Gs	5.62|H5.25	TM5|H5	8	40	0.186047	0.593398	189	106			ADRA2B	118	ICL2.51	ICL2	GNAI1	34	S1.2	S1	Gio
						5.67-H5.17	1.00436															GPR119	189	5.63	TM5	GNAS	393	H5.25	H5	Gs	5.63|H5.25	TM5|H5	1	40	0.0232558	0.593398	189	106			ADRA2B	121	ICL2.54	ICL2	GNAI1	34	S1.2	S1	Gio
						5.67-H5.9		1.12986														GPR119	192	5.66	TM5	GNAS	393	H5.25	H5	Gs	5.66|H5.25	TM5|H5	2	40	0.0465116	0.593398	189	106			ADRA2B	118	ICL2.51	ICL2	GNAI1	192	s2s3.1	s2s3	Gio
						5.67-h4s6.12	0.295464															GPR119	222	6.32	TM6	GNAS	393	H5.25	H5	Gs	6.32|H5.25	TM6|H5	16	43	0.372093	0.42474	189	53			ADRA2B	119	ICL2.52	ICL2	GNAI1	192	s2s3.1	s2s3	Gio
						5.68-H4.3		1.12986														GPR119	223	6.33	TM6	GNAS	393	H5.25	H5	Gs	6.33|H5.25	TM6|H5	19	43	0.44186	0.42474	189	53			ADRA2B	119	ICL2.52	ICL2	GNAI1	193	s2s3.2	s2s3	Gio
						5.68-H5.12	3.85217															GPR119	226	6.36	TM6	GNAS	393	H5.25	H5	Gs	6.36|H5.25	TM6|H5	38	43	0.883721	0.42474	189	53			ADRA2B	118	ICL2.51	ICL2	GNAI1	194	S3.1	S3	Gio
						5.68-H5.13	-0.444934	0.444934														GPR119	227	6.37	TM6	GNAS	393	H5.25	H5	Gs	6.37|H5.25	TM6|H5	17	43	0.395349	0.42474	189	53			ADRA2B	119	ICL2.52	ICL2	GNAI1	194	S3.1	S3	Gio
						5.68-H5.16	-0.271934	0.271934														GPR119	192	5.66	TM5	GNAS	394	H5.26	H5	Gs	5.66|H5.26	TM5|H5	2	40	0.0465116	0.593398	189	106			ADRA2B	122	ICL2.55	ICL2	GNAI1	194	S3.1	S3	Gio
						5.68-H5.17	-2.02762	2.02762														GPR119	195	5.69	TM5	GNAS	394	H5.26	H5	Gs	5.69|H5.26	TM5|H5	25	40	0.581395	0.593398	189	106			ADRA2B	358	ICL3	ICL3	GNAI1	314	h4s6.8	h4s6	Gio
						5.68-H5.20	-2.89597	2.89597														GPR119	196	5.7	TM5	GNAS	394	H5.26	H5	Gs	5.70|H5.26	TM5|H5	2	40	0.0465116	0.593398	189	106			ADRA2B	361	6.25	TM6	GNAI1	314	h4s6.8	h4s6	Gio
						5.68-H5.25		1.12986														GPR119	222	6.32	TM6	GNAS	394	H5.26	H5	Gs	6.32|H5.26	TM6|H5	30	43	0.697674	0.42474	189	53			ADRA2B	361	6.25	TM6	GNAI1	315	h4s6.9	h4s6	Gio
						5.68-H5.26	-3.56083	3.56083														GPR119	223	6.33	TM6	GNAS	394	H5.26	H5	Gs	6.33|H5.26	TM6|H5	16	43	0.372093	0.42474	189	53			ADRA2B	118	ICL2.51	ICL2	GNAI1	336	H5.8	H5	Gio
						5.68-H5.9	2.49074															CCKAR	154	4.38	TM4	GNAS	35	HN.52	HN	Gs	4.38|HN.52	TM4|HN	11	15	0.255814	0.139535	22	20			ADRA2B	118	ICL2.51	ICL2	GNAI1	339	H5.11	H5	Gio
						5.68-h4s6.12	0.295464															CCKAR	150	ICL2.54	ICL2	GNAS	38	hns1.2	hns1	Gs	ICL2.54|hns1.2	ICL2|hns1	18	40	0.418605	0.386314	16	61			ADRA2B	117	ICL2.50	ICL2	GNAI1	340	H5.12	H5	Gio
						5.68-h4s6.20		1.12986														CCKAR	150	ICL2.54	ICL2	GNAS	39	hns1.3	hns1	Gs	ICL2.54|hns1.3	ICL2|hns1	15	40	0.348837	0.386314	16	61			ADRA2B	118	ICL2.51	ICL2	GNAI1	340	H5.12	H5	Gio
						5.69-H5.10	1.00436															CCKAR	151	ICL2.55	ICL2	GNAS	39	hns1.3	hns1	Gs	ICL2.55|hns1.3	ICL2|hns1	18	40	0.418605	0.386314	16	61			ADRA2B	202	5.68	TM5	GNAI1	341	H5.13	H5	Gio
						5.69-H5.12	1.72977															CCKAR	147	ICL2.51	ICL2	GNAS	41	S1.2	S1	Gs	ICL2.51|S1.2	ICL2|S1	15	29	0.348837	0.299325	4	61			ADRA2B	117	ICL2.50	ICL2	GNAI1	343	H5.15	H5	Gio
						5.69-H5.13	1.63413	-1.63413														CCKAR	147	ICL2.51	ICL2	GNAS	215	s2s3.1	s2s3	Gs	ICL2.51|s2s3.1	ICL2|s2s3	15	35	0.348837	0.281829	6	61			ADRA2B	118	ICL2.51	ICL2	GNAI1	343	H5.15	H5	Gio
						5.69-H5.16	0.905892	-0.905892														CCKAR	148	ICL2.52	ICL2	GNAS	215	s2s3.1	s2s3	Gs	ICL2.52|s2s3.1	ICL2|s2s3	4	35	0.0930233	0.281829	6	61			ADRA2B	121	ICL2.54	ICL2	GNAI1	343	H5.15	H5	Gio
						5.69-H5.17	-0.00809721	0.00809721														CCKAR	148	ICL2.52	ICL2	GNAS	216	s2s3.2	s2s3	Gs	ICL2.52|s2s3.2	ICL2|s2s3	11	35	0.255814	0.281829	6	61			ADRA2B	114	3.54	TM3	GNAI1	344	H5.16	H5	Gio
						5.69-H5.20	-1.13846	1.13846														CCKAR	151	ICL2.55	ICL2	GNAS	216	s2s3.2	s2s3	Gs	ICL2.55|s2s3.2	ICL2|s2s3	3	35	0.0697674	0.281829	6	61			ADRA2B	117	ICL2.50	ICL2	GNAI1	344	H5.16	H5	Gio
						5.69-H5.26	-3.43399	3.43399														CCKAR	147	ICL2.51	ICL2	GNAS	217	S3.1	S3	Gs	ICL2.51|S3.1	ICL2|S3	20	42	0.465116	0.425551	5	61			ADRA2B	198	5.64	TM5	GNAI1	344	H5.16	H5	Gio
						5.69-H5.6	0.295464															CCKAR	148	ICL2.52	ICL2	GNAS	217	S3.1	S3	Gs	ICL2.52|S3.1	ICL2|S3	12	42	0.27907	0.425551	5	61			ADRA2B	202	5.68	TM5	GNAI1	344	H5.16	H5	Gio
						5.69-H5.9	1.00436															CCKAR	151	ICL2.55	ICL2	GNAS	217	S3.1	S3	Gs	ICL2.55|S3.1	ICL2|S3	5	42	0.116279	0.425551	5	61			ADRA2B	202	5.68	TM5	GNAI1	345	H5.17	H5	Gio
						5.69-S6.2	0.295464															CCKAR	301	6.23	TM6	GNAS	353	h4s6.9	h4s6	Gs	6.23|h4s6.9	TM6|h4s6	1	6	0.0232558	0.03433	42	53			ADRA2B	110	3.5	TM3	GNAI1	347	H5.19	H5	Gio
						5.70-H5.13	0.295464															CCKAR	301	6.23	TM6	GNAS	355	h4s6.11	h4s6	Gs	6.23|h4s6.11	TM6|h4s6	1	6	0.0232558	0.03433	42	53			ADRA2B	113	3.53	TM3	GNAI1	347	H5.19	H5	Gio
						5.70-H5.26		1.84711														CCKAR	301	6.23	TM6	GNAS	356	h4s6.12	h4s6	Gs	6.23|h4s6.12	TM6|h4s6	1	6	0.0232558	0.03433	42	53			ADRA2B	114	3.54	TM3	GNAI1	347	H5.19	H5	Gio
						5.70-H5.9	1.00436															CCKAR	301	6.23	TM6	GNAS	357	h4s6.13	h4s6	Gs	6.23|h4s6.13	TM6|h4s6	1	6	0.0232558	0.03433	42	53			ADRA2B	117	ICL2.50	ICL2	GNAI1	347	H5.19	H5	Gio
						5.70-S6.2	0.295464															CCKAR	301	6.23	TM6	GNAS	358	h4s6.20	h4s6	Gs	6.23|h4s6.20	TM6|h4s6	1	6	0.0232558	0.03433	42	53			ADRA2B	114	3.54	TM3	GNAI1	348	H5.20	H5	Gio
						5.70-h4s6.20		1.12986														CCKAR	147	ICL2.51	ICL2	GNAS	376	H5.8	H5	Gs	ICL2.51|H5.8	ICL2|H5	9	42	0.209302	0.385416	189	61			ADRA2B	199	5.65	TM5	GNAI1	348	H5.20	H5	Gio
						5.71-H5.10	1.00436															CCKAR	147	ICL2.51	ICL2	GNAS	379	H5.11	H5	Gs	ICL2.51|H5.11	ICL2|H5	15	42	0.348837	0.385416	189	61			ADRA2B	202	5.68	TM5	GNAI1	348	H5.20	H5	Gio
						5.71-H5.12	2.16857															CCKAR	146	ICL2.50	ICL2	GNAS	380	H5.12	H5	Gs	ICL2.50|H5.12	ICL2|H5	20	42	0.465116	0.385416	189	61			ADRA2B	369	6.33	TM6	GNAI1	348	H5.20	H5	Gio
						5.71-H5.13	-0.318454	0.318454														CCKAR	147	ICL2.51	ICL2	GNAS	380	H5.12	H5	Gs	ICL2.51|H5.12	ICL2|H5	20	42	0.465116	0.385416	189	61			ADRA2B	431	8.48	H8	GNAI1	349	H5.21	H5	Gio
						5.71-H5.16		1.12986														CCKAR	146	ICL2.50	ICL2	GNAS	383	H5.15	H5	Gs	ICL2.50|H5.15	ICL2|H5	20	42	0.465116	0.385416	189	61			ADRA2B	45	2.37	TM2	GNAI1	350	H5.22	H5	Gio
						5.71-H5.17	0.295464															CCKAR	147	ICL2.51	ICL2	GNAS	383	H5.15	H5	Gs	ICL2.51|H5.15	ICL2|H5	20	42	0.465116	0.385416	189	61			ADRA2B	47	2.39	TM2	GNAI1	350	H5.22	H5	Gio
						5.71-H5.5	0.295464															CCKAR	150	ICL2.54	ICL2	GNAS	383	H5.15	H5	Gs	ICL2.54|H5.15	ICL2|H5	7	42	0.162791	0.385416	189	61			ADRA2B	113	3.53	TM3	GNAI1	350	H5.22	H5	Gio
						5.71-H5.6	1.42583															CCKAR	143	3.54	TM3	GNAS	384	H5.16	H5	Gs	3.54|H5.16	TM3|H5	42	43	0.976744	0.742215	189	22			ADRA2B	430	8.47	H8	GNAI1	350	H5.22	H5	Gio
						5.71-H5.9	3.33512															CCKAR	146	ICL2.50	ICL2	GNAS	384	H5.16	H5	Gs	ICL2.50|H5.16	ICL2|H5	20	42	0.465116	0.385416	189	61			ADRA2B	110	3.5	TM3	GNAI1	351	H5.23	H5	Gio
						5.71-S6.2	1.00436															CCKAR	304	6.26	TM6	GNAS	385	H5.17	H5	Gs	6.26|H5.17	TM6|H5	2	43	0.0465116	0.42474	189	53			ADRA2B	113	3.53	TM3	GNAI1	351	H5.23	H5	Gio
						5.71-S6.4	0.295464															CCKAR	146	ICL2.50	ICL2	GNAS	386	H5.18	H5	Gs	ICL2.50|H5.18	ICL2|H5	6	42	0.139535	0.385416	189	61			ADRA2B	195	5.61	TM5	GNAI1	351	H5.23	H5	Gio
						5.71-h4s6.12	1.00436															CCKAR	142	3.53	TM3	GNAS	387	H5.19	H5	Gs	3.53|H5.19	TM3|H5	42	43	0.976744	0.742215	189	22			ADRA2B	372	6.36	TM6	GNAI1	351	H5.23	H5	Gio
						5.71-h4s6.20		1.12986														CCKAR	143	3.54	TM3	GNAS	387	H5.19	H5	Gs	3.54|H5.19	TM3|H5	42	43	0.976744	0.742215	189	22			ADRA2B	429	7.56	TM7	GNAI1	351	H5.23	H5	Gio
						5.72-H4.3		1.12986														CCKAR	146	ICL2.50	ICL2	GNAS	387	H5.19	H5	Gs	ICL2.50|H5.19	ICL2|H5	20	42	0.465116	0.385416	189	61			ADRA2B	430	8.47	H8	GNAI1	351	H5.23	H5	Gio
						5.72-H5.10	2.62622															CCKAR	143	3.54	TM3	GNAS	388	H5.20	H5	Gs	3.54|H5.20	TM3|H5	40	43	0.930233	0.742215	189	22			ADRA2B	369	6.33	TM6	GNAI1	352	H5.24	H5	Gio
						5.72-H5.12	2.49074															CCKAR	304	6.26	TM6	GNAS	388	H5.20	H5	Gs	6.26|H5.20	TM6|H5	1	43	0.0232558	0.42474	189	53			ADRA2B	372	6.36	TM6	GNAI1	352	H5.24	H5	Gio
						5.72-H5.13	2.61844	-2.61844														CCKAR	307	6.29	TM6	GNAS	388	H5.20	H5	Gs	6.29|H5.20	TM6|H5	6	43	0.139535	0.42474	189	53			ADRA2B	429	7.56	TM7	GNAI1	352	H5.24	H5	Gio
						5.72-H5.16	-0.421213	0.421213														CCKAR	308	6.3	TM6	GNAS	388	H5.20	H5	Gs	6.30|H5.20	TM6|H5	4	43	0.0930233	0.42474	189	53			ADRA2B	430	8.47	H8	GNAI1	352	H5.24	H5	Gio
						5.72-H5.17		3.39163														CCKAR	311	6.33	TM6	GNAS	388	H5.20	H5	Gs	6.33|H5.20	TM6|H5	10	43	0.232558	0.42474	189	53			ADRA2B	195	5.61	TM5	GNAI1	353	H5.25	H5	Gio
						5.72-H5.20		1.12986														CCKAR	376	8.49	H8	GNAS	389	H5.21	H5	Gs	8.49|H5.21	H8|H5	2	40	0.0465116	0.428369	189	22			ADRA2B	199	5.65	TM5	GNAI1	353	H5.25	H5	Gio
						5.72-H5.26		3.39163														CCKAR	76	2.39	TM2	GNAS	390	H5.22	H5	Gs	2.39|H5.22	TM2|H5	29	31	0.674419	0.453622	189	17			ADRA2B	368	6.32	TM6	GNAI1	353	H5.25	H5	Gio
						5.72-H5.6	1.42583															CCKAR	142	3.53	TM3	GNAS	390	H5.22	H5	Gs	3.53|H5.22	TM3|H5	9	43	0.209302	0.742215	189	22			ADRA2B	369	6.33	TM6	GNAI1	353	H5.25	H5	Gio
						5.72-H5.8	0.295464															CCKAR	376	8.49	H8	GNAS	390	H5.22	H5	Gs	8.49|H5.22	H8|H5	13	40	0.302326	0.428369	189	22			ADRA2B	372	6.36	TM6	GNAI1	353	H5.25	H5	Gio
						5.72-H5.9	3.06805															CCKAR	139	3.5	TM3	GNAS	391	H5.23	H5	Gs	3.50|H5.23	TM3|H5	40	43	0.930233	0.742215	189	22			ADRA2B	373	6.37	TM6	GNAI1	353	H5.25	H5	Gio
						5.72-S6.2	1.77406	-1.77406														CCKAR	311	6.33	TM6	GNAS	391	H5.23	H5	Gs	6.33|H5.23	TM6|H5	3	43	0.0697674	0.42474	189	53			ADRA2B	365	6.29	TM6	GNAI1	354	H5.26	H5	Gio
						5.72-S6.3	0.295464															CCKAR	314	6.36	TM6	GNAS	391	H5.23	H5	Gs	6.36|H5.23	TM6|H5	16	43	0.372093	0.42474	189	53			ADRA2B	369	6.33	TM6	GNAI1	354	H5.26	H5	Gio
						5.72-S6.4	0.295464															CCKAR	374	8.47	H8	GNAS	391	H5.23	H5	Gs	8.47|H5.23	H8|H5	7	40	0.162791	0.428369	189	22			GRM2	599	ICL1.51	ICL1	GNAI1	352	H5.24	H5	Gio
						5.72-h4s6.10		1.12986														CCKAR	307	6.29	TM6	GNAS	392	H5.24	H5	Gs	6.29|H5.24	TM6|H5	1	43	0.0232558	0.42474	189	53			GRM2	599	ICL1.51	ICL1	GNAI1	353	H5.25	H5	Gio
						5.72-h4s6.11		2.83939														CCKAR	310	6.32	TM6	GNAS	392	H5.24	H5	Gs	6.32|H5.24	TM6|H5	12	43	0.27907	0.42474	189	53			GRM2	599	ICL1.51	ICL1	GNAI1	354	H5.26	H5	Gio
						5.72-h4s6.12	1.72977															CCKAR	311	6.33	TM6	GNAS	392	H5.24	H5	Gs	6.33|H5.24	TM6|H5	6	43	0.139535	0.42474	189	53			GRM2	600	ICL1.52	ICL1	GNAI1	353	H5.25	H5	Gio
						5.72-h4s6.20		4.44265														CCKAR	374	8.47	H8	GNAS	392	H5.24	H5	Gs	8.47|H5.24	H8|H5	32	40	0.744186	0.428369	189	22			GRM2	600	ICL1.52	ICL1	GNAI1	354	H5.26	H5	Gio
						5.73-H4.26		1.84711														CCKAR	375	8.48	H8	GNAS	392	H5.24	H5	Gs	8.48|H5.24	H8|H5	30	40	0.697674	0.428369	189	22			GRM2	602	2.39	TM2	GNAI1	353	H5.25	H5	Gio
						5.73-H4.3		1.12986														CCKAR	376	8.49	H8	GNAS	392	H5.24	H5	Gs	8.49|H5.24	H8|H5	9	40	0.209302	0.428369	189	22			GRM2	656	3.49	TM3	GNAI1	351	H5.23	H5	Gio
						5.73-H5.10	0.295464															CCKAR	307	6.29	TM6	GNAS	393	H5.25	H5	Gs	6.29|H5.25	TM6|H5	2	43	0.0465116	0.42474	189	53			GRM2	657	3.5	TM3	GNAI1	353	H5.25	H5	Gio
						5.73-H5.12	0.295464															CCKAR	310	6.32	TM6	GNAS	393	H5.25	H5	Gs	6.32|H5.25	TM6|H5	16	43	0.372093	0.42474	189	53			GRM2	660	3.53	TM3	GNAI1	344	H5.16	H5	Gio
						5.73-H5.13	0.709148	-0.709148														CCKAR	314	6.36	TM6	GNAS	393	H5.25	H5	Gs	6.36|H5.25	TM6|H5	38	43	0.883721	0.42474	189	53			GRM2	660	3.53	TM3	GNAI1	347	H5.19	H5	Gio
						5.73-H5.16	0.295464															CCKAR	373	7.56	TM7	GNAS	393	H5.25	H5	Gs	7.56|H5.25	TM7|H5	4	32	0.0930233	0.303958	189	14			GRM2	660	3.53	TM3	GNAI1	348	H5.20	H5	Gio
						5.73-H5.26		1.84711														CCKAR	374	8.47	H8	GNAS	393	H5.25	H5	Gs	8.47|H5.25	H8|H5	4	40	0.0930233	0.428369	189	22			GRM2	660	3.53	TM3	GNAI1	351	H5.23	H5	Gio
						5.73-H5.5	0.295464															CCKAR	375	8.48	H8	GNAS	393	H5.25	H5	Gs	8.48|H5.25	H8|H5	2	40	0.0465116	0.428369	189	22			GRM2	660	3.53	TM3	GNAI1	353	H5.25	H5	Gio
						5.73-H5.6	0.295464															CCKAR	310	6.32	TM6	GNAS	394	H5.26	H5	Gs	6.32|H5.26	TM6|H5	30	43	0.697674	0.42474	189	53			GRM2	661	3.54	TM3	GNAI1	344	H5.16	H5	Gio
						5.73-H5.9	1.42583															CCKAR	375	8.48	H8	GNAS	394	H5.26	H5	Gs	8.48|H5.26	H8|H5	2	40	0.0465116	0.428369	189	22			GRM2	663	3.56	TM3	GNAI1	347	H5.19	H5	Gio
						5.73-S6.1		1.84711														DRD1	59	2.39	TM2	GNAS	390	H5.22	H5	Gs	2.39|H5.22	TM2|H5	29	31	0.674419	0.453622	189	17			GRM2	664	ICL2	ICL2	GNAI1	340	H5.12	H5	Gio
						5.73-S6.2		1.12986														DRD1	121	3.5	TM3	GNAS	387	H5.19	H5	Gs	3.50|H5.19	TM3|H5	19	43	0.44186	0.742215	189	22			GRM2	664	ICL2	ICL2	GNAI1	343	H5.15	H5	Gio
						5.73-h4s6.11		1.12986														DRD1	121	3.5	TM3	GNAS	391	H5.23	H5	Gs	3.50|H5.23	TM3|H5	40	43	0.930233	0.742215	189	22			GRM2	664	ICL2	ICL2	GNAI1	344	H5.16	H5	Gio
						5.73-h4s6.2		1.12986														DRD1	124	3.53	TM3	GNAS	387	H5.19	H5	Gs	3.53|H5.19	TM3|H5	42	43	0.976744	0.742215	189	22			GRM2	666	ICL2	ICL2	GNAI1	32	hns1.3	hns1	Gio
						5.73-h4s6.20		2.27727														DRD1	125	3.54	TM3	GNAS	384	H5.16	H5	Gs	3.54|H5.16	TM3|H5	42	43	0.976744	0.742215	189	22			GRM2	667	ICL2	ICL2	GNAI1	32	hns1.3	hns1	Gio
						5.73-h4s6.3		1.84711														DRD1	125	3.54	TM3	GNAS	387	H5.19	H5	Gs	3.54|H5.19	TM3|H5	42	43	0.976744	0.742215	189	22			GRM2	667	ICL2	ICL2	GNAI1	34	S1.2	S1	Gio
						5.74-H4.26		1.84711														DRD1	125	3.54	TM3	GNAS	388	H5.20	H5	Gs	3.54|H5.20	TM3|H5	40	43	0.930233	0.742215	189	22			GRM2	667	ICL2	ICL2	GNAI1	194	S3.1	S3	Gio
						5.74-H4.3		3.5384														DRD1	125	3.54	TM3	GNAS	391	H5.23	H5	Gs	3.54|H5.23	TM3|H5	13	43	0.302326	0.742215	189	22			GRM2	667	ICL2	ICL2	GNAI1	343	H5.15	H5	Gio
						5.74-S6.2		1.12986														DRD1	128	ICL2.50	ICL2	GNAS	380	H5.12	H5	Gs	ICL2.50|H5.12	ICL2|H5	20	42	0.465116	0.385416	189	61			GRM2	668	ICL2	ICL2	GNAI1	31	hns1.2	hns1	Gio
						5.74-S6.3		1.12986														DRD1	128	ICL2.50	ICL2	GNAS	383	H5.15	H5	Gs	ICL2.50|H5.15	ICL2|H5	20	42	0.465116	0.385416	189	61			GRM2	668	ICL2	ICL2	GNAI1	32	hns1.3	hns1	Gio
						5.74-h4s6.3		1.12986														DRD1	128	ICL2.50	ICL2	GNAS	384	H5.16	H5	Gs	ICL2.50|H5.16	ICL2|H5	20	42	0.465116	0.385416	189	61			GRM2	668	ICL2	ICL2	GNAI1	33	S1.1	S1	Gio
						5.75-H4.1		1.12986														DRD1	128	ICL2.50	ICL2	GNAS	387	H5.19	H5	Gs	ICL2.50|H5.19	ICL2|H5	20	42	0.465116	0.385416	189	61			GRM2	668	ICL2	ICL2	GNAI1	34	S1.2	S1	Gio
						5.75-H4.2		1.12986														DRD1	129	ICL2.51	ICL2	GNAS	41	S1.2	S1	Gs	ICL2.51|S1.2	ICL2|S1	15	29	0.348837	0.299325	4	61			GRM2	668	ICL2	ICL2	GNAI1	219	h2s4.5	h2s4	Gio
						5.75-H4.26		3.04838														DRD1	129	ICL2.51	ICL2	GNAS	215	s2s3.1	s2s3	Gs	ICL2.51|s2s3.1	ICL2|s2s3	15	35	0.348837	0.281829	6	61			GRM2	668	ICL2	ICL2	GNAI1	343	H5.15	H5	Gio
						5.75-H4.3		2.27727														DRD1	129	ICL2.51	ICL2	GNAS	217	S3.1	S3	Gs	ICL2.51|S3.1	ICL2|S3	20	42	0.465116	0.425551	5	61			GRM2	669	ICL2	ICL2	GNAI1	31	hns1.2	hns1	Gio
						5.75-H5.6	0.295464															DRD1	129	ICL2.51	ICL2	GNAS	379	H5.11	H5	Gs	ICL2.51|H5.11	ICL2|H5	15	42	0.348837	0.385416	189	61			GRM2	669	ICL2	ICL2	GNAI1	32	hns1.3	hns1	Gio
						5.75-H5.9	0.295464															DRD1	129	ICL2.51	ICL2	GNAS	380	H5.12	H5	Gs	ICL2.51|H5.12	ICL2|H5	20	42	0.465116	0.385416	189	61			GRM2	670	ICL2	ICL2	GNAI1	347	H5.19	H5	Gio
						5.75-S6.1		3.04838														DRD1	129	ICL2.51	ICL2	GNAS	383	H5.15	H5	Gs	ICL2.51|H5.15	ICL2|H5	20	42	0.465116	0.385416	189	61			GRM2	670	ICL2	ICL2	GNAI1	350	H5.22	H5	Gio
						5.75-S6.2		1.84711														DRD1	132	ICL2.54	ICL2	GNAS	38	hns1.2	hns1	Gs	ICL2.54|hns1.2	ICL2|hns1	18	40	0.418605	0.386314	16	61			GRM2	671	ICL2	ICL2	GNAI1	347	H5.19	H5	Gio
						5.75-S6.3		2.83939														DRD1	132	ICL2.54	ICL2	GNAS	39	hns1.3	hns1	Gs	ICL2.54|hns1.3	ICL2|hns1	15	40	0.348837	0.386314	16	61			GRM2	674	ICL2	ICL2	GNAI1	347	H5.19	H5	Gio
						5.75-h4s6.2		2.59027														DRD1	132	ICL2.54	ICL2	GNAS	383	H5.15	H5	Gs	ICL2.54|H5.15	ICL2|H5	7	42	0.162791	0.385416	189	61			GRM2	674	ICL2	ICL2	GNAI1	350	H5.22	H5	Gio
						5.75-h4s6.20		3.04838														DRD1	133	ICL2.55	ICL2	GNAS	39	hns1.3	hns1	Gs	ICL2.55|hns1.3	ICL2|hns1	18	40	0.418605	0.386314	16	61			GRM2	674	ICL2	ICL2	GNAI1	351	H5.23	H5	Gio
						5.75-h4s6.3		3.04838														DRD1	133	ICL2.55	ICL2	GNAS	216	s2s3.2	s2s3	Gs	ICL2.55|s2s3.2	ICL2|s2s3	3	35	0.0697674	0.281829	6	61			GRM2	675	4.38	TM4	GNAI1	351	H5.23	H5	Gio
						5.76-H4.26		3.22993														DRD1	133	ICL2.55	ICL2	GNAS	217	S3.1	S3	Gs	ICL2.55|S3.1	ICL2|S3	5	42	0.116279	0.425551	5	61			GRM2	676	4.39	TM4	GNAI1	351	H5.23	H5	Gio
						5.76-S6.1		1.84711														DRD1	136	4.38	TM4	GNAS	35	HN.52	HN	Gs	4.38|HN.52	TM4|HN	11	15	0.255814	0.139535	22	20			GRM2	676	4.39	TM4	GNAI1	352	H5.24	H5	Gio
						5.76-h4s6.11		1.12986														DRD1	217	5.61	TM5	GNAS	393	H5.25	H5	Gs	5.61|H5.25	TM5|H5	26	40	0.604651	0.593398	189	106			GRM2	756	6.31	TM6	GNAI1	353	H5.25	H5	Gio
						5.76-h4s6.2		1.84711														DRD1	220	5.64	TM5	GNAS	384	H5.16	H5	Gs	5.64|H5.16	TM5|H5	30	40	0.697674	0.593398	189	106			GRM2	826	8.51	H8	GNAI1	354	H5.26	H5	Gio
						5.76-h4s6.20		2.27727														DRD1	221	5.65	TM5	GNAS	388	H5.20	H5	Gs	5.65|H5.20	TM5|H5	37	40	0.860465	0.593398	189	106			GRM2	828	8.53	H8	GNAI1	341	H5.13	H5	Gio
						5.76-h4s6.3		3.67361														DRD1	221	5.65	TM5	GNAS	393	H5.25	H5	Gs	5.65|H5.25	TM5|H5	33	40	0.767442	0.593398	189	106			GRM2	828	8.53	H8	GNAI1	344	H5.16	H5	Gio
						5.76-h4s6.9		1.84711														DRD1	221	5.65	TM5	GNAS	394	H5.26	H5	Gs	5.65|H5.26	TM5|H5	30	40	0.697674	0.593398	189	106			GRM2	828	8.53	H8	GNAI1	345	H5.17	H5	Gio
						5.77-H4.1		2.59027														DRD1	224	5.68	TM5	GNAS	381	H5.13	H5	Gs	5.68|H5.13	TM5|H5	30	40	0.697674	0.593398	189	106			GRM2	828	8.53	H8	GNAI1	348	H5.20	H5	Gio
						5.77-H4.23		1.12986														DRD1	224	5.68	TM5	GNAS	384	H5.16	H5	Gs	5.68|H5.16	TM5|H5	33	40	0.767442	0.593398	189	106			GRM2	828	8.53	H8	GNAI1	354	H5.26	H5	Gio
						5.77-H4.26		1.12986														DRD1	224	5.68	TM5	GNAS	385	H5.17	H5	Gs	5.68|H5.17	TM5|H5	32	40	0.744186	0.593398	189	106			GRM2	829	8.54	H8	GNAI1	341	H5.13	H5	Gio
						5.77-H4.3		2.59027														DRD1	224	5.68	TM5	GNAS	388	H5.20	H5	Gs	5.68|H5.20	TM5|H5	32	40	0.744186	0.593398	189	106			CCR1	146	4.38	TM4	GNAI1	28	HN.52	HN	Gio
						5.77-h4s6.3		2.27727														DRD1	224	5.68	TM5	GNAS	394	H5.26	H5	Gs	5.68|H5.26	TM5|H5	28	40	0.651163	0.593398	189	106			CCR1	142	ICL2.54	ICL2	GNAI1	31	hns1.2	hns1	Gio
						5.78-H4.1		2.27727														DRD1	225	5.69	TM5	GNAS	394	H5.26	H5	Gs	5.69|H5.26	TM5|H5	25	40	0.581395	0.593398	189	106			CCR1	142	ICL2.54	ICL2	GNAI1	32	hns1.3	hns1	Gio
						5.78-H4.19		1.84711														DRD1	227	5.71	TM5	GNAS	381	H5.13	H5	Gs	5.71|H5.13	TM5|H5	11	40	0.255814	0.593398	189	106			CCR1	143	ICL2.55	ICL2	GNAI1	32	hns1.3	hns1	Gio
						5.78-H4.22		1.84711														DRD1	228	5.72	TM5	GNAS	358	h4s6.20	h4s6	Gs	5.72|h4s6.20	TM5|h4s6	16	18	0.372093	0.174955	42	106			CCR1	139	ICL2.51	ICL2	GNAI1	192	s2s3.1	s2s3	Gio
						5.78-H4.23		2.27727														DRD1	228	5.72	TM5	GNAS	394	H5.26	H5	Gs	5.72|H5.26	TM5|H5	7	40	0.162791	0.593398	189	106			CCR1	139	ICL2.51	ICL2	GNAI1	193	s2s3.2	s2s3	Gio
						5.78-H4.26		2.27727														DRD1	230	5.74	TM5	GNAS	323	H4.3	H4	Gs	5.74|H4.3	TM5|H4	8	11	0.186047	0.0852713	42	106			CCR1	140	ICL2.52	ICL2	GNAI1	193	s2s3.2	s2s3	Gio
						5.78-H4.3		2.27727														DRD1	231	5.75	TM5	GNAS	346	H4.26	H4	Gs	5.75|H4.26	TM5|H4	6	11	0.139535	0.0852713	42	106			CCR1	139	ICL2.51	ICL2	GNAI1	194	S3.1	S3	Gio
						5.78-H4.4		1.12986														DRD1	231	5.75	TM5	GNAS	350	h4s6.3	h4s6	Gs	5.75|h4s6.3	TM5|h4s6	6	18	0.139535	0.174955	42	106			CCR1	142	ICL2.54	ICL2	GNAI1	194	S3.1	S3	Gio
						5.78-h4s6.3		1.12986														DRD1	231	5.75	TM5	GNAS	358	h4s6.20	h4s6	Gs	5.75|h4s6.20	TM5|h4s6	5	18	0.116279	0.174955	42	106			CCR1	232	6.28	TM6	GNAI1	315	h4s6.9	h4s6	Gio
						5.79-H4.1		1.84711														DRD1	231	5.75	TM5	GNAS	359	S6.1	S6	Gs	5.75|S6.1	TM5|S6	5	8	0.116279	0.0948122	7	106			CCR1	138	ICL2.50	ICL2	GNAI1	340	H5.12	H5	Gio
						5.79-H4.19		1.12986														DRD1	231	5.75	TM5	GNAS	361	S6.3	S6	Gs	5.75|S6.3	TM5|S6	5	8	0.116279	0.0948122	7	106			CCR1	139	ICL2.51	ICL2	GNAI1	340	H5.12	H5	Gio
						5.79-H4.22		1.12986														DRD1	232	5.76	TM5	GNAS	346	H4.26	H4	Gs	5.76|H4.26	TM5|H4	7	11	0.162791	0.0852713	42	106			CCR1	229	ICL3	ICL3	GNAI1	341	H5.13	H5	Gio
						5.79-H4.23		2.59027														DRD1	232	5.76	TM5	GNAS	350	h4s6.3	h4s6	Gs	5.76|h4s6.3	TM5|h4s6	10	18	0.232558	0.174955	42	106			CCR1	138	ICL2.50	ICL2	GNAI1	343	H5.15	H5	Gio
						5.79-H4.26		2.59027														DRD1	233	5.77	TM5	GNAS	321	H4.1	H4	Gs	5.77|H4.1	TM5|H4	3	11	0.0697674	0.0852713	42	106			CCR1	139	ICL2.51	ICL2	GNAI1	343	H5.15	H5	Gio
						5.79-H4.27		2.27727														DRD1	233	5.77	TM5	GNAS	323	H4.3	H4	Gs	5.77|H4.3	TM5|H4	4	11	0.0930233	0.0852713	42	106			CCR1	142	ICL2.54	ICL2	GNAI1	343	H5.15	H5	Gio
						5.79-H4.3		1.12986														DRD1	234	5.78	TM5	GNAS	321	H4.1	H4	Gs	5.78|H4.1	TM5|H4	3	11	0.0697674	0.0852713	42	106			CCR1	135	3.54	TM3	GNAI1	344	H5.16	H5	Gio
						5.79-h4s6.2		2.27727														DRD1	234	5.78	TM5	GNAS	323	H4.3	H4	Gs	5.78|H4.3	TM5|H4	3	11	0.0697674	0.0852713	42	106			CCR1	138	ICL2.50	ICL2	GNAI1	344	H5.16	H5	Gio
						5.79-h4s6.3		2.83939														DRD1	234	5.78	TM5	GNAS	324	H4.4	H4	Gs	5.78|H4.4	TM5|H4	1	11	0.0232558	0.0852713	42	106			CCR1	225	5.64	TM5	GNAI1	344	H5.16	H5	Gio
						5.79-h4s6.4		1.12986														DRD1	234	5.78	TM5	GNAS	339	H4.19	H4	Gs	5.78|H4.19	TM5|H4	2	11	0.0465116	0.0852713	42	106			CCR1	134	3.53	TM3	GNAI1	347	H5.19	H5	Gio
						5.80-H4.23		1.12986														DRD1	234	5.78	TM5	GNAS	342	H4.22	H4	Gs	5.78|H4.22	TM5|H4	2	11	0.0465116	0.0852713	42	106			CCR1	135	3.54	TM3	GNAI1	347	H5.19	H5	Gio
						5.80-H4.26		1.84711														DRD1	234	5.78	TM5	GNAS	343	H4.23	H4	Gs	5.78|H4.23	TM5|H4	3	11	0.0697674	0.0852713	42	106			CCR1	138	ICL2.50	ICL2	GNAI1	347	H5.19	H5	Gio
						5.80-H4.27		2.59027														DRD1	234	5.78	TM5	GNAS	346	H4.26	H4	Gs	5.78|H4.26	TM5|H4	3	11	0.0697674	0.0852713	42	106			CCR1	141	ICL2.53	ICL2	GNAI1	347	H5.19	H5	Gio
						5.80-h4s6.2		1.12986														DRD1	235	5.79	TM5	GNAS	343	H4.23	H4	Gs	5.79|H4.23	TM5|H4	4	11	0.0930233	0.0852713	42	106			CCR1	135	3.54	TM3	GNAI1	348	H5.20	H5	Gio
						5.80-h4s6.3		2.59027														DRD1	235	5.79	TM5	GNAS	346	H4.26	H4	Gs	5.79|H4.26	TM5|H4	4	11	0.0930233	0.0852713	42	106			CCR1	226	5.65	TM5	GNAI1	348	H5.20	H5	Gio
						5.80-h4s6.4		1.12986														DRD1	235	5.79	TM5	GNAS	347	H4.27	H4	Gs	5.79|H4.27	TM5|H4	3	11	0.0697674	0.0852713	42	106			CCR1	237	6.33	TM6	GNAI1	348	H5.20	H5	Gio
						5.81-H4.1		1.12986														DRD1	235	5.79	TM5	GNAS	349	h4s6.2	h4s6	Gs	5.79|h4s6.2	TM5|h4s6	2	18	0.0465116	0.174955	42	106			CCR1	306	8.48	H8	GNAI1	349	H5.21	H5	Gio
						5.81-H4.2		1.12986														DRD1	235	5.79	TM5	GNAS	350	h4s6.3	h4s6	Gs	5.79|h4s6.3	TM5|h4s6	5	18	0.116279	0.174955	42	106			CCR1	307	8.49	H8	GNAI1	349	H5.21	H5	Gio
						5.81-H4.23		1.12986														DRD1	235	5.79	TM5	GNAS	351	h4s6.4	h4s6	Gs	5.79|h4s6.4	TM5|h4s6	1	18	0.0232558	0.174955	42	106			CCR1	67	2.37	TM2	GNAI1	350	H5.22	H5	Gio
						5.81-H4.3		1.12986														DRD1	236	5.8	TM5	GNAS	350	h4s6.3	h4s6	Gs	5.80|h4s6.3	TM5|h4s6	4	18	0.0930233	0.174955	42	106			CCR1	69	2.39	TM2	GNAI1	350	H5.22	H5	Gio
						5.81-hgh4.8		1.12986														DRD1	237	5.81	TM5	GNAS	319	hgh4.9	hgh4	Gs	5.81|hgh4.9	TM5|hgh4	1	1	0.0232558	0.0232558	2	106			CCR1	134	3.53	TM3	GNAI1	350	H5.22	H5	Gio
						5.81-hgh4.9		1.12986														DRD1	237	5.81	TM5	GNAS	321	H4.1	H4	Gs	5.81|H4.1	TM5|H4	1	11	0.0232558	0.0852713	42	106			CCR1	307	8.49	H8	GNAI1	350	H5.22	H5	Gio
						5.82-H4.1		1.12986														DRD1	237	5.81	TM5	GNAS	343	H4.23	H4	Gs	5.81|H4.23	TM5|H4	1	11	0.0232558	0.0852713	42	106			CCR1	69	2.39	TM2	GNAI1	351	H5.23	H5	Gio
						5.82-H4.20		1.12986														DRD1	238	5.82	TM5	GNAS	318	hgh4.8	hgh4	Gs	5.82|hgh4.8	TM5|hgh4	1	1	0.0232558	0.0232558	2	106			CCR1	130	3.49	TM3	GNAI1	351	H5.23	H5	Gio
						5.82-H4.23		1.12986														DRD1	238	5.82	TM5	GNAS	321	H4.1	H4	Gs	5.82|H4.1	TM5|H4	1	11	0.0232558	0.0852713	42	106			CCR1	131	3.5	TM3	GNAI1	351	H5.23	H5	Gio
						5.82-H4.24		1.12986														DRD1	238	5.82	TM5	GNAS	340	H4.20	H4	Gs	5.82|H4.20	TM5|H4	1	11	0.0232558	0.0852713	42	106			CCR1	134	3.53	TM3	GNAI1	351	H5.23	H5	Gio
						5.82-H4.26		1.12986														DRD1	238	5.82	TM5	GNAS	343	H4.23	H4	Gs	5.82|H4.23	TM5|H4	1	11	0.0232558	0.0852713	42	106			CCR1	135	3.54	TM3	GNAI1	351	H5.23	H5	Gio
						5.82-H4.27		1.12986														DRD1	238	5.82	TM5	GNAS	344	H4.24	H4	Gs	5.82|H4.24	TM5|H4	1	11	0.0232558	0.0852713	42	106			CCR1	69	2.39	TM2	GNAI1	352	H5.24	H5	Gio
						5.82-hgh4.4		1.12986														DRD1	238	5.82	TM5	GNAS	346	H4.26	H4	Gs	5.82|H4.26	TM5|H4	1	11	0.0232558	0.0852713	42	106			CCR1	301	7.53	TM7	GNAI1	352	H5.24	H5	Gio
						5.82-hgh4.8		1.12986														DRD1	238	5.82	TM5	GNAS	347	H4.27	H4	Gs	5.82|H4.27	TM5|H4	1	11	0.0232558	0.0852713	42	106			CCR1	304	7.56	TM7	GNAI1	352	H5.24	H5	Gio
						5.83-H4.27		1.12986														DRD1	239	5.83	TM5	GNAS	347	H4.27	H4	Gs	5.83|H4.27	TM5|H4	1	11	0.0232558	0.0852713	42	106			CCR1	305	8.47	H8	GNAI1	352	H5.24	H5	Gio
						5.83-h4s6.4		1.12986														DRD1	266	6.29	TM6	GNAS	394	H5.26	H5	Gs	6.29|H5.26	TM6|H5	8	43	0.186047	0.42474	189	53			CCR1	306	8.48	H8	GNAI1	352	H5.24	H5	Gio
						5.84-hgh4.4		1.12986														DRD1	269	6.32	TM6	GNAS	392	H5.24	H5	Gs	6.32|H5.24	TM6|H5	12	43	0.27907	0.42474	189	53			CCR1	307	8.49	H8	GNAI1	352	H5.24	H5	Gio
						5.84-hgh4.7		1.12986														DRD1	269	6.32	TM6	GNAS	393	H5.25	H5	Gs	6.32|H5.25	TM6|H5	16	43	0.372093	0.42474	189	53			CCR1	308	8.5	H8	GNAI1	352	H5.24	H5	Gio
						5.84-hgh4.8		1.12986														DRD1	269	6.32	TM6	GNAS	394	H5.26	H5	Gs	6.32|H5.26	TM6|H5	30	43	0.697674	0.42474	189	53			CCR1	131	3.5	TM3	GNAI1	353	H5.25	H5	Gio
						5.84-hgh4.9		1.12986														DRD1	270	6.33	TM6	GNAS	388	H5.20	H5	Gs	6.33|H5.20	TM6|H5	10	43	0.232558	0.42474	189	53			CCR1	135	3.54	TM3	GNAI1	353	H5.25	H5	Gio
						5.85-hgh4.4		1.12986														DRD1	270	6.33	TM6	GNAS	393	H5.25	H5	Gs	6.33|H5.25	TM6|H5	19	43	0.44186	0.42474	189	53			CCR1	226	5.65	TM5	GNAI1	353	H5.25	H5	Gio
						5.85-hgh4.6		1.12986														DRD1	270	6.33	TM6	GNAS	394	H5.26	H5	Gs	6.33|H5.26	TM6|H5	16	43	0.372093	0.42474	189	53			CCR1	237	6.33	TM6	GNAI1	353	H5.25	H5	Gio
						5.85-hgh4.7		1.12986														DRD1	273	6.36	TM6	GNAS	391	H5.23	H5	Gs	6.36|H5.23	TM6|H5	16	43	0.372093	0.42474	189	53			CCR1	240	6.36	TM6	GNAI1	353	H5.25	H5	Gio
						5.85-hgh4.8		1.12986														DRD1	273	6.36	TM6	GNAS	392	H5.24	H5	Gs	6.36|H5.24	TM6|H5	22	43	0.511628	0.42474	189	53			CCR1	241	6.37	TM6	GNAI1	353	H5.25	H5	Gio
						5.85-hgh4.9		1.12986														DRD1	273	6.36	TM6	GNAS	393	H5.25	H5	Gs	6.36|H5.25	TM6|H5	38	43	0.883721	0.42474	189	53			CCR1	305	8.47	H8	GNAI1	353	H5.25	H5	Gio
						5.86-hgh4.4		1.12986														DRD1	274	6.37	TM6	GNAS	393	H5.25	H5	Gs	6.37|H5.25	TM6|H5	17	43	0.395349	0.42474	189	53			CCR1	233	6.29	TM6	GNAI1	354	H5.26	H5	Gio
						6.14-H4.23	0.295464															DRD1	333	7.55	TM7	GNAS	392	H5.24	H5	Gs	7.55|H5.24	TM7|H5	4	32	0.0930233	0.303958	189	14			CCR1	237	6.33	TM6	GNAI1	354	H5.26	H5	Gio
						6.15-H4.23	0.295464															DRD1	334	8.47	H8	GNAS	390	H5.22	H5	Gs	8.47|H5.22	H8|H5	10	40	0.232558	0.428369	189	22			CCR1	305	8.47	H8	GNAI1	354	H5.26	H5	Gio
						6.18-H4.23	0.295464															DRD1	334	8.47	H8	GNAS	392	H5.24	H5	Gs	8.47|H5.24	H8|H5	32	40	0.744186	0.428369	189	22			CCR1	306	8.48	H8	GNAI1	354	H5.26	H5	Gio
						6.18-H4.27	0.295464															ADORA2A	41	2.39	TM2	GNAS	390	H5.22	H5	Gs	2.39|H5.22	TM2|H5	29	31	0.674419	0.453622	189	17			OPRL1	84	2.37	TM2	GNAI1	350	H5.22	H5	Gio
						6.21-h4s6.8	0.295464															ADORA2A	102	3.5	TM3	GNAS	387	H5.19	H5	Gs	3.50|H5.19	TM3|H5	19	43	0.44186	0.742215	189	22			OPRL1	86	2.39	TM2	GNAI1	350	H5.22	H5	Gio
						6.22-h4s6.8	0.295464															ADORA2A	102	3.5	TM3	GNAS	391	H5.23	H5	Gs	3.50|H5.23	TM3|H5	40	43	0.930233	0.742215	189	22			OPRL1	86	2.39	TM2	GNAI1	351	H5.23	H5	Gio
						6.23-H5.12	0.295464															ADORA2A	105	3.53	TM3	GNAS	384	H5.16	H5	Gs	3.53|H5.16	TM3|H5	11	43	0.255814	0.742215	189	22			OPRL1	86	2.39	TM2	GNAI1	352	H5.24	H5	Gio
						6.23-H5.13	1.96944															ADORA2A	105	3.53	TM3	GNAS	387	H5.19	H5	Gs	3.53|H5.19	TM3|H5	42	43	0.976744	0.742215	189	22			OPRL1	148	3.5	TM3	GNAI1	351	H5.23	H5	Gio
						6.23-H5.16	0.295464															ADORA2A	106	3.54	TM3	GNAS	384	H5.16	H5	Gs	3.54|H5.16	TM3|H5	42	43	0.976744	0.742215	189	22			OPRL1	148	3.5	TM3	GNAI1	353	H5.25	H5	Gio
						6.23-H5.9	0.295464															ADORA2A	106	3.54	TM3	GNAS	387	H5.19	H5	Gs	3.54|H5.19	TM3|H5	42	43	0.976744	0.742215	189	22			OPRL1	151	3.53	TM3	GNAI1	347	H5.19	H5	Gio
						6.23-S6.1	0.295464															ADORA2A	106	3.54	TM3	GNAS	388	H5.20	H5	Gs	3.54|H5.20	TM3|H5	40	43	0.930233	0.742215	189	22			OPRL1	151	3.53	TM3	GNAI1	350	H5.22	H5	Gio
						6.23-S6.2	1.96944															ADORA2A	109	ICL2.50	ICL2	GNAS	380	H5.12	H5	Gs	ICL2.50|H5.12	ICL2|H5	20	42	0.465116	0.385416	189	61			OPRL1	151	3.53	TM3	GNAI1	351	H5.23	H5	Gio
						6.23-h4s6.11		1.12986														ADORA2A	109	ICL2.50	ICL2	GNAS	383	H5.15	H5	Gs	ICL2.50|H5.15	ICL2|H5	20	42	0.465116	0.385416	189	61			OPRL1	152	3.54	TM3	GNAI1	344	H5.16	H5	Gio
						6.23-h4s6.12	1.77406	-1.77406														ADORA2A	109	ICL2.50	ICL2	GNAS	384	H5.16	H5	Gs	ICL2.50|H5.16	ICL2|H5	20	42	0.465116	0.385416	189	61			OPRL1	152	3.54	TM3	GNAI1	347	H5.19	H5	Gio
						6.23-h4s6.13		1.12986														ADORA2A	109	ICL2.50	ICL2	GNAS	387	H5.19	H5	Gs	ICL2.50|H5.19	ICL2|H5	20	42	0.465116	0.385416	189	61			OPRL1	152	3.54	TM3	GNAI1	348	H5.20	H5	Gio
						6.23-h4s6.20		1.12986														ADORA2A	110	ICL2.51	ICL2	GNAS	41	S1.2	S1	Gs	ICL2.51|S1.2	ICL2|S1	15	29	0.348837	0.299325	4	61			OPRL1	152	3.54	TM3	GNAI1	351	H5.23	H5	Gio
						6.23-h4s6.3		1.12986														ADORA2A	110	ICL2.51	ICL2	GNAS	217	S3.1	S3	Gs	ICL2.51|S3.1	ICL2|S3	20	42	0.465116	0.425551	5	61			OPRL1	152	3.54	TM3	GNAI1	353	H5.25	H5	Gio
						6.23-h4s6.8	1.96944															ADORA2A	110	ICL2.51	ICL2	GNAS	376	H5.8	H5	Gs	ICL2.51|H5.8	ICL2|H5	9	42	0.209302	0.385416	189	61			OPRL1	155	ICL2.50	ICL2	GNAI1	340	H5.12	H5	Gio
						6.23-h4s6.9	1.25276	-1.25276														ADORA2A	110	ICL2.51	ICL2	GNAS	379	H5.11	H5	Gs	ICL2.51|H5.11	ICL2|H5	15	42	0.348837	0.385416	189	61			OPRL1	155	ICL2.50	ICL2	GNAI1	343	H5.15	H5	Gio
						6.24-H5.13	0.295464															ADORA2A	110	ICL2.51	ICL2	GNAS	380	H5.12	H5	Gs	ICL2.51|H5.12	ICL2|H5	20	42	0.465116	0.385416	189	61			OPRL1	155	ICL2.50	ICL2	GNAI1	344	H5.16	H5	Gio
						6.24-S6.1	0.295464															ADORA2A	110	ICL2.51	ICL2	GNAS	383	H5.15	H5	Gs	ICL2.51|H5.15	ICL2|H5	20	42	0.465116	0.385416	189	61			OPRL1	155	ICL2.50	ICL2	GNAI1	347	H5.19	H5	Gio
						6.24-S6.2	0.295464															ADORA2A	111	ICL2.52	ICL2	GNAS	216	s2s3.2	s2s3	Gs	ICL2.52|s2s3.2	ICL2|s2s3	11	35	0.255814	0.281829	6	61			OPRL1	156	ICL2.51	ICL2	GNAI1	192	s2s3.1	s2s3	Gio
						6.24-h4s6.10	0.295464															ADORA2A	111	ICL2.52	ICL2	GNAS	217	S3.1	S3	Gs	ICL2.52|S3.1	ICL2|S3	12	42	0.27907	0.425551	5	61			OPRL1	156	ICL2.51	ICL2	GNAI1	193	s2s3.2	s2s3	Gio
						6.24-h4s6.12	1.42583															ADORA2A	112	ICL2.53	ICL2	GNAS	383	H5.15	H5	Gs	ICL2.53|H5.15	ICL2|H5	8	42	0.186047	0.385416	189	61			OPRL1	156	ICL2.51	ICL2	GNAI1	194	S3.1	S3	Gio
						6.24-h4s6.20		1.12986														ADORA2A	112	ICL2.53	ICL2	GNAS	387	H5.19	H5	Gs	ICL2.53|H5.19	ICL2|H5	7	42	0.162791	0.385416	189	61			OPRL1	156	ICL2.51	ICL2	GNAI1	340	H5.12	H5	Gio
						6.24-h4s6.3		1.12986														ADORA2A	200	5.61	TM5	GNAS	388	H5.20	H5	Gs	5.61|H5.20	TM5|H5	7	40	0.162791	0.593398	189	106			OPRL1	156	ICL2.51	ICL2	GNAI1	343	H5.15	H5	Gio
						6.24-h4s6.8	1.00436															ADORA2A	200	5.61	TM5	GNAS	391	H5.23	H5	Gs	5.61|H5.23	TM5|H5	6	40	0.139535	0.593398	189	106			OPRL1	158	ICL2.53	ICL2	GNAI1	347	H5.19	H5	Gio
						6.24-h4s6.9	0.709148	-0.709148														ADORA2A	200	5.61	TM5	GNAS	393	H5.25	H5	Gs	5.61|H5.25	TM5|H5	26	40	0.604651	0.593398	189	106			OPRL1	159	ICL2.54	ICL2	GNAI1	31	hns1.2	hns1	Gio
						6.25-H5.13	1.00436															ADORA2A	201	5.62	TM5	GNAS	393	H5.25	H5	Gs	5.62|H5.25	TM5|H5	8	40	0.186047	0.593398	189	106			OPRL1	159	ICL2.54	ICL2	GNAI1	32	hns1.3	hns1	Gio
						6.25-H5.17	1.42583															ADORA2A	203	5.64	TM5	GNAS	384	H5.16	H5	Gs	5.64|H5.16	TM5|H5	30	40	0.697674	0.593398	189	106			OPRL1	159	ICL2.54	ICL2	GNAI1	343	H5.15	H5	Gio
						6.25-H5.21		1.12986														ADORA2A	203	5.64	TM5	GNAS	388	H5.20	H5	Gs	5.64|H5.20	TM5|H5	17	40	0.395349	0.593398	189	106			OPRL1	160	ICL2.55	ICL2	GNAI1	32	hns1.3	hns1	Gio
						6.25-H5.24		1.12986														ADORA2A	204	5.65	TM5	GNAS	388	H5.20	H5	Gs	5.65|H5.20	TM5|H5	37	40	0.860465	0.593398	189	106			OPRL1	163	4.38	TM4	GNAI1	28	HN.52	HN	Gio
						6.25-H5.25		1.12986														ADORA2A	204	5.65	TM5	GNAS	393	H5.25	H5	Gs	5.65|H5.25	TM5|H5	33	40	0.767442	0.593398	189	106			OPRL1	245	5.68	TM5	GNAI1	341	H5.13	H5	Gio
						6.25-H5.26	0.295464															ADORA2A	204	5.65	TM5	GNAS	394	H5.26	H5	Gs	5.65|H5.26	TM5|H5	30	40	0.697674	0.593398	189	106			OPRL1	245	5.68	TM5	GNAI1	344	H5.16	H5	Gio
						6.25-S6.2	0.295464															ADORA2A	207	5.68	TM5	GNAS	381	H5.13	H5	Gs	5.68|H5.13	TM5|H5	30	40	0.697674	0.593398	189	106			OPRL1	246	ICL3	ICL3	GNAI1	318	h4s6.12	h4s6	Gio
						6.25-h4s6.10	-0.00809721	0.00809721														ADORA2A	207	5.68	TM5	GNAS	384	H5.16	H5	Gs	5.68|H5.16	TM5|H5	33	40	0.767442	0.593398	189	106			OPRL1	246	ICL3	ICL3	GNAI1	341	H5.13	H5	Gio
						6.25-h4s6.11	-0.85972	0.85972														ADORA2A	207	5.68	TM5	GNAS	385	H5.17	H5	Gs	5.68|H5.17	TM5|H5	32	40	0.744186	0.593398	189	106			OPRL1	247	ICL3	ICL3	GNAI1	318	h4s6.12	h4s6	Gio
						6.25-h4s6.12	2.49074															ADORA2A	207	5.68	TM5	GNAS	388	H5.20	H5	Gs	5.68|H5.20	TM5|H5	32	40	0.744186	0.593398	189	106			OPRL1	247	ICL3	ICL3	GNAI1	341	H5.13	H5	Gio
						6.25-h4s6.20		1.12986														ADORA2A	207	5.68	TM5	GNAS	394	H5.26	H5	Gs	5.68|H5.26	TM5|H5	28	40	0.651163	0.593398	189	106			OPRL1	247	ICL3	ICL3	GNAI1	344	H5.16	H5	Gio
						6.25-h4s6.3		1.84711														ADORA2A	208	5.69	TM5	GNAS	394	H5.26	H5	Gs	5.69|H5.26	TM5|H5	25	40	0.581395	0.593398	189	106			OPRL1	247	ICL3	ICL3	GNAI1	345	H5.17	H5	Gio
						6.25-h4s6.8	2.7496															ADORA2A	210	5.71	TM5	GNAS	381	H5.13	H5	Gs	5.71|H5.13	TM5|H5	11	40	0.255814	0.593398	189	106			OPRL1	250	ICL3	ICL3	GNAI1	318	h4s6.12	h4s6	Gio
						6.25-h4s6.9	2.85347	-2.85347														ADORA2A	211	5.72	TM5	GNAS	358	h4s6.20	h4s6	Gs	5.72|h4s6.20	TM5|h4s6	16	18	0.372093	0.174955	42	106			OPRL1	251	6.23	TM6	GNAI1	314	h4s6.8	h4s6	Gio
						6.26-H5.13	1.96944															ADORA2A	227	6.29	TM6	GNAS	394	H5.26	H5	Gs	6.29|H5.26	TM6|H5	8	43	0.186047	0.42474	189	53			OPRL1	251	6.23	TM6	GNAI1	315	h4s6.9	h4s6	Gio
						6.26-H5.16	1.42583															ADORA2A	231	6.33	TM6	GNAS	393	H5.25	H5	Gs	6.33|H5.25	TM6|H5	19	43	0.44186	0.42474	189	53			OPRL1	253	6.25	TM6	GNAI1	315	h4s6.9	h4s6	Gio
						6.26-H5.17	0.535518	-0.535518														ADORA2A	234	6.36	TM6	GNAS	391	H5.23	H5	Gs	6.36|H5.23	TM6|H5	16	43	0.372093	0.42474	189	53			OPRL1	254	6.26	TM6	GNAI1	315	h4s6.9	h4s6	Gio
						6.26-H5.20	-0.421213	0.421213														ADORA2A	234	6.36	TM6	GNAS	392	H5.24	H5	Gs	6.36|H5.24	TM6|H5	22	43	0.511628	0.42474	189	53			OPRL1	257	6.29	TM6	GNAI1	354	H5.26	H5	Gio
						6.26-H5.25		1.12986														ADORA2A	234	6.36	TM6	GNAS	393	H5.25	H5	Gs	6.36|H5.25	TM6|H5	38	43	0.883721	0.42474	189	53			OPRL1	261	6.33	TM6	GNAI1	353	H5.25	H5	Gio
						6.26-H5.26		1.12986														ADORA2A	235	6.37	TM6	GNAS	393	H5.25	H5	Gs	6.37|H5.25	TM6|H5	17	43	0.395349	0.42474	189	53			OPRL1	261	6.33	TM6	GNAI1	354	H5.26	H5	Gio
						6.26-h4s6.10	1.00436															ADORA2A	291	7.56	TM7	GNAS	391	H5.23	H5	Gs	7.56|H5.23	TM7|H5	7	32	0.162791	0.303958	189	14			OPRL1	264	6.36	TM6	GNAI1	353	H5.25	H5	Gio
						6.26-h4s6.11		2.59027														ADORA2A	291	7.56	TM7	GNAS	392	H5.24	H5	Gs	7.56|H5.24	TM7|H5	25	32	0.581395	0.303958	189	14			OPRL1	265	6.37	TM6	GNAI1	353	H5.25	H5	Gio
						6.26-h4s6.12	2.86326															ADORA2A	292	8.47	H8	GNAS	390	H5.22	H5	Gs	8.47|H5.22	H8|H5	10	40	0.232558	0.428369	189	22			OPRL1	323	8.47	H8	GNAI1	352	H5.24	H5	Gio
						6.26-h4s6.20		1.12986														ADORA2A	292	8.47	H8	GNAS	391	H5.23	H5	Gs	8.47|H5.23	H8|H5	7	40	0.162791	0.428369	189	22			OPRL1	324	8.48	H8	GNAI1	352	H5.24	H5	Gio
						6.26-h4s6.3		1.12986														ADORA2A	292	8.47	H8	GNAS	392	H5.24	H5	Gs	8.47|H5.24	H8|H5	32	40	0.744186	0.428369	189	22			OPRL1	325	8.49	H8	GNAI1	352	H5.24	H5	Gio
						6.26-h4s6.8	1.42583															ADORA2A	293	8.48	H8	GNAS	392	H5.24	H5	Gs	8.48|H5.24	H8|H5	30	40	0.697674	0.428369	189	22			APLNR	142	4.38	TM4	GNAI1	28	HN.52	HN	Gio
						6.26-h4s6.9	1.53504	-1.53504														PTH1R	314	ICL2	ICL2	GNAS	39	hns1.3	hns1	Gs	ICL2|hns1.3	ICL2|hns1	20	40	0.465116	0.386314	16	61			APLNR	138	ICL2.54	ICL2	GNAI1	32	hns1.3	hns1	Gio
						6.27-h4s6.11		1.12986														PTH1R	316	4.38	TM4	GNAS	39	hns1.3	hns1	Gs	4.38|hns1.3	TM4|hns1	2	7	0.0465116	0.0570825	16	20			APLNR	135	ICL2.51	ICL2	GNAI1	192	s2s3.1	s2s3	Gio
						6.27-h4s6.12	-0.421213	0.421213														PTH1R	314	ICL2	ICL2	GNAS	41	S1.2	S1	Gs	ICL2|S1.2	ICL2|S1	13	29	0.302326	0.299325	4	61			APLNR	135	ICL2.51	ICL2	GNAI1	193	s2s3.2	s2s3	Gio
						6.27-h4s6.9	1.00436															PTH1R	313	ICL2	ICL2	GNAS	215	s2s3.1	s2s3	Gs	ICL2|s2s3.1	ICL2|s2s3	16	35	0.372093	0.281829	6	61			APLNR	136	ICL2.52	ICL2	GNAI1	193	s2s3.2	s2s3	Gio
						6.28-H5.24		1.12986														PTH1R	313	ICL2	ICL2	GNAS	217	S3.1	S3	Gs	ICL2|S3.1	ICL2|S3	22	42	0.511628	0.425551	5	61			APLNR	135	ICL2.51	ICL2	GNAI1	194	S3.1	S3	Gio
						6.28-H5.26	0.709148	-0.709148														PTH1R	314	ICL2	ICL2	GNAS	217	S3.1	S3	Gs	ICL2|S3.1	ICL2|S3	22	42	0.511628	0.425551	5	61			APLNR	238	6.25	TM6	GNAI1	314	h4s6.8	h4s6	Gio
						6.28-h4s6.10	0.295464															PTH1R	392	ICL3	ICL3	GNAS	358	h4s6.20	h4s6	Gs	ICL3|h4s6.20	ICL3|h4s6	9	20	0.209302	0.225631	42	18			APLNR	135	ICL2.51	ICL2	GNAI1	340	H5.12	H5	Gio
						6.28-h4s6.12	0.295464															PTH1R	313	ICL2	ICL2	GNAS	380	H5.12	H5	Gs	ICL2|H5.12	ICL2|H5	20	42	0.465116	0.385416	189	61			APLNR	231	5.68	TM5	GNAI1	340	H5.12	H5	Gio
						6.28-h4s6.8	0.295464															PTH1R	314	ICL2	ICL2	GNAS	380	H5.12	H5	Gs	ICL2|H5.12	ICL2|H5	20	42	0.465116	0.385416	189	61			APLNR	231	5.68	TM5	GNAI1	341	H5.13	H5	Gio
						6.28-h4s6.9	3.33512															PTH1R	388	5.68	TM5	GNAS	381	H5.13	H5	Gs	5.68|H5.13	TM5|H5	30	40	0.697674	0.593398	189	106			APLNR	134	ICL2.50	ICL2	GNAI1	343	H5.15	H5	Gio
						6.29-H5.13	1.00436															PTH1R	314	ICL2	ICL2	GNAS	383	H5.15	H5	Gs	ICL2|H5.15	ICL2|H5	21	42	0.488372	0.385416	189	61			APLNR	135	ICL2.51	ICL2	GNAI1	343	H5.15	H5	Gio
						6.29-H5.16	2.16857															PTH1R	309	3.53	TM3	GNAS	384	H5.16	H5	Gs	3.53|H5.16	TM3|H5	11	43	0.255814	0.742215	189	22			APLNR	131	3.54	TM3	GNAI1	344	H5.16	H5	Gio
						6.29-H5.17	3.06751	-3.06751														PTH1R	310	3.54	TM3	GNAS	384	H5.16	H5	Gs	3.54|H5.16	TM3|H5	42	43	0.976744	0.742215	189	22			APLNR	134	ICL2.50	ICL2	GNAI1	344	H5.16	H5	Gio
						6.29-H5.20	1.149	-1.149														PTH1R	388	5.68	TM5	GNAS	384	H5.16	H5	Gs	5.68|H5.16	TM5|H5	33	40	0.767442	0.593398	189	106			APLNR	231	5.68	TM5	GNAI1	344	H5.16	H5	Gio
						6.29-H5.21	0.295464															PTH1R	388	5.68	TM5	GNAS	385	H5.17	H5	Gs	5.68|H5.17	TM5|H5	32	40	0.744186	0.593398	189	106			APLNR	63	2.38	TM2	GNAI1	347	H5.19	H5	Gio
						6.29-H5.24		1.84711														PTH1R	306	3.5	TM3	GNAS	387	H5.19	H5	Gs	3.50|H5.19	TM3|H5	19	43	0.44186	0.742215	189	22			APLNR	130	3.53	TM3	GNAI1	347	H5.19	H5	Gio
						6.29-H5.25	0.304489	-0.304489														PTH1R	309	3.53	TM3	GNAS	387	H5.19	H5	Gs	3.53|H5.19	TM3|H5	42	43	0.976744	0.742215	189	22			APLNR	131	3.54	TM3	GNAI1	347	H5.19	H5	Gio
						6.29-H5.26	2.02762	-2.02762														PTH1R	310	3.54	TM3	GNAS	387	H5.19	H5	Gs	3.54|H5.19	TM3|H5	42	43	0.976744	0.742215	189	22			APLNR	134	ICL2.50	ICL2	GNAI1	347	H5.19	H5	Gio
						6.29-h4s6.10	1.72977															PTH1R	310	3.54	TM3	GNAS	388	H5.20	H5	Gs	3.54|H5.20	TM3|H5	40	43	0.930233	0.742215	189	22			APLNR	131	3.54	TM3	GNAI1	348	H5.20	H5	Gio
						6.29-h4s6.11		1.84711														PTH1R	385	5.65	TM5	GNAS	388	H5.20	H5	Gs	5.65|H5.20	TM5|H5	37	40	0.860465	0.593398	189	106			APLNR	246	6.33	TM6	GNAI1	348	H5.20	H5	Gio
						6.29-h4s6.12	1.01309	-1.01309														PTH1R	388	5.68	TM5	GNAS	388	H5.20	H5	Gs	5.68|H5.20	TM5|H5	32	40	0.744186	0.593398	189	106			APLNR	62	2.37	TM2	GNAI1	349	H5.21	H5	Gio
						6.29-h4s6.20		1.12986														PTH1R	217	2.37	TM2	GNAS	390	H5.22	H5	Gs	2.37|H5.22	TM2|H5	14	31	0.325581	0.453622	189	17			APLNR	62	2.37	TM2	GNAI1	350	H5.22	H5	Gio
						6.29-h4s6.3		1.12986														PTH1R	219	2.39	TM2	GNAS	390	H5.22	H5	Gs	2.39|H5.22	TM2|H5	29	31	0.674419	0.453622	189	17			APLNR	63	2.38	TM2	GNAI1	350	H5.22	H5	Gio
						6.29-h4s6.9	3.06805															PTH1R	465	8.49	H8	GNAS	390	H5.22	H5	Gs	8.49|H5.22	H8|H5	13	40	0.302326	0.428369	189	22			APLNR	130	3.53	TM3	GNAI1	350	H5.22	H5	Gio
						6.30-H5.13	0.295464															PTH1R	219	2.39	TM2	GNAS	391	H5.23	H5	Gs	2.39|H5.23	TM2|H5	25	31	0.581395	0.453622	189	17			APLNR	62	2.37	TM2	GNAI1	351	H5.23	H5	Gio
						6.30-H5.16	1.72977															PTH1R	306	3.5	TM3	GNAS	391	H5.23	H5	Gs	3.50|H5.23	TM3|H5	40	43	0.930233	0.742215	189	22			APLNR	63	2.38	TM2	GNAI1	351	H5.23	H5	Gio
						6.30-H5.17	0.287682	-0.287682														PTH1R	409	6.36	TM6	GNAS	392	H5.24	H5	Gs	6.36|H5.24	TM6|H5	22	43	0.511628	0.42474	189	53			APLNR	64	2.39	TM2	GNAI1	351	H5.23	H5	Gio
						6.30-H5.20	0.162734	-0.162734														PTH1R	412	6.39	TM6	GNAS	392	H5.24	H5	Gs	6.39|H5.24	TM6|H5	17	43	0.395349	0.42474	189	53			APLNR	126	3.49	TM3	GNAI1	351	H5.23	H5	Gio
						6.30-H5.21	0.295464															PTH1R	463	8.47	H8	GNAS	392	H5.24	H5	Gs	8.47|H5.24	H8|H5	32	40	0.744186	0.428369	189	22			APLNR	127	3.5	TM3	GNAI1	351	H5.23	H5	Gio
						6.30-H5.25	0.709148	-0.709148														PTH1R	464	8.48	H8	GNAS	392	H5.24	H5	Gs	8.48|H5.24	H8|H5	30	40	0.697674	0.428369	189	22			APLNR	130	3.53	TM3	GNAI1	351	H5.23	H5	Gio
						6.30-H5.26	-0.456758	0.456758														PTH1R	381	5.61	TM5	GNAS	393	H5.25	H5	Gs	5.61|H5.25	TM5|H5	26	40	0.604651	0.593398	189	106			APLNR	131	3.54	TM3	GNAI1	351	H5.23	H5	Gio
						6.30-h4s6.9	0.295464															PTH1R	385	5.65	TM5	GNAS	393	H5.25	H5	Gs	5.65|H5.25	TM5|H5	33	40	0.767442	0.593398	189	106			APLNR	62	2.37	TM2	GNAI1	352	H5.24	H5	Gio
						6.31-H5.16	0.295464															PTH1R	409	6.36	TM6	GNAS	393	H5.25	H5	Gs	6.36|H5.25	TM6|H5	38	43	0.883721	0.42474	189	53			APLNR	63	2.38	TM2	GNAI1	352	H5.24	H5	Gio
						6.31-H5.20	0.295464															PTH1R	412	6.39	TM6	GNAS	393	H5.25	H5	Gs	6.39|H5.25	TM6|H5	17	43	0.395349	0.42474	189	53			APLNR	64	2.39	TM2	GNAI1	352	H5.24	H5	Gio
						6.31-H5.25	0.295464															PTH1R	413	6.4	TM6	GNAS	393	H5.25	H5	Gs	6.40|H5.25	TM6|H5	19	43	0.44186	0.42474	189	53			APLNR	309	7.53	TM7	GNAI1	352	H5.24	H5	Gio
						6.31-H5.26	0.295464															PTH1R	385	5.65	TM5	GNAS	394	H5.26	H5	Gs	5.65|H5.26	TM5|H5	30	40	0.697674	0.593398	189	106			APLNR	313	8.47	H8	GNAI1	352	H5.24	H5	Gio
						6.32-H5.20	0.295464															PTH1R	388	5.68	TM5	GNAS	394	H5.26	H5	Gs	5.68|H5.26	TM5|H5	28	40	0.651163	0.593398	189	106			APLNR	127	3.5	TM3	GNAI1	353	H5.25	H5	Gio
						6.32-H5.24	-1.44953	1.44953														PTH1R	389	5.69	TM5	GNAS	394	H5.26	H5	Gs	5.69|H5.26	TM5|H5	25	40	0.581395	0.593398	189	106			APLNR	131	3.54	TM3	GNAI1	353	H5.25	H5	Gio
						6.32-H5.25	0.0473886	-0.0473886														PTH1R	405	6.32	TM6	GNAS	394	H5.26	H5	Gs	6.32|H5.26	TM6|H5	30	43	0.697674	0.42474	189	53			APLNR	246	6.33	TM6	GNAI1	353	H5.25	H5	Gio
						6.32-H5.26	-0.736239	0.736239														PTH1R	409	6.36	TM6	GNAS	394	H5.26	H5	Gs	6.36|H5.26	TM6|H5	16	43	0.372093	0.42474	189	53			APLNR	249	6.36	TM6	GNAI1	353	H5.25	H5	Gio
						6.33-H5.17	0.295464															GPR52	139	3.5	TM3	GNAS	391	H5.23	H5	Gs	3.50|H5.23	TM3|H5	40	43	0.930233	0.742215	189	22			APLNR	313	8.47	H8	GNAI1	354	H5.26	H5	Gio
						6.33-H5.20	2.24185	-2.24185														GPR52	142	3.53	TM3	GNAS	387	H5.19	H5	Gs	3.53|H5.19	TM3|H5	42	43	0.976744	0.742215	189	22			APLNR	314	8.48	H8	GNAI1	354	H5.26	H5	Gio
						6.33-H5.21	1.00436															GPR52	143	3.54	TM3	GNAS	384	H5.16	H5	Gs	3.54|H5.16	TM3|H5	42	43	0.976744	0.742215	189	22			GPR88	64	2.37	TM2	GNAI1	350	H5.22	H5	Gio
						6.33-H5.22	0.295464															GPR52	143	3.54	TM3	GNAS	387	H5.19	H5	Gs	3.54|H5.19	TM3|H5	42	43	0.976744	0.742215	189	22			GPR88	66	2.39	TM2	GNAI1	350	H5.22	H5	Gio
						6.33-H5.23	-0.85972	0.85972														GPR52	143	3.54	TM3	GNAS	388	H5.20	H5	Gs	3.54|H5.20	TM3|H5	40	43	0.930233	0.742215	189	22			GPR88	66	2.39	TM2	GNAI1	351	H5.23	H5	Gio
						6.33-H5.24	-0.634474	0.634474														GPR52	146	ICL2.50	ICL2	GNAS	379	H5.11	H5	Gs	ICL2.50|H5.11	ICL2|H5	3	42	0.0697674	0.385416	189	61			GPR88	137	3.49	TM3	GNAI1	351	H5.23	H5	Gio
						6.33-H5.25	2.10337	-2.10337														GPR52	146	ICL2.50	ICL2	GNAS	380	H5.12	H5	Gs	ICL2.50|H5.12	ICL2|H5	20	42	0.465116	0.385416	189	61			GPR88	138	3.5	TM3	GNAI1	351	H5.23	H5	Gio
						6.33-H5.26	1.82385	-1.82385														GPR52	146	ICL2.50	ICL2	GNAS	381	H5.13	H5	Gs	ICL2.50|H5.13	ICL2|H5	3	42	0.0697674	0.385416	189	61			GPR88	138	3.5	TM3	GNAI1	353	H5.25	H5	Gio
						6.34-H5.20	1.00436															GPR52	146	ICL2.50	ICL2	GNAS	382	H5.14	H5	Gs	ICL2.50|H5.14	ICL2|H5	1	42	0.0232558	0.385416	189	61			GPR88	141	3.53	TM3	GNAI1	347	H5.19	H5	Gio
						6.34-H5.25	1.42583															GPR52	146	ICL2.50	ICL2	GNAS	383	H5.15	H5	Gs	ICL2.50|H5.15	ICL2|H5	20	42	0.465116	0.385416	189	61			GPR88	141	3.53	TM3	GNAI1	350	H5.22	H5	Gio
						6.35-H5.24		2.27727														GPR52	146	ICL2.50	ICL2	GNAS	384	H5.16	H5	Gs	ICL2.50|H5.16	ICL2|H5	20	42	0.465116	0.385416	189	61			GPR88	141	3.53	TM3	GNAI1	351	H5.23	H5	Gio
						6.35-H5.25	-1.56862	1.56862														GPR52	146	ICL2.50	ICL2	GNAS	387	H5.19	H5	Gs	ICL2.50|H5.19	ICL2|H5	20	42	0.465116	0.385416	189	61			GPR88	142	3.54	TM3	GNAI1	344	H5.16	H5	Gio
						6.35-H5.26	-0.421213	0.421213														GPR52	147	ICL2.51	ICL2	GNAS	41	S1.2	S1	Gs	ICL2.51|S1.2	ICL2|S1	15	29	0.348837	0.299325	4	61			GPR88	142	3.54	TM3	GNAI1	347	H5.19	H5	Gio
						6.36-H5.20	-2.13073	2.13073														GPR52	147	ICL2.51	ICL2	GNAS	217	S3.1	S3	Gs	ICL2.51|S3.1	ICL2|S3	20	42	0.465116	0.425551	5	61			GPR88	142	3.54	TM3	GNAI1	348	H5.20	H5	Gio
						6.36-H5.23	-1.86089	1.86089														GPR52	147	ICL2.51	ICL2	GNAS	379	H5.11	H5	Gs	ICL2.51|H5.11	ICL2|H5	15	42	0.348837	0.385416	189	61			GPR88	142	3.54	TM3	GNAI1	351	H5.23	H5	Gio
						6.36-H5.24	-0.739471	0.739471														GPR52	147	ICL2.51	ICL2	GNAS	380	H5.12	H5	Gs	ICL2.51|H5.12	ICL2|H5	20	42	0.465116	0.385416	189	61			GPR88	145	ICL2	ICL2	GNAI1	193	s2s3.2	s2s3	Gio
						6.36-H5.25	0.207639	-0.207639														GPR52	147	ICL2.51	ICL2	GNAS	383	H5.15	H5	Gs	ICL2.51|H5.15	ICL2|H5	20	42	0.465116	0.385416	189	61			GPR88	146	ICL2.50	ICL2	GNAI1	31	hns1.2	hns1	Gio
						6.36-H5.26	-0.599905	0.599905														GPR52	148	ICL2.52	ICL2	GNAS	216	s2s3.2	s2s3	Gs	ICL2.52|s2s3.2	ICL2|s2s3	11	35	0.255814	0.281829	6	61			GPR88	146	ICL2.50	ICL2	GNAI1	32	hns1.3	hns1	Gio
						6.37-H5.20	1.00436															GPR52	148	ICL2.52	ICL2	GNAS	217	S3.1	S3	Gs	ICL2.52|S3.1	ICL2|S3	12	42	0.27907	0.425551	5	61			GPR88	147	ICL2.51	ICL2	GNAI1	32	hns1.3	hns1	Gio
						6.37-H5.23	0.287682	-0.287682														GPR52	150	ICL2.54	ICL2	GNAS	38	hns1.2	hns1	Gs	ICL2.54|hns1.2	ICL2|hns1	18	40	0.418605	0.386314	16	61			GPR88	150	ICL2.54	ICL2	GNAI1	28	HN.52	HN	Gio
						6.37-H5.24		1.84711														GPR52	150	ICL2.54	ICL2	GNAS	39	hns1.3	hns1	Gs	ICL2.54|hns1.3	ICL2|hns1	15	40	0.348837	0.386314	16	61			GPR88	150	ICL2.54	ICL2	GNAI1	31	hns1.2	hns1	Gio
						6.37-H5.25	1.33977	-1.33977														GPR52	151	ICL2.55	ICL2	GNAS	39	hns1.3	hns1	Gs	ICL2.55|hns1.3	ICL2|hns1	18	40	0.418605	0.386314	16	61			GPR88	150	ICL2.54	ICL2	GNAI1	32	hns1.3	hns1	Gio
						6.37-H5.26	-0.00809721	0.00809721														GPR52	226	5.62	TM5	GNAS	393	H5.25	H5	Gs	5.62|H5.25	TM5|H5	8	40	0.186047	0.593398	189	106			GPR88	215	5.61	TM5	GNAI1	353	H5.25	H5	Gio
						6.38-H5.25		1.12986														GPR52	229	5.65	TM5	GNAS	384	H5.16	H5	Gs	5.65|H5.16	TM5|H5	3	40	0.0697674	0.593398	189	106			GPR88	218	5.64	TM5	GNAI1	344	H5.16	H5	Gio
						6.39-H5.23		3.67361														GPR52	229	5.65	TM5	GNAS	388	H5.20	H5	Gs	5.65|H5.20	TM5|H5	37	40	0.860465	0.593398	189	106			GPR88	219	5.65	TM5	GNAI1	344	H5.16	H5	Gio
						6.39-H5.24	-3.0251	3.0251														GPR52	230	5.66	TM5	GNAS	388	H5.20	H5	Gs	5.66|H5.20	TM5|H5	2	40	0.0465116	0.593398	189	106			GPR88	219	5.65	TM5	GNAI1	348	H5.20	H5	Gio
						6.39-H5.25	-3.92527	3.92527														GPR52	230	5.66	TM5	GNAS	393	H5.25	H5	Gs	5.66|H5.25	TM5|H5	2	40	0.0465116	0.593398	189	106			GPR88	222	5.68	TM5	GNAI1	340	H5.12	H5	Gio
						6.40-H5.23	-3.09104	3.09104														GPR52	230	5.66	TM5	GNAS	394	H5.26	H5	Gs	5.66|H5.26	TM5|H5	2	40	0.0465116	0.593398	189	106			GPR88	222	5.68	TM5	GNAI1	341	H5.13	H5	Gio
						6.40-H5.24	-1.13846	1.13846														GPR52	233	5.69	TM5	GNAS	384	H5.16	H5	Gs	5.69|H5.16	TM5|H5	2	40	0.0465116	0.593398	189	106			GPR88	222	5.68	TM5	GNAI1	344	H5.16	H5	Gio
						6.40-H5.25	-2.34514	2.34514														GPR52	233	5.69	TM5	GNAS	385	H5.17	H5	Gs	5.69|H5.17	TM5|H5	2	40	0.0465116	0.593398	189	106			GPR88	223	5.69	TM5	GNAI1	341	H5.13	H5	Gio
						6.40-H5.26		1.12986														GPR52	233	5.69	TM5	GNAS	388	H5.20	H5	Gs	5.69|H5.20	TM5|H5	2	40	0.0465116	0.593398	189	106			GPR88	225	5.71	TM5	GNAI1	337	H5.9	H5	Gio
						6.41-H5.25	-1.13846	1.13846														GPR52	233	5.69	TM5	GNAS	394	H5.26	H5	Gs	5.69|H5.26	TM5|H5	25	40	0.581395	0.593398	189	106			GPR88	225	5.71	TM5	GNAI1	340	H5.12	H5	Gio
						6.43-H5.23		2.59027														GPR52	234	5.7	TM5	GNAS	394	H5.26	H5	Gs	5.70|H5.26	TM5|H5	2	40	0.0465116	0.593398	189	106			GPR88	225	5.71	TM5	GNAI1	341	H5.13	H5	Gio
						7.52-H5.24	-1.81238	1.81238														GPR52	237	5.73	TM5	GNAS	355	h4s6.11	h4s6	Gs	5.73|h4s6.11	TM5|h4s6	1	18	0.0232558	0.174955	42	106			GPR88	226	5.72	TM5	GNAI1	320	S6.2	S6	Gio
						7.52-H5.25	-1.13846	1.13846														GPR52	237	5.73	TM5	GNAS	394	H5.26	H5	Gs	5.73|H5.26	TM5|H5	1	40	0.0232558	0.593398	189	106			GPR88	226	5.72	TM5	GNAI1	337	H5.9	H5	Gio
						7.53-H5.23	-2.68298	2.68298														GPR52	240	5.76	TM5	GNAS	346	H4.26	H4	Gs	5.76|H4.26	TM5|H4	7	11	0.162791	0.0852713	42	106			GPR88	226	5.72	TM5	GNAI1	338	H5.10	H5	Gio
						7.53-H5.24	0.454255	-0.454255														GPR52	240	5.76	TM5	GNAS	350	h4s6.3	h4s6	Gs	5.76|h4s6.3	TM5|h4s6	10	18	0.232558	0.174955	42	106			GPR88	226	5.72	TM5	GNAI1	340	H5.12	H5	Gio
						7.53-H5.25	-0.421213	0.421213														GPR52	241	5.77	TM5	GNAS	350	h4s6.3	h4s6	Gs	5.77|h4s6.3	TM5|h4s6	2	18	0.0465116	0.174955	42	106			GPR88	226	5.72	TM5	GNAI1	341	H5.13	H5	Gio
						7.53-H5.26	-0.421213	0.421213														GPR52	243	5.79	TM5	GNAS	321	H4.1	H4	Gs	5.79|H4.1	TM5|H4	2	11	0.0465116	0.0852713	42	106			GPR88	282	ICL3	ICL3	GNAI1	354	H5.26	H5	Gio
						7.54-H5.24	1.77406	-1.77406														GPR52	243	5.79	TM5	GNAS	350	h4s6.3	h4s6	Gs	5.79|h4s6.3	TM5|h4s6	5	18	0.116279	0.174955	42	106			GPR88	283	6.34	TM6	GNAI1	353	H5.25	H5	Gio
						7.54-H5.25		1.12986														GPR52	244	5.8	TM5	GNAS	346	H4.26	H4	Gs	5.80|H4.26	TM5|H4	2	11	0.0465116	0.0852713	42	106			GPR88	285	6.36	TM6	GNAI1	352	H5.24	H5	Gio
						7.55-H5.23		1.12986														GPR52	244	5.8	TM5	GNAS	347	H4.27	H4	Gs	5.80|H4.27	TM5|H4	2	11	0.0465116	0.0852713	42	106			GPR88	285	6.36	TM6	GNAI1	353	H5.25	H5	Gio
						7.55-H5.24	-0.751255	0.751255														GPR52	244	5.8	TM5	GNAS	350	h4s6.3	h4s6	Gs	5.80|h4s6.3	TM5|h4s6	4	18	0.0930233	0.174955	42	106			GPR88	286	6.37	TM6	GNAI1	353	H5.25	H5	Gio
						7.55-H5.25		1.84711														GPR52	244	5.8	TM5	GNAS	351	h4s6.4	h4s6	Gs	5.80|h4s6.4	TM5|h4s6	1	18	0.0232558	0.174955	42	106			GPR88	337	7.54	TM7	GNAI1	352	H5.24	H5	Gio
						7.55-H5.26	0.295464															GPR52	246	ICL3	ICL3	GNAS	351	h4s6.4	h4s6	Gs	ICL3|h4s6.4	ICL3|h4s6	4	20	0.0930233	0.225631	42	18			GPR88	339	H8	H8	GNAI1	352	H5.24	H5	Gio
						7.56-H5.22	0.295845	-0.295845														GPR52	247	ICL3	ICL3	GNAS	350	h4s6.3	h4s6	Gs	ICL3|h4s6.3	ICL3|h4s6	14	20	0.325581	0.225631	42	18			GPR88	339	H8	H8	GNAI1	353	H5.25	H5	Gio
						7.56-H5.23	-0.785397	0.785397														GPR52	247	ICL3	ICL3	GNAS	351	h4s6.4	h4s6	Gs	ICL3|h4s6.4	ICL3|h4s6	4	20	0.0930233	0.225631	42	18			GPR88	339	H8	H8	GNAI1	354	H5.26	H5	Gio
						7.56-H5.24	-0.346905	0.346905														GPR52	247	ICL3	ICL3	GNAS	354	h4s6.10	h4s6	Gs	ICL3|h4s6.10	ICL3|h4s6	2	20	0.0465116	0.225631	42	18			GPR88	340	8.47	H8	GNAI1	352	H5.24	H5	Gio
						7.56-H5.25	1.35799	-1.35799														GPR52	266	6.36	TM6	GNAS	392	H5.24	H5	Gs	6.36|H5.24	TM6|H5	22	43	0.511628	0.42474	189	53			GPR88	341	8.48	H8	GNAI1	349	H5.21	H5	Gio
						7.56-H5.26	1.10488	-1.10488														GPR52	267	6.37	TM6	GNAS	391	H5.23	H5	Gs	6.37|H5.23	TM6|H5	1	43	0.0232558	0.42474	189	53			GPR88	341	8.48	H8	GNAI1	352	H5.24	H5	Gio
						7.57-H5.24	-1.13846	1.13846														GPR52	267	6.37	TM6	GNAS	392	H5.24	H5	Gs	6.37|H5.24	TM6|H5	1	43	0.0232558	0.42474	189	53			GPR88	341	8.48	H8	GNAI1	354	H5.26	H5	Gio
						7.57-H5.25	0.295464															GPR52	267	6.37	TM6	GNAS	393	H5.25	H5	Gs	6.37|H5.25	TM6|H5	17	43	0.395349	0.42474	189	53			GPR88	342	8.49	H8	GNAI1	352	H5.24	H5	Gio
						7.57-H5.26	0.295464															GPR52	268	6.38	TM6	GNAS	393	H5.25	H5	Gs	6.38|H5.25	TM6|H5	1	43	0.0232558	0.42474	189	53			GPR88	343	8.5	H8	GNAI1	352	H5.24	H5	Gio
						7.58-H5.24	1.00436															GPR52	320	7.56	TM7	GNAS	392	H5.24	H5	Gs	7.56|H5.24	TM7|H5	25	32	0.581395	0.303958	189	14			FPR2	58	2.37	TM2	GNAI2	351	H5.22	H5	Gio
						7.58-H5.25	0.295464															GPR52	321	8.47	H8	GNAS	392	H5.24	H5	Gs	8.47|H5.24	H8|H5	32	40	0.744186	0.428369	189	22			FPR2	60	2.39	TM2	GNAI2	351	H5.22	H5	Gio
						7.58-H5.26	0.295464															GPR52	322	8.48	H8	GNAS	392	H5.24	H5	Gs	8.48|H5.24	H8|H5	30	40	0.697674	0.428369	189	22			FPR2	60	2.39	TM2	GNAI2	352	H5.23	H5	Gio
						7.59-H5.21	0.295464															ADCYAP1R1	262	ICL2	ICL2	GNAS	35	HN.52	HN	Gs	ICL2|HN.52	ICL2|HN	16	30	0.372093	0.243982	22	61			FPR2	123	3.5	TM3	GNAI2	348	H5.19	H5	Gio
						7.59-H5.24	0.295464															ADCYAP1R1	263	ICL2	ICL2	GNAS	35	HN.52	HN	Gs	ICL2|HN.52	ICL2|HN	16	30	0.372093	0.243982	22	61			FPR2	123	3.5	TM3	GNAI2	352	H5.23	H5	Gio
						7.59-H5.25	0.295464															ADCYAP1R1	261	ICL2	ICL2	GNAS	38	hns1.2	hns1	Gs	ICL2|hns1.2	ICL2|hns1	18	40	0.418605	0.386314	16	61			FPR2	126	3.53	TM3	GNAI2	344	H5.15	H5	Gio
						7.59-H5.26	0.295464															ADCYAP1R1	263	ICL2	ICL2	GNAS	38	hns1.2	hns1	Gs	ICL2|hns1.2	ICL2|hns1	18	40	0.418605	0.386314	16	61			FPR2	126	3.53	TM3	GNAI2	345	H5.16	H5	Gio
						7.61-H5.24	0.295464															ADCYAP1R1	260	ICL2	ICL2	GNAS	39	hns1.3	hns1	Gs	ICL2|hns1.3	ICL2|hns1	20	40	0.465116	0.386314	16	61			FPR2	126	3.53	TM3	GNAI2	348	H5.19	H5	Gio
						8.47-H5.21	1.63413	-1.63413														ADCYAP1R1	259	ICL2	ICL2	GNAS	41	S1.2	S1	Gs	ICL2|S1.2	ICL2|S1	13	29	0.302326	0.299325	4	61			FPR2	126	3.53	TM3	GNAI2	352	H5.23	H5	Gio
						8.47-H5.22	-0.45652	0.45652														ADCYAP1R1	259	ICL2	ICL2	GNAS	215	s2s3.1	s2s3	Gs	ICL2|s2s3.1	ICL2|s2s3	16	35	0.372093	0.281829	6	61			FPR2	127	3.54	TM3	GNAI2	345	H5.16	H5	Gio
						8.47-H5.23	0.029853	-0.029853														ADCYAP1R1	260	ICL2	ICL2	GNAS	216	s2s3.2	s2s3	Gs	ICL2|s2s3.2	ICL2|s2s3	8	35	0.186047	0.281829	6	61			FPR2	127	3.54	TM3	GNAI2	348	H5.19	H5	Gio
						8.47-H5.24	0.261953	-0.261953														ADCYAP1R1	259	ICL2	ICL2	GNAS	217	S3.1	S3	Gs	ICL2|S3.1	ICL2|S3	22	42	0.511628	0.425551	5	61			FPR2	127	3.54	TM3	GNAI2	349	H5.20	H5	Gio
						8.47-H5.25	1.42597	-1.42597														ADCYAP1R1	260	ICL2	ICL2	GNAS	217	S3.1	S3	Gs	ICL2|S3.1	ICL2|S3	22	42	0.511628	0.425551	5	61			FPR2	130	ICL2.50	ICL2	GNAI2	341	H5.12	H5	Gio
						8.47-H5.26	2.05475	-2.05475														ADCYAP1R1	338	ICL3	ICL3	GNAS	323	H4.3	H4	Gs	ICL3|H4.3	ICL3|H4	6	13	0.139535	0.153277	42	18			FPR2	130	ICL2.50	ICL2	GNAI2	344	H5.15	H5	Gio
						8.48-H5.21	1.85383	-1.85383														ADCYAP1R1	339	ICL3	ICL3	GNAS	346	H4.26	H4	Gs	ICL3|H4.26	ICL3|H4	9	13	0.209302	0.153277	42	18			FPR2	130	ICL2.50	ICL2	GNAI2	345	H5.16	H5	Gio
						8.48-H5.22	-0.809871	0.809871														ADCYAP1R1	343	6.25	TM6	GNAS	350	h4s6.3	h4s6	Gs	6.25|h4s6.3	TM6|h4s6	2	6	0.0465116	0.03433	42	53			FPR2	130	ICL2.50	ICL2	GNAI2	348	H5.19	H5	Gio
						8.48-H5.23		1.84711														ADCYAP1R1	343	6.25	TM6	GNAS	354	h4s6.10	h4s6	Gs	6.25|h4s6.10	TM6|h4s6	2	6	0.0465116	0.03433	42	53			FPR2	131	ICL2.51	ICL2	GNAI2	193	s2s3.1	s2s3	Gio
						8.48-H5.24	-0.670367	0.670367														ADCYAP1R1	339	ICL3	ICL3	GNAS	358	h4s6.20	h4s6	Gs	ICL3|h4s6.20	ICL3|h4s6	9	20	0.209302	0.225631	42	18			FPR2	131	ICL2.51	ICL2	GNAI2	194	s2s3.2	s2s3	Gio
						8.48-H5.25	0.304489	-0.304489														ADCYAP1R1	340	ICL3	ICL3	GNAS	358	h4s6.20	h4s6	Gs	ICL3|h4s6.20	ICL3|h4s6	9	20	0.209302	0.225631	42	18			FPR2	131	ICL2.51	ICL2	GNAI2	195	S3.1	S3	Gio
						8.48-H5.26	3.1128	-3.1128														ADCYAP1R1	339	ICL3	ICL3	GNAS	359	S6.1	S6	Gs	ICL3|S6.1	ICL3|S6	3	3	0.0697674	0.0604651	7	18			FPR2	131	ICL2.51	ICL2	GNAI2	341	H5.12	H5	Gio
						8.48-h4s6.9	1.00436															ADCYAP1R1	339	ICL3	ICL3	GNAS	361	S6.3	S6	Gs	ICL3|S6.3	ICL3|S6	2	3	0.0465116	0.0604651	7	18			FPR2	132	ICL2.52	ICL2	GNAI2	194	s2s3.2	s2s3	Gio
						8.49-H5.21	2.86627	-2.86627														ADCYAP1R1	258	ICL2	ICL2	GNAS	380	H5.12	H5	Gs	ICL2|H5.12	ICL2|H5	20	42	0.465116	0.385416	189	61			FPR2	133	ICL2.53	ICL2	GNAI2	344	H5.15	H5	Gio
						8.49-H5.22	-0.0157484	0.0157484														ADCYAP1R1	259	ICL2	ICL2	GNAS	380	H5.12	H5	Gs	ICL2|H5.12	ICL2|H5	20	42	0.465116	0.385416	189	61			FPR2	133	ICL2.53	ICL2	GNAI2	348	H5.19	H5	Gio
						8.49-H5.23	0.287682	-0.287682														ADCYAP1R1	334	5.68	TM5	GNAS	381	H5.13	H5	Gs	5.68|H5.13	TM5|H5	30	40	0.697674	0.593398	189	106			FPR2	134	ICL2.54	ICL2	GNAI2	32	hns1.3	hns1	Gio
						8.49-H5.24	1.05247	-1.05247														ADCYAP1R1	340	ICL3	ICL3	GNAS	381	H5.13	H5	Gs	ICL3|H5.13	ICL3|H5	2	4	0.0465116	0.0564784	189	18			FPR2	134	ICL2.54	ICL2	GNAI2	34	S1.2	S1	Gio
						8.49-H5.25	-1.88162	1.88162														ADCYAP1R1	258	ICL2	ICL2	GNAS	383	H5.15	H5	Gs	ICL2|H5.15	ICL2|H5	21	42	0.488372	0.385416	189	61			FPR2	134	ICL2.54	ICL2	GNAI2	195	S3.1	S3	Gio
						8.49-H5.26	2.62622															ADCYAP1R1	259	ICL2	ICL2	GNAS	383	H5.15	H5	Gs	ICL2|H5.15	ICL2|H5	21	42	0.488372	0.385416	189	61			FPR2	134	ICL2.54	ICL2	GNAI2	344	H5.15	H5	Gio
						8.49-h4s6.10	0.295464															ADCYAP1R1	254	3.53	TM3	GNAS	384	H5.16	H5	Gs	3.53|H5.16	TM3|H5	11	43	0.255814	0.742215	189	22			FPR2	135	ICL2.55	ICL2	GNAI2	32	hns1.3	hns1	Gio
						8.49-h4s6.9	0.295464															ADCYAP1R1	255	3.54	TM3	GNAS	384	H5.16	H5	Gs	3.54|H5.16	TM3|H5	42	43	0.976744	0.742215	189	22			FPR2	135	ICL2.55	ICL2	GNAI2	194	s2s3.2	s2s3	Gio
						8.50-H5.23	0.295464															ADCYAP1R1	258	ICL2	ICL2	GNAS	384	H5.16	H5	Gs	ICL2|H5.16	ICL2|H5	13	42	0.302326	0.385416	189	61			FPR2	135	ICL2.55	ICL2	GNAI2	195	S3.1	S3	Gio
						8.50-H5.24	2.61496	-2.61496														ADCYAP1R1	330	5.64	TM5	GNAS	384	H5.16	H5	Gs	5.64|H5.16	TM5|H5	30	40	0.697674	0.593398	189	106			FPR2	135	ICL2.55	ICL2	GNAI2	196	S3.2	S3	Gio
						8.50-H5.25	0.295464															ADCYAP1R1	334	5.68	TM5	GNAS	384	H5.16	H5	Gs	5.68|H5.16	TM5|H5	33	40	0.767442	0.593398	189	106			FPR2	138	4.38	TM4	GNAI2	28	HN.52	HN	Gio
						8.50-H5.26	1.00436															ADCYAP1R1	334	5.68	TM5	GNAS	385	H5.17	H5	Gs	5.68|H5.17	TM5|H5	32	40	0.744186	0.593398	189	106			FPR2	138	4.38	TM4	GNAI2	31	hns1.2	hns1	Gio
						8.51-H5.24		1.84711														ADCYAP1R1	340	ICL3	ICL3	GNAS	385	H5.17	H5	Gs	ICL3|H5.17	ICL3|H5	3	4	0.0697674	0.0564784	189	18			FPR2	139	4.39	TM4	GNAI2	24	HN.48	HN	Gio
						8.51-H5.26	-0.421213	0.421213														ADCYAP1R1	251	3.5	TM3	GNAS	387	H5.19	H5	Gs	3.50|H5.19	TM3|H5	19	43	0.44186	0.742215	189	22			FPR2	139	4.39	TM4	GNAI2	28	HN.52	HN	Gio
						8.52-h4s6.9	0.295464															ADCYAP1R1	254	3.53	TM3	GNAS	387	H5.19	H5	Gs	3.53|H5.19	TM3|H5	42	43	0.976744	0.742215	189	22			FPR2	140	4.4	TM4	GNAI2	24	HN.48	HN	Gio
						8.53-H5.13	0.295464															ADCYAP1R1	255	3.54	TM3	GNAS	387	H5.19	H5	Gs	3.54|H5.19	TM3|H5	42	43	0.976744	0.742215	189	22			FPR2	140	4.4	TM4	GNAI2	28	HN.52	HN	Gio
						8.53-H5.16	0.295464															ADCYAP1R1	258	ICL2	ICL2	GNAS	387	H5.19	H5	Gs	ICL2|H5.19	ICL2|H5	14	42	0.325581	0.385416	189	61			FPR2	224	5.61	TM5	GNAI2	349	H5.20	H5	Gio
						8.53-H5.17	0.295464															ADCYAP1R1	255	3.54	TM3	GNAS	388	H5.20	H5	Gs	3.54|H5.20	TM3|H5	40	43	0.930233	0.742215	189	22			FPR2	224	5.61	TM5	GNAI2	354	H5.25	H5	Gio
						8.53-H5.20	0.295464															ADCYAP1R1	331	5.65	TM5	GNAS	388	H5.20	H5	Gs	5.65|H5.20	TM5|H5	37	40	0.860465	0.593398	189	106			FPR2	227	5.64	TM5	GNAI2	345	H5.16	H5	Gio
						8.53-H5.26	0.295464															ADCYAP1R1	334	5.68	TM5	GNAS	388	H5.20	H5	Gs	5.68|H5.20	TM5|H5	32	40	0.744186	0.593398	189	106			FPR2	228	5.65	TM5	GNAI2	345	H5.16	H5	Gio
						8.54-H5.13	0.295464															ADCYAP1R1	185	2.39	TM2	GNAS	390	H5.22	H5	Gs	2.39|H5.22	TM2|H5	29	31	0.674419	0.453622	189	17			FPR2	231	5.68	TM5	GNAI2	342	H5.13	H5	Gio
						8.57-h3s5.1		1.12986														ADCYAP1R1	185	2.39	TM2	GNAS	391	H5.23	H5	Gs	2.39|H5.23	TM2|H5	25	31	0.581395	0.453622	189	17			FPR2	231	5.68	TM5	GNAI2	345	H5.16	H5	Gio
						8.57-h3s5.2		1.12986														ADCYAP1R1	251	3.5	TM3	GNAS	391	H5.23	H5	Gs	3.50|H5.23	TM3|H5	40	43	0.930233	0.742215	189	22			FPR2	233	ICL3	ICL3	GNAI2	342	H5.13	H5	Gio
						8.60-H3.16		1.12986														ADCYAP1R1	357	6.39	TM6	GNAS	392	H5.24	H5	Gs	6.39|H5.24	TM6|H5	17	43	0.395349	0.42474	189	53			FPR2	233	ICL3	ICL3	GNAI2	345	H5.16	H5	Gio
						8.60-h3s5.1		1.12986														ADCYAP1R1	404	8.47	H8	GNAS	392	H5.24	H5	Gs	8.47|H5.24	H8|H5	32	40	0.744186	0.428369	189	22			FPR2	233	ICL3	ICL3	GNAI2	346	H5.17	H5	Gio
						Cterm-H3.14	0.295464															ADCYAP1R1	405	8.48	H8	GNAS	392	H5.24	H5	Gs	8.48|H5.24	H8|H5	30	40	0.697674	0.428369	189	22			FPR2	235	ICL3	ICL3	GNAI2	316	h4s6.9	h4s6	Gio
						Cterm-H3.15	0.295464															ADCYAP1R1	331	5.65	TM5	GNAS	393	H5.25	H5	Gs	5.65|H5.25	TM5|H5	33	40	0.767442	0.593398	189	106			FPR2	236	ICL3	ICL3	GNAI2	316	h4s6.9	h4s6	Gio
						Cterm-H3.16	0.295464															ADCYAP1R1	354	6.36	TM6	GNAS	393	H5.25	H5	Gs	6.36|H5.25	TM6|H5	38	43	0.883721	0.42474	189	53			FPR2	238	6.32	TM6	GNAI2	354	H5.25	H5	Gio
						Cterm-H5.26	0.295464															ADCYAP1R1	357	6.39	TM6	GNAS	393	H5.25	H5	Gs	6.39|H5.25	TM6|H5	17	43	0.395349	0.42474	189	53			FPR2	238	6.32	TM6	GNAI2	355	H5.26	H5	Gio
						H8-H5.24	0.295464															ADCYAP1R1	358	6.4	TM6	GNAS	393	H5.25	H5	Gs	6.40|H5.25	TM6|H5	19	43	0.44186	0.42474	189	53			FPR2	239	6.33	TM6	GNAI2	349	H5.20	H5	Gio
						H8-H5.25	0.295464															ADCYAP1R1	335	5.69	TM5	GNAS	394	H5.26	H5	Gs	5.69|H5.26	TM5|H5	25	40	0.581395	0.593398	189	106			FPR2	239	6.33	TM6	GNAI2	354	H5.25	H5	Gio
						H8-H5.26	0.295464															ADCYAP1R1	350	6.32	TM6	GNAS	394	H5.26	H5	Gs	6.32|H5.26	TM6|H5	30	43	0.697674	0.42474	189	53			FPR2	239	6.33	TM6	GNAI2	355	H5.26	H5	Gio
						ICL1-H3.16	0.295464															ADCYAP1R1	354	6.36	TM6	GNAS	394	H5.26	H5	Gs	6.36|H5.26	TM6|H5	16	43	0.372093	0.42474	189	53			FPR2	242	6.36	TM6	GNAI2	353	H5.24	H5	Gio
						ICL1-H3.17	0.295464															ADORA2B	120	4.4	TM4	GNAS	31	HN.48	HN	Gs	4.40|HN.48	TM4|HN	2	15	0.0465116	0.139535	22	20			FPR2	242	6.36	TM6	GNAI2	354	H5.25	H5	Gio
						ICL1-H5.22	0.287682	-0.287682														ADORA2B	118	4.38	TM4	GNAS	34	HN.51	HN	Gs	4.38|HN.51	TM4|HN	1	15	0.0232558	0.139535	22	20			FPR2	243	6.37	TM6	GNAI2	354	H5.25	H5	Gio
						ICL1-H5.24		1.12986														ADORA2B	115	ICL2.55	ICL2	GNAS	35	HN.52	HN	Gs	ICL2.55|HN.52	ICL2|HN	12	30	0.27907	0.243982	22	61			FPR2	305	7.56	TM7	GNAI2	353	H5.24	H5	Gio
						ICL1-H5.25		1.12986														ADORA2B	118	4.38	TM4	GNAS	35	HN.52	HN	Gs	4.38|HN.52	TM4|HN	11	15	0.255814	0.139535	22	20			FPR2	305	7.56	TM7	GNAI2	354	H5.25	H5	Gio
						ICL1-HN.52	-0.421213	0.421213														ADORA2B	114	ICL2.54	ICL2	GNAS	38	hns1.2	hns1	Gs	ICL2.54|hns1.2	ICL2|hns1	18	40	0.418605	0.386314	16	61			FPR2	306	8.47	H8	GNAI2	350	H5.21	H5	Gio
						ICL1-h2s4.2	0.295464															ADORA2B	115	ICL2.55	ICL2	GNAS	38	hns1.2	hns1	Gs	ICL2.55|hns1.2	ICL2|hns1	8	40	0.186047	0.386314	16	61			FPR2	306	8.47	H8	GNAI2	351	H5.22	H5	Gio
						ICL1-h2s4.3	0.295464															ADORA2B	118	4.38	TM4	GNAS	38	hns1.2	hns1	Gs	4.38|hns1.2	TM4|hns1	4	7	0.0930233	0.0570825	16	20			FPR2	306	8.47	H8	GNAI2	352	H5.23	H5	Gio
						ICL1-h3s5.1	0.295464															ADORA2B	114	ICL2.54	ICL2	GNAS	39	hns1.3	hns1	Gs	ICL2.54|hns1.3	ICL2|hns1	15	40	0.348837	0.386314	16	61			FPR2	306	8.47	H8	GNAI2	353	H5.24	H5	Gio
						ICL1-h3s5.2	0.295464															ADORA2B	115	ICL2.55	ICL2	GNAS	39	hns1.3	hns1	Gs	ICL2.55|hns1.3	ICL2|hns1	18	40	0.418605	0.386314	16	61			FPR2	307	8.48	H8	GNAI2	350	H5.21	H5	Gio
						ICL1-hns1.2	0.709148	-0.709148														ADORA2B	111	ICL2.51	ICL2	GNAS	41	S1.2	S1	Gs	ICL2.51|S1.2	ICL2|S1	15	29	0.348837	0.299325	4	61			FPR2	307	8.48	H8	GNAI2	353	H5.24	H5	Gio
						ICL1-hns1.3		1.12986														ADORA2B	112	ICL2.52	ICL2	GNAS	216	s2s3.2	s2s3	Gs	ICL2.52|s2s3.2	ICL2|s2s3	11	35	0.255814	0.281829	6	61			FPR2	308	8.49	H8	GNAI2	350	H5.21	H5	Gio
						ICL1.48-H5.26	1.42583															ADORA2B	111	ICL2.51	ICL2	GNAS	217	S3.1	S3	Gs	ICL2.51|S3.1	ICL2|S3	20	42	0.465116	0.425551	5	61			FPR2	308	8.49	H8	GNAI2	351	H5.22	H5	Gio
						ICL1.49-H5.22	0.295464															ADORA2B	112	ICL2.52	ICL2	GNAS	217	S3.1	S3	Gs	ICL2.52|S3.1	ICL2|S3	12	42	0.27907	0.425551	5	61			ADGRG3	374	ICL2	ICL2	GNAO1	28	HN.52	HN	Gio
						ICL1.50-H5.24		1.12986														ADORA2B	115	ICL2.55	ICL2	GNAS	217	S3.1	S3	Gs	ICL2.55|S3.1	ICL2|S3	5	42	0.116279	0.425551	5	61			ADGRG3	374	ICL2	ICL2	GNAO1	31	hns1.2	hns1	Gio
						ICL1.51-H5.22		1.12986														ADORA2B	216	5.72	TM5	GNAS	358	h4s6.20	h4s6	Gs	5.72|h4s6.20	TM5|h4s6	16	18	0.372093	0.174955	42	106			ADGRG3	371	ICL2	ICL2	GNAO1	32	hns1.3	hns1	Gio
						ICL1.51-H5.24	1.42583															ADORA2B	111	ICL2.51	ICL2	GNAS	376	H5.8	H5	Gs	ICL2.51|H5.8	ICL2|H5	9	42	0.209302	0.385416	189	61			ADGRG3	372	ICL2	ICL2	GNAO1	32	hns1.3	hns1	Gio
						ICL1.51-H5.25	0.709148	-0.709148														ADORA2B	111	ICL2.51	ICL2	GNAS	379	H5.11	H5	Gs	ICL2.51|H5.11	ICL2|H5	15	42	0.348837	0.385416	189	61			ADGRG3	374	ICL2	ICL2	GNAO1	32	hns1.3	hns1	Gio
						ICL1.51-H5.26	0.709148	-0.709148														ADORA2B	110	ICL2.50	ICL2	GNAS	380	H5.12	H5	Gs	ICL2.50|H5.12	ICL2|H5	20	42	0.465116	0.385416	189	61			ADGRG3	371	ICL2	ICL2	GNAO1	195	S3.1	S3	Gio
						ICL1.51-hns1.2	0.295464															ADORA2B	111	ICL2.51	ICL2	GNAS	380	H5.12	H5	Gs	ICL2.51|H5.12	ICL2|H5	20	42	0.465116	0.385416	189	61			ADGRG3	466	ICL3	ICL3	GNAO1	318	h4s6.12	h4s6	Gio
						ICL1.52-H5.20	0.295464															ADORA2B	212	5.68	TM5	GNAS	381	H5.13	H5	Gs	5.68|H5.13	TM5|H5	30	40	0.697674	0.593398	189	106			ADGRG3	470	ICL3	ICL3	GNAO1	318	h4s6.12	h4s6	Gio
						ICL1.52-H5.25	1.42583															ADORA2B	215	5.71	TM5	GNAS	381	H5.13	H5	Gs	5.71|H5.13	TM5|H5	11	40	0.255814	0.593398	189	106			ADGRG3	471	6.29	TM6	GNAO1	318	h4s6.12	h4s6	Gio
						ICL1.52-H5.26	1.00436															ADORA2B	110	ICL2.50	ICL2	GNAS	383	H5.15	H5	Gs	ICL2.50|H5.15	ICL2|H5	20	42	0.465116	0.385416	189	61			ADGRG3	464	5.72	TM5	GNAO1	320	S6.2	S6	Gio
						ICL1.52-HN.48	0.295464															ADORA2B	111	ICL2.51	ICL2	GNAS	383	H5.15	H5	Gs	ICL2.51|H5.15	ICL2|H5	20	42	0.465116	0.385416	189	61			ADGRG3	465	ICL3	ICL3	GNAO1	320	S6.2	S6	Gio
						ICL1.52-HN.51		1.12986														ADORA2B	113	ICL2.53	ICL2	GNAS	383	H5.15	H5	Gs	ICL2.53|H5.15	ICL2|H5	8	42	0.186047	0.385416	189	61			ADGRG3	466	ICL3	ICL3	GNAO1	320	S6.2	S6	Gio
						ICL1.53-H5.25	1.42583															ADORA2B	107	3.54	TM3	GNAS	384	H5.16	H5	Gs	3.54|H5.16	TM3|H5	42	43	0.976744	0.742215	189	22			ADGRG3	465	ICL3	ICL3	GNAO1	321	S6.3	S6	Gio
						ICL2-H5.11	-3.09104	3.09104														ADORA2B	110	ICL2.50	ICL2	GNAS	384	H5.16	H5	Gs	ICL2.50|H5.16	ICL2|H5	20	42	0.465116	0.385416	189	61			ADGRG3	465	ICL3	ICL3	GNAO1	322	S6.4	S6	Gio
						ICL2-H5.12	-1.78161	1.78161														ADORA2B	208	5.64	TM5	GNAS	384	H5.16	H5	Gs	5.64|H5.16	TM5|H5	30	40	0.697674	0.593398	189	106			ADGRG3	464	5.72	TM5	GNAO1	334	H5.6	H5	Gio
						ICL2-H5.13	-0.421213	0.421213														ADORA2B	212	5.68	TM5	GNAS	384	H5.16	H5	Gs	5.68|H5.16	TM5|H5	33	40	0.767442	0.593398	189	106			ADGRG3	460	5.68	TM5	GNAO1	337	H5.9	H5	Gio
						ICL2-H5.15	-1.75127	1.75127														ADORA2B	212	5.68	TM5	GNAS	385	H5.17	H5	Gs	5.68|H5.17	TM5|H5	32	40	0.744186	0.593398	189	106			ADGRG3	463	5.71	TM5	GNAO1	337	H5.9	H5	Gio
						ICL2-H5.16	-1.40324	1.40324														ADORA2B	216	5.72	TM5	GNAS	385	H5.17	H5	Gs	5.72|H5.17	TM5|H5	5	40	0.116279	0.593398	189	106			ADGRG3	464	5.72	TM5	GNAO1	337	H5.9	H5	Gio
						ICL2-H5.18	-0.429563	0.429563														ADORA2B	110	ICL2.50	ICL2	GNAS	386	H5.18	H5	Gs	ICL2.50|H5.18	ICL2|H5	6	42	0.139535	0.385416	189	61			ADGRG3	464	5.72	TM5	GNAO1	338	H5.10	H5	Gio
						ICL2-H5.19	-1.06784	1.06784														ADORA2B	106	3.53	TM3	GNAS	387	H5.19	H5	Gs	3.53|H5.19	TM3|H5	42	43	0.976744	0.742215	189	22			ADGRG3	370	ICL2	ICL2	GNAO1	340	H5.12	H5	Gio
						ICL2-H5.20	1.00436															ADORA2B	107	3.54	TM3	GNAS	387	H5.19	H5	Gs	3.54|H5.19	TM3|H5	42	43	0.976744	0.742215	189	22			ADGRG3	460	5.68	TM5	GNAO1	340	H5.12	H5	Gio
						ICL2-H5.21	0.295464															ADORA2B	110	ICL2.50	ICL2	GNAS	387	H5.19	H5	Gs	ICL2.50|H5.19	ICL2|H5	20	42	0.465116	0.385416	189	61			ADGRG3	460	5.68	TM5	GNAO1	341	H5.13	H5	Gio
						ICL2-H5.22	1.72977															ADORA2B	113	ICL2.53	ICL2	GNAS	387	H5.19	H5	Gs	ICL2.53|H5.19	ICL2|H5	7	42	0.162791	0.385416	189	61			ADGRG3	461	5.69	TM5	GNAO1	341	H5.13	H5	Gio
						ICL2-H5.23	1.42583															ADORA2B	107	3.54	TM3	GNAS	388	H5.20	H5	Gs	3.54|H5.20	TM3|H5	40	43	0.930233	0.742215	189	22			ADGRG3	464	5.72	TM5	GNAO1	341	H5.13	H5	Gio
						ICL2-H5.8		3.22993														ADORA2B	208	5.64	TM5	GNAS	388	H5.20	H5	Gs	5.64|H5.20	TM5|H5	17	40	0.395349	0.593398	189	106			ADGRG3	466	ICL3	ICL3	GNAO1	341	H5.13	H5	Gio
						ICL2-HN.48		2.59027														ADORA2B	209	5.65	TM5	GNAS	388	H5.20	H5	Gs	5.65|H5.20	TM5|H5	37	40	0.860465	0.593398	189	106			ADGRG3	472	6.3	TM6	GNAO1	341	H5.13	H5	Gio
						ICL2-HN.49		1.12986														ADORA2B	212	5.68	TM5	GNAS	388	H5.20	H5	Gs	5.68|H5.20	TM5|H5	32	40	0.744186	0.593398	189	106			ADGRG3	370	ICL2	ICL2	GNAO1	343	H5.15	H5	Gio
						ICL2-HN.51		3.22993														ADORA2B	106	3.53	TM3	GNAS	390	H5.22	H5	Gs	3.53|H5.22	TM3|H5	9	43	0.209302	0.742215	189	22			ADGRG3	371	ICL2	ICL2	GNAO1	343	H5.15	H5	Gio
						ICL2-HN.52	-1.40324	1.40324														ADORA2B	294	8.47	H8	GNAS	390	H5.22	H5	Gs	8.47|H5.22	H8|H5	10	40	0.232558	0.428369	189	22			ADGRG3	366	3.53	TM3	GNAO1	344	H5.16	H5	Gio
						ICL2-HN.53		1.12986														ADORA2B	295	8.48	H8	GNAS	390	H5.22	H5	Gs	8.48|H5.22	H8|H5	4	40	0.0930233	0.428369	189	22			ADGRG3	367	3.54	TM3	GNAO1	344	H5.16	H5	Gio
						ICL2-S1.1	-0.00809721	0.00809721														ADORA2B	103	3.5	TM3	GNAS	391	H5.23	H5	Gs	3.50|H5.23	TM3|H5	40	43	0.930233	0.742215	189	22			ADGRG3	370	ICL2	ICL2	GNAO1	344	H5.16	H5	Gio
						ICL2-S1.2	-2.30028	2.30028														ADORA2B	106	3.53	TM3	GNAS	391	H5.23	H5	Gs	3.53|H5.23	TM3|H5	8	43	0.186047	0.742215	189	22			ADGRG3	456	5.64	TM5	GNAO1	344	H5.16	H5	Gio
						ICL2-S1.3	1.00436															ADORA2B	107	3.54	TM3	GNAS	391	H5.23	H5	Gs	3.54|H5.23	TM3|H5	13	43	0.302326	0.742215	189	22			ADGRG3	457	5.65	TM5	GNAO1	344	H5.16	H5	Gio
						ICL2-S3.1	-2.01013	2.01013														ADORA2B	235	6.36	TM6	GNAS	391	H5.23	H5	Gs	6.36|H5.23	TM6|H5	16	43	0.372093	0.42474	189	53			ADGRG3	460	5.68	TM5	GNAO1	344	H5.16	H5	Gio
						ICL2-S3.2	-1.56862	1.56862														ADORA2B	294	8.47	H8	GNAS	391	H5.23	H5	Gs	8.47|H5.23	H8|H5	7	40	0.162791	0.428369	189	22			ADGRG3	472	6.3	TM6	GNAO1	344	H5.16	H5	Gio
						ICL2-h2s4.5	1.42583															ADORA2B	232	6.33	TM6	GNAS	392	H5.24	H5	Gs	6.33|H5.24	TM6|H5	6	43	0.139535	0.42474	189	53			ADGRG3	471	6.29	TM6	GNAO1	345	H5.17	H5	Gio
						ICL2-hns1.2	-1.49962	1.49962														ADORA2B	235	6.36	TM6	GNAS	392	H5.24	H5	Gs	6.36|H5.24	TM6|H5	22	43	0.511628	0.42474	189	53			ADGRG3	472	6.3	TM6	GNAO1	345	H5.17	H5	Gio
						ICL2-hns1.3	-1.54457	1.54457														ADORA2B	293	7.56	TM7	GNAS	392	H5.24	H5	Gs	7.56|H5.24	TM7|H5	25	32	0.581395	0.303958	189	14			ADGRG3	475	6.33	TM6	GNAO1	345	H5.17	H5	Gio
						ICL2-s2s3.1	-4.01912	4.01912														ADORA2B	295	8.48	H8	GNAS	392	H5.24	H5	Gs	8.48|H5.24	H8|H5	30	40	0.697674	0.428369	189	22			ADGRG3	366	3.53	TM3	GNAO1	347	H5.19	H5	Gio
						ICL2-s2s3.2	-1.12736	1.12736														ADORA2B	107	3.54	TM3	GNAS	393	H5.25	H5	Gs	3.54|H5.25	TM3|H5	7	43	0.162791	0.742215	189	22			ADGRG3	367	3.54	TM3	GNAO1	347	H5.19	H5	Gio
						ICL2.50-H5.11		2.59027														ADORA2B	205	5.61	TM5	GNAS	393	H5.25	H5	Gs	5.61|H5.25	TM5|H5	26	40	0.604651	0.593398	189	106			ADGRG3	370	ICL2	ICL2	GNAO1	347	H5.19	H5	Gio
						ICL2.50-H5.12	1.02396	-1.02396														ADORA2B	209	5.65	TM5	GNAS	393	H5.25	H5	Gs	5.65|H5.25	TM5|H5	33	40	0.767442	0.593398	189	106			ADGRG3	366	3.53	TM3	GNAO1	348	H5.20	H5	Gio
						ICL2.50-H5.13	-1.56862	1.56862														ADORA2B	232	6.33	TM6	GNAS	393	H5.25	H5	Gs	6.33|H5.25	TM6|H5	19	43	0.44186	0.42474	189	53			ADGRG3	367	3.54	TM3	GNAO1	348	H5.20	H5	Gio
						ICL2.50-H5.14		1.12986														ADORA2B	235	6.36	TM6	GNAS	393	H5.25	H5	Gs	6.36|H5.25	TM6|H5	38	43	0.883721	0.42474	189	53			ADGRG3	472	6.3	TM6	GNAO1	348	H5.20	H5	Gio
						ICL2.50-H5.15	1.34373	-1.34373														ADORA2B	236	6.37	TM6	GNAS	393	H5.25	H5	Gs	6.37|H5.25	TM6|H5	17	43	0.395349	0.42474	189	53			ADGRG3	475	6.33	TM6	GNAO1	348	H5.20	H5	Gio
						ICL2.50-H5.16	1.09954	-1.09954														ADORA2B	209	5.65	TM5	GNAS	394	H5.26	H5	Gs	5.65|H5.26	TM5|H5	30	40	0.697674	0.593398	189	106			ADGRG3	476	6.34	TM6	GNAO1	348	H5.20	H5	Gio
						ICL2.50-H5.18		3.22993														ADORA2B	212	5.68	TM5	GNAS	394	H5.26	H5	Gs	5.68|H5.26	TM5|H5	28	40	0.651163	0.593398	189	106			ADGRG3	479	6.37	TM6	GNAO1	348	H5.20	H5	Gio
						ICL2.50-H5.19	1.25899	-1.25899														ADORA2B	213	5.69	TM5	GNAS	394	H5.26	H5	Gs	5.69|H5.26	TM5|H5	25	40	0.581395	0.593398	189	106			ADGRG3	475	6.33	TM6	GNAO1	349	H5.21	H5	Gio
						ICL2.50-S3.1	0.709148	-0.709148														ADORA2B	216	5.72	TM5	GNAS	394	H5.26	H5	Gs	5.72|H5.26	TM5|H5	7	40	0.162791	0.593398	189	106			ADGRG3	305	2.39	TM2	GNAO1	350	H5.22	H5	Gio
						ICL2.50-hns1.2	1.42583															ADORA2B	228	6.29	TM6	GNAS	394	H5.26	H5	Gs	6.29|H5.26	TM6|H5	8	43	0.186047	0.42474	189	53			ADGRG3	524	7.56	TM7	GNAO1	350	H5.22	H5	Gio
						ICL2.50-hns1.3	2.16857															ADORA2B	232	6.33	TM6	GNAS	394	H5.26	H5	Gs	6.33|H5.26	TM6|H5	16	43	0.372093	0.42474	189	53			ADGRG3	305	2.39	TM2	GNAO1	351	H5.23	H5	Gio
						ICL2.50-s2s3.2	0.295464															ADGRG4	2847	ICL2	ICL2	GNAS	31	HN.48	HN	Gs	ICL2|HN.48	ICL2|HN	3	30	0.0697674	0.243982	22	61			ADGRG3	363	3.5	TM3	GNAO1	351	H5.23	H5	Gio
						ICL2.51-H5.11	-2.10043	2.10043														ADGRG4	2848	4.41	TM4	GNAS	31	HN.48	HN	Gs	4.41|HN.48	TM4|HN	1	15	0.0232558	0.139535	22	20			ADGRG3	366	3.53	TM3	GNAO1	351	H5.23	H5	Gio
						ICL2.51-H5.12	0.545227	-0.545227														ADGRG4	2845	ICL2	ICL2	GNAS	34	HN.51	HN	Gs	ICL2|HN.51	ICL2|HN	3	30	0.0697674	0.243982	22	61			ADGRG3	479	6.37	TM6	GNAO1	351	H5.23	H5	Gio
						ICL2.51-H5.15	0.950692	-0.950692														ADGRG4	2847	ICL2	ICL2	GNAS	34	HN.51	HN	Gs	ICL2|HN.51	ICL2|HN	3	30	0.0697674	0.243982	22	61			ADGRG3	524	7.56	TM7	GNAO1	351	H5.23	H5	Gio
						ICL2.51-H5.18	0.295464															ADGRG4	2845	ICL2	ICL2	GNAS	35	HN.52	HN	Gs	ICL2|HN.52	ICL2|HN	16	30	0.372093	0.243982	22	61			ADGRG3	520	7.52	TM7	GNAO1	352	H5.24	H5	Gio
						ICL2.51-H5.19	1.00436															ADGRG4	2847	ICL2	ICL2	GNAS	35	HN.52	HN	Gs	ICL2|HN.52	ICL2|HN	16	30	0.372093	0.243982	22	61			ADGRG3	523	7.55	TM7	GNAO1	352	H5.24	H5	Gio
						ICL2.51-H5.22	0.295464															ADGRG4	2845	ICL2	ICL2	GNAS	38	hns1.2	hns1	Gs	ICL2|hns1.2	ICL2|hns1	18	40	0.418605	0.386314	16	61			ADGRG3	524	7.56	TM7	GNAO1	352	H5.24	H5	Gio
						ICL2.51-H5.8	-2.25607	2.25607														ADGRG4	2842	ICL2	ICL2	GNAS	39	hns1.3	hns1	Gs	ICL2|hns1.3	ICL2|hns1	20	40	0.465116	0.386314	16	61			ADGRG3	475	6.33	TM6	GNAO1	353	H5.25	H5	Gio
						ICL2.51-HN.48	0.295464															ADGRG4	2843	ICL2	ICL2	GNAS	39	hns1.3	hns1	Gs	ICL2|hns1.3	ICL2|hns1	20	40	0.465116	0.386314	16	61			ADGRG3	478	6.36	TM6	GNAO1	353	H5.25	H5	Gio
						ICL2.51-HN.51	0.295464															ADGRG4	2844	ICL2	ICL2	GNAS	39	hns1.3	hns1	Gs	ICL2|hns1.3	ICL2|hns1	20	40	0.465116	0.386314	16	61			ADGRG3	479	6.37	TM6	GNAO1	353	H5.25	H5	Gio
						ICL2.51-HN.52	1.00436															ADGRG4	2845	ICL2	ICL2	GNAS	39	hns1.3	hns1	Gs	ICL2|hns1.3	ICL2|hns1	20	40	0.465116	0.386314	16	61			ADGRG3	475	6.33	TM6	GNAO1	354	H5.26	H5	Gio
						ICL2.51-S1.1	0.295464															ADGRG4	2842	ICL2	ICL2	GNAS	41	S1.2	S1	Gs	ICL2|S1.2	ICL2|S1	13	29	0.302326	0.299325	4	61			HCRTR2	87	2.37	TM2	GNAI1	350	H5.22	H5	Gio
						ICL2.51-S1.2	-1.66162	1.66162														ADGRG4	2842	ICL2	ICL2	GNAS	215	s2s3.1	s2s3	Gs	ICL2|s2s3.1	ICL2|s2s3	16	35	0.372093	0.281829	6	61			HCRTR2	89	2.39	TM2	GNAI1	350	H5.22	H5	Gio
						ICL2.51-S3.1	0.950692	-0.950692														ADGRG4	2843	ICL2	ICL2	GNAS	216	s2s3.2	s2s3	Gs	ICL2|s2s3.2	ICL2|s2s3	8	35	0.186047	0.281829	6	61			HCRTR2	89	2.39	TM2	GNAI1	351	H5.23	H5	Gio
						ICL2.51-hns1.2	2.33981															ADGRG4	2842	ICL2	ICL2	GNAS	217	S3.1	S3	Gs	ICL2|S3.1	ICL2|S3	22	42	0.511628	0.425551	5	61			HCRTR2	89	2.39	TM2	GNAI1	352	H5.24	H5	Gio
						ICL2.51-hns1.3	1.77934	-1.77934														ADGRG4	2843	ICL2	ICL2	GNAS	217	S3.1	S3	Gs	ICL2|S3.1	ICL2|S3	22	42	0.511628	0.425551	5	61			HCRTR2	151	3.49	TM3	GNAI1	351	H5.23	H5	Gio
						ICL2.51-s2s3.1	0.270733	-0.270733														ADGRG4	2842	ICL2	ICL2	GNAS	376	H5.8	H5	Gs	ICL2|H5.8	ICL2|H5	5	42	0.116279	0.385416	189	61			HCRTR2	152	3.5	TM3	GNAI1	351	H5.23	H5	Gio
						ICL2.51-s2s3.2	4.14313	-4.14313														ADGRG4	2841	ICL2	ICL2	GNAS	380	H5.12	H5	Gs	ICL2|H5.12	ICL2|H5	20	42	0.465116	0.385416	189	61			HCRTR2	152	3.5	TM3	GNAI1	353	H5.25	H5	Gio
						ICL2.52-H5.11	1.00436															ADGRG4	2842	ICL2	ICL2	GNAS	380	H5.12	H5	Gs	ICL2|H5.12	ICL2|H5	20	42	0.465116	0.385416	189	61			HCRTR2	155	3.53	TM3	GNAI1	347	H5.19	H5	Gio
						ICL2.52-H5.12	0.295464															ADGRG4	2923	5.68	TM5	GNAS	381	H5.13	H5	Gs	5.68|H5.13	TM5|H5	30	40	0.697674	0.593398	189	106			HCRTR2	155	3.53	TM3	GNAI1	348	H5.20	H5	Gio
						ICL2.52-H5.14	1.00436															ADGRG4	2841	ICL2	ICL2	GNAS	383	H5.15	H5	Gs	ICL2|H5.15	ICL2|H5	21	42	0.488372	0.385416	189	61			HCRTR2	155	3.53	TM3	GNAI1	350	H5.22	H5	Gio
						ICL2.52-H5.15	1.72977															ADGRG4	2842	ICL2	ICL2	GNAS	383	H5.15	H5	Gs	ICL2|H5.15	ICL2|H5	21	42	0.488372	0.385416	189	61			HCRTR2	155	3.53	TM3	GNAI1	351	H5.23	H5	Gio
						ICL2.52-H5.16	0.295464															ADGRG4	2838	3.54	TM3	GNAS	384	H5.16	H5	Gs	3.54|H5.16	TM3|H5	42	43	0.976744	0.742215	189	22			HCRTR2	156	3.54	TM3	GNAI1	344	H5.16	H5	Gio
						ICL2.52-H5.18	1.72977															ADGRG4	2841	ICL2	ICL2	GNAS	384	H5.16	H5	Gs	ICL2|H5.16	ICL2|H5	13	42	0.302326	0.385416	189	61			HCRTR2	156	3.54	TM3	GNAI1	347	H5.19	H5	Gio
						ICL2.52-H5.19	1.00436															ADGRG4	2919	5.64	TM5	GNAS	384	H5.16	H5	Gs	5.64|H5.16	TM5|H5	30	40	0.697674	0.593398	189	106			HCRTR2	156	3.54	TM3	GNAI1	348	H5.20	H5	Gio
						ICL2.52-H5.22	0.295464															ADGRG4	2923	5.68	TM5	GNAS	384	H5.16	H5	Gs	5.68|H5.16	TM5|H5	33	40	0.767442	0.593398	189	106			HCRTR2	156	3.54	TM3	GNAI1	351	H5.23	H5	Gio
						ICL2.52-HN.52	1.42583															ADGRG4	2923	5.68	TM5	GNAS	385	H5.17	H5	Gs	5.68|H5.17	TM5|H5	32	40	0.744186	0.593398	189	106			HCRTR2	156	3.54	TM3	GNAI1	353	H5.25	H5	Gio
						ICL2.52-S1.1	1.72977															ADGRG4	2776	2.39	TM2	GNAS	387	H5.19	H5	Gs	2.39|H5.19	TM2|H5	1	31	0.0232558	0.453622	189	17			HCRTR2	159	ICL2.50	ICL2	GNAI1	340	H5.12	H5	Gio
						ICL2.52-S1.2	1.72977															ADGRG4	2837	3.53	TM3	GNAS	387	H5.19	H5	Gs	3.53|H5.19	TM3|H5	42	43	0.976744	0.742215	189	22			HCRTR2	159	ICL2.50	ICL2	GNAI1	343	H5.15	H5	Gio
						ICL2.52-S1.3	1.42583															ADGRG4	2838	3.54	TM3	GNAS	387	H5.19	H5	Gs	3.54|H5.19	TM3|H5	42	43	0.976744	0.742215	189	22			HCRTR2	159	ICL2.50	ICL2	GNAI1	344	H5.16	H5	Gio
						ICL2.52-S3.1	-2.72175	2.72175														ADGRG4	2841	ICL2	ICL2	GNAS	387	H5.19	H5	Gs	ICL2|H5.19	ICL2|H5	14	42	0.325581	0.385416	189	61			HCRTR2	159	ICL2.50	ICL2	GNAI1	347	H5.19	H5	Gio
						ICL2.52-h2s4.3	0.295464															ADGRG4	2838	3.54	TM3	GNAS	388	H5.20	H5	Gs	3.54|H5.20	TM3|H5	40	43	0.930233	0.742215	189	22			HCRTR2	160	ICL2.51	ICL2	GNAI1	192	s2s3.1	s2s3	Gio
						ICL2.52-h2s4.5	1.72977															ADGRG4	2919	5.64	TM5	GNAS	388	H5.20	H5	Gs	5.64|H5.20	TM5|H5	17	40	0.395349	0.593398	189	106			HCRTR2	160	ICL2.51	ICL2	GNAI1	193	s2s3.2	s2s3	Gio
						ICL2.52-hns1.2	2.33981															ADGRG4	2920	5.65	TM5	GNAS	388	H5.20	H5	Gs	5.65|H5.20	TM5|H5	37	40	0.860465	0.593398	189	106			HCRTR2	160	ICL2.51	ICL2	GNAI1	194	S3.1	S3	Gio
						ICL2.52-hns1.3	-0.115182	0.115182														ADGRG4	2923	5.68	TM5	GNAS	388	H5.20	H5	Gs	5.68|H5.20	TM5|H5	32	40	0.744186	0.593398	189	106			HCRTR2	160	ICL2.51	ICL2	GNAI1	340	H5.12	H5	Gio
						ICL2.52-s2s3.1	-1.88162	1.88162														ADGRG4	2774	2.37	TM2	GNAS	390	H5.22	H5	Gs	2.37|H5.22	TM2|H5	14	31	0.325581	0.453622	189	17			HCRTR2	160	ICL2.51	ICL2	GNAI1	343	H5.15	H5	Gio
						ICL2.52-s2s3.2	-0.0479544	0.0479544														ADGRG4	2775	2.38	TM2	GNAS	390	H5.22	H5	Gs	2.38|H5.22	TM2|H5	4	31	0.0930233	0.453622	189	17			HCRTR2	162	ICL2.53	ICL2	GNAI1	31	hns1.2	hns1	Gio
						ICL2.53-H5.15	-0.417545	0.417545														ADGRG4	2776	2.39	TM2	GNAS	390	H5.22	H5	Gs	2.39|H5.22	TM2|H5	29	31	0.674419	0.453622	189	17			HCRTR2	162	ICL2.53	ICL2	GNAI1	32	hns1.3	hns1	Gio
						ICL2.53-H5.18	1.00436															ADGRG4	2777	2.4	TM2	GNAS	390	H5.22	H5	Gs	2.40|H5.22	TM2|H5	2	31	0.0465116	0.453622	189	17			HCRTR2	164	ICL2	ICL2	GNAI1	347	H5.19	H5	Gio
						ICL2.53-H5.19	1.17499	-1.17499														ADGRG4	2837	3.53	TM3	GNAS	390	H5.22	H5	Gs	3.53|H5.22	TM3|H5	9	43	0.209302	0.742215	189	22			HCRTR2	165	4.38	TM4	GNAI1	28	HN.52	HN	Gio
						ICL2.53-H5.22	1.96944															ADGRG4	2776	2.39	TM2	GNAS	391	H5.23	H5	Gs	2.39|H5.23	TM2|H5	25	31	0.581395	0.453622	189	17			HCRTR2	249	5.64	TM5	GNAI1	344	H5.16	H5	Gio
						ICL2.53-H5.23	0.295464															ADGRG4	2834	3.5	TM3	GNAS	391	H5.23	H5	Gs	3.50|H5.23	TM3|H5	40	43	0.930233	0.742215	189	22			HCRTR2	250	5.65	TM5	GNAI1	348	H5.20	H5	Gio
						ICL2.53-HN.52		1.12986														ADGRG4	2838	3.54	TM3	GNAS	391	H5.23	H5	Gs	3.54|H5.23	TM3|H5	13	43	0.302326	0.742215	189	22			HCRTR2	253	5.68	TM5	GNAI1	344	H5.16	H5	Gio
						ICL2.53-S1.1		1.12986														ADGRG4	2944	6.39	TM6	GNAS	391	H5.23	H5	Gs	6.39|H5.23	TM6|H5	6	43	0.139535	0.42474	189	53			HCRTR2	294	6.25	TM6	GNAI1	315	h4s6.9	h4s6	Gio
						ICL2.53-S1.2	-0.421213	0.421213														ADGRG4	2945	6.4	TM6	GNAS	391	H5.23	H5	Gs	6.40|H5.23	TM6|H5	6	43	0.139535	0.42474	189	53			HCRTR2	295	6.26	TM6	GNAI1	318	h4s6.12	h4s6	Gio
						ICL2.53-S3.1		1.12986														ADGRG4	2948	6.43	TM6	GNAS	391	H5.23	H5	Gs	6.43|H5.23	TM6|H5	3	43	0.0697674	0.42474	189	53			HCRTR2	298	6.29	TM6	GNAI1	354	H5.26	H5	Gio
						ICL2.53-h2s4.3	0.295464															ADGRG4	2986	7.53	TM7	GNAS	391	H5.23	H5	Gs	7.53|H5.23	TM7|H5	2	32	0.0465116	0.303958	189	14			HCRTR2	301	6.32	TM6	GNAI1	354	H5.26	H5	Gio
						ICL2.53-hns1.2	0.535518	-0.535518														ADGRG4	2944	6.39	TM6	GNAS	392	H5.24	H5	Gs	6.39|H5.24	TM6|H5	17	43	0.395349	0.42474	189	53			HCRTR2	302	6.33	TM6	GNAI1	348	H5.20	H5	Gio
						ICL2.53-hns1.3	-0.134312	0.134312														ADGRG4	2985	7.52	TM7	GNAS	392	H5.24	H5	Gs	7.52|H5.24	TM7|H5	4	32	0.0930233	0.303958	189	14			HCRTR2	302	6.33	TM6	GNAI1	353	H5.25	H5	Gio
						ICL2.53-s2s3.2	0.295464															ADGRG4	2986	7.53	TM7	GNAS	392	H5.24	H5	Gs	7.53|H5.24	TM7|H5	3	32	0.0697674	0.303958	189	14			HCRTR2	302	6.33	TM6	GNAI1	354	H5.26	H5	Gio
						ICL2.54-H5.15	1.19719	-1.19719														ADGRG4	2989	7.56	TM7	GNAS	392	H5.24	H5	Gs	7.56|H5.24	TM7|H5	25	32	0.581395	0.303958	189	14			HCRTR2	305	6.36	TM6	GNAI1	352	H5.24	H5	Gio
						ICL2.54-H5.18	1.42583															ADGRG4	2990	7.57	TM7	GNAS	392	H5.24	H5	Gs	7.57|H5.24	TM7|H5	2	32	0.0465116	0.303958	189	14			HCRTR2	305	6.36	TM6	GNAI1	353	H5.25	H5	Gio
						ICL2.54-H5.19	2.86326															ADGRG4	2991	8.48	H8	GNAS	392	H5.24	H5	Gs	8.48|H5.24	H8|H5	30	40	0.697674	0.428369	189	22			HCRTR2	306	6.37	TM6	GNAI1	353	H5.25	H5	Gio
						ICL2.54-H5.22	2.16857															ADGRG4	2916	5.61	TM5	GNAS	393	H5.25	H5	Gs	5.61|H5.25	TM5|H5	26	40	0.604651	0.593398	189	106			HCRTR2	368	8.47	H8	GNAI1	352	H5.24	H5	Gio
						ICL2.54-HN.51		1.12986														ADGRG4	2920	5.65	TM5	GNAS	393	H5.25	H5	Gs	5.65|H5.25	TM5|H5	33	40	0.767442	0.593398	189	106			HCRTR2	368	8.47	H8	GNAI1	353	H5.25	H5	Gio
						ICL2.54-HN.52	-0.00896867	0.00896867														ADGRG4	2941	6.36	TM6	GNAS	393	H5.25	H5	Gs	6.36|H5.25	TM6|H5	38	43	0.883721	0.42474	189	53			HCRTR2	369	8.48	H8	GNAI1	352	H5.24	H5	Gio
						ICL2.54-HN.53		1.12986														ADGRG4	2944	6.39	TM6	GNAS	393	H5.25	H5	Gs	6.39|H5.25	TM6|H5	17	43	0.395349	0.42474	189	53			HCRTR2	370	8.49	H8	GNAI1	349	H5.21	H5	Gio
						ICL2.54-S1.1		1.12986														ADGRG4	2945	6.4	TM6	GNAS	393	H5.25	H5	Gs	6.40|H5.25	TM6|H5	19	43	0.44186	0.42474	189	53			HCRTR2	370	8.49	H8	GNAI1	350	H5.22	H5	Gio
						ICL2.54-S1.2	0.905892	-0.905892														ADGRG4	2920	5.65	TM5	GNAS	394	H5.26	H5	Gs	5.65|H5.26	TM5|H5	30	40	0.697674	0.593398	189	106			HCRTR2	370	8.49	H8	GNAI1	352	H5.24	H5	Gio
						ICL2.54-S3.1	2.4449	-2.4449														ADGRG4	2923	5.68	TM5	GNAS	394	H5.26	H5	Gs	5.68|H5.26	TM5|H5	28	40	0.651163	0.593398	189	106			HCRTR2	371	8.5	H8	GNAI1	352	H5.24	H5	Gio
						ICL2.54-hns1.2	0.10899	-0.10899														ADGRG4	2924	5.69	TM5	GNAS	394	H5.26	H5	Gs	5.69|H5.26	TM5|H5	25	40	0.581395	0.593398	189	106			GPR183	64	2.37	TM2	GNAI1	350	H5.22	H5	Gio
						ICL2.54-hns1.3	1.06817	-1.06817														AVPR2	72	2.37	TM2	GNAS	390	H5.22	H5	Gs	2.37|H5.22	TM2|H5	14	31	0.325581	0.453622	189	17			GPR183	66	2.39	TM2	GNAI1	350	H5.22	H5	Gio
						ICL2.54-s2s3.2	0.295464															AVPR2	73	2.38	TM2	GNAS	390	H5.22	H5	Gs	2.38|H5.22	TM2|H5	4	31	0.0930233	0.453622	189	17			GPR183	66	2.39	TM2	GNAI1	351	H5.23	H5	Gio
						ICL2.55-H5.18	0.295464															AVPR2	74	2.39	TM2	GNAS	390	H5.22	H5	Gs	2.39|H5.22	TM2|H5	29	31	0.674419	0.453622	189	17			GPR183	66	2.39	TM2	GNAI1	352	H5.24	H5	Gio
						ICL2.55-H5.22	0.295464															AVPR2	74	2.39	TM2	GNAS	391	H5.23	H5	Gs	2.39|H5.23	TM2|H5	25	31	0.581395	0.453622	189	17			GPR183	128	3.49	TM3	GNAI1	351	H5.23	H5	Gio
						ICL2.55-HN.48	0.295464															AVPR2	74	2.39	TM2	GNAS	392	H5.24	H5	Gs	2.39|H5.24	TM2|H5	2	31	0.0465116	0.453622	189	17			GPR183	129	3.5	TM3	GNAI1	351	H5.23	H5	Gio
						ICL2.55-HN.51	2.16857															AVPR2	137	3.5	TM3	GNAS	391	H5.23	H5	Gs	3.50|H5.23	TM3|H5	40	43	0.930233	0.742215	189	22			GPR183	129	3.5	TM3	GNAI1	352	H5.24	H5	Gio
						ICL2.55-HN.52	-0.579818	0.579818														AVPR2	140	3.53	TM3	GNAS	387	H5.19	H5	Gs	3.53|H5.19	TM3|H5	42	43	0.976744	0.742215	189	22			GPR183	129	3.5	TM3	GNAI1	353	H5.25	H5	Gio
						ICL2.55-S1.1	1.42583															AVPR2	140	3.53	TM3	GNAS	391	H5.23	H5	Gs	3.53|H5.23	TM3|H5	8	43	0.186047	0.742215	189	22			GPR183	132	3.53	TM3	GNAI1	347	H5.19	H5	Gio
						ICL2.55-S3.1	0.04652	-0.04652														AVPR2	141	3.54	TM3	GNAS	384	H5.16	H5	Gs	3.54|H5.16	TM3|H5	42	43	0.976744	0.742215	189	22			GPR183	132	3.53	TM3	GNAI1	350	H5.22	H5	Gio
						ICL2.55-S3.2	1.25276	-1.25276														AVPR2	141	3.54	TM3	GNAS	387	H5.19	H5	Gs	3.54|H5.19	TM3|H5	42	43	0.976744	0.742215	189	22			GPR183	132	3.53	TM3	GNAI1	351	H5.23	H5	Gio
						ICL2.55-hns1.2	-0.550046	0.550046														AVPR2	141	3.54	TM3	GNAS	388	H5.20	H5	Gs	3.54|H5.20	TM3|H5	40	43	0.930233	0.742215	189	22			GPR183	133	3.54	TM3	GNAI1	344	H5.16	H5	Gio
						ICL2.55-hns1.3	0.769133	-0.769133														AVPR2	141	3.54	TM3	GNAS	391	H5.23	H5	Gs	3.54|H5.23	TM3|H5	13	43	0.302326	0.742215	189	22			GPR183	133	3.54	TM3	GNAI1	347	H5.19	H5	Gio
						ICL2.55-s2s3.1		1.12986														AVPR2	141	3.54	TM3	GNAS	393	H5.25	H5	Gs	3.54|H5.25	TM3|H5	7	43	0.162791	0.742215	189	22			GPR183	133	3.54	TM3	GNAI1	348	H5.20	H5	Gio
						ICL2.55-s2s3.2	1.39306	-1.39306														AVPR2	144	ICL2.50	ICL2	GNAS	380	H5.12	H5	Gs	ICL2.50|H5.12	ICL2|H5	20	42	0.465116	0.385416	189	61			GPR183	133	3.54	TM3	GNAI1	351	H5.23	H5	Gio
						ICL2.56-H5.19	0.295464															AVPR2	144	ICL2.50	ICL2	GNAS	383	H5.15	H5	Gs	ICL2.50|H5.15	ICL2|H5	20	42	0.465116	0.385416	189	61			GPR183	136	ICL2.50	ICL2	GNAI1	347	H5.19	H5	Gio
						ICL2.56-H5.22	0.295464															AVPR2	144	ICL2.50	ICL2	GNAS	384	H5.16	H5	Gs	ICL2.50|H5.16	ICL2|H5	20	42	0.465116	0.385416	189	61			GPR183	137	ICL2.51	ICL2	GNAI1	32	hns1.3	hns1	Gio
						ICL2.56-HN.48	0.295464															AVPR2	144	ICL2.50	ICL2	GNAS	387	H5.19	H5	Gs	ICL2.50|H5.19	ICL2|H5	20	42	0.465116	0.385416	189	61			GPR183	140	ICL2.54	ICL2	GNAI1	28	HN.52	HN	Gio
						ICL2.56-HN.52	0.287682	-0.287682														AVPR2	145	ICL2.51	ICL2	GNAS	215	s2s3.1	s2s3	Gs	ICL2.51|s2s3.1	ICL2|s2s3	15	35	0.348837	0.281829	6	61			GPR183	140	ICL2.54	ICL2	GNAI1	31	hns1.2	hns1	Gio
						ICL2.56-hbhc.2		1.12986														AVPR2	145	ICL2.51	ICL2	GNAS	217	S3.1	S3	Gs	ICL2.51|S3.1	ICL2|S3	20	42	0.465116	0.425551	5	61			GPR183	140	ICL2.54	ICL2	GNAI1	32	hns1.3	hns1	Gio
						ICL2.56-hns1.2	0.287682	-0.287682														AVPR2	145	ICL2.51	ICL2	GNAS	379	H5.11	H5	Gs	ICL2.51|H5.11	ICL2|H5	15	42	0.348837	0.385416	189	61			GPR183	141	ICL2.55	ICL2	GNAI1	28	HN.52	HN	Gio
						ICL2.56-hns1.3	1.00436															AVPR2	145	ICL2.51	ICL2	GNAS	380	H5.12	H5	Gs	ICL2.51|H5.12	ICL2|H5	20	42	0.465116	0.385416	189	61			GPR183	226	5.68	TM5	GNAI1	340	H5.12	H5	Gio
						ICL2.56-s2s3.2	1.00436															AVPR2	145	ICL2.51	ICL2	GNAS	383	H5.15	H5	Gs	ICL2.51|H5.15	ICL2|H5	20	42	0.465116	0.385416	189	61			GPR183	226	5.68	TM5	GNAI1	344	H5.16	H5	Gio
						ICL2.57-H5.19	1.00436															AVPR2	147	ICL2.53	ICL2	GNAS	35	HN.52	HN	Gs	ICL2.53|HN.52	ICL2|HN	1	30	0.0232558	0.243982	22	61			GPR183	230	5.72	TM5	GNAI1	337	H5.9	H5	Gio
						ICL2.57-H5.22	1.72977															AVPR2	147	ICL2.53	ICL2	GNAS	38	hns1.2	hns1	Gs	ICL2.53|hns1.2	ICL2|hns1	2	40	0.0465116	0.386314	16	61			GPR183	230	5.72	TM5	GNAI1	340	H5.12	H5	Gio
						ICL2.57-HN.48		1.12986														AVPR2	147	ICL2.53	ICL2	GNAS	39	hns1.3	hns1	Gs	ICL2.53|hns1.3	ICL2|hns1	2	40	0.0465116	0.386314	16	61			GPR183	230	5.72	TM5	GNAI1	341	H5.13	H5	Gio
						ICL2.57-HN.51		1.12986														AVPR2	149	ICL2.55	ICL2	GNAS	35	HN.52	HN	Gs	ICL2.55|HN.52	ICL2|HN	12	30	0.27907	0.243982	22	61			GPR183	231	ICL3	ICL3	GNAI1	337	H5.9	H5	Gio
						ICL2.57-HN.52	1.01309	-1.01309														AVPR2	149	ICL2.55	ICL2	GNAS	39	hns1.3	hns1	Gs	ICL2.55|hns1.3	ICL2|hns1	18	40	0.418605	0.386314	16	61			GPR183	232	ICL3	ICL3	GNAI1	320	S6.2	S6	Gio
						ICL2.57-HN.53	0.295464															AVPR2	150	ICL2.56	ICL2	GNAS	35	HN.52	HN	Gs	ICL2.56|HN.52	ICL2|HN	1	30	0.0232558	0.243982	22	61			GPR183	232	ICL3	ICL3	GNAI1	337	H5.9	H5	Gio
						ICL2.57-hns1.2	1.72977															AVPR2	151	ICL2.57	ICL2	GNAS	31	HN.48	HN	Gs	ICL2.57|HN.48	ICL2|HN	1	30	0.0232558	0.243982	22	61			GPR183	232	ICL3	ICL3	GNAI1	338	H5.10	H5	Gio
						ICL2.57-hns1.3	1.42583															AVPR2	151	ICL2.57	ICL2	GNAS	34	HN.51	HN	Gs	ICL2.57|HN.51	ICL2|HN	1	30	0.0232558	0.243982	22	61			GPR183	232	ICL3	ICL3	GNAI1	341	H5.13	H5	Gio
						ICL2.58-HN.52	1.00436															AVPR2	151	ICL2.57	ICL2	GNAS	35	HN.52	HN	Gs	ICL2.57|HN.52	ICL2|HN	1	30	0.0232558	0.243982	22	61			GPR183	233	ICL3	ICL3	GNAI1	337	H5.9	H5	Gio
						ICL2.58-hns1.2	0.295464															AVPR2	232	5.65	TM5	GNAS	388	H5.20	H5	Gs	5.65|H5.20	TM5|H5	37	40	0.860465	0.593398	189	106			GPR183	233	ICL3	ICL3	GNAI1	340	H5.12	H5	Gio
						ICL2.59-HN.52	0.295464															AVPR2	232	5.65	TM5	GNAS	393	H5.25	H5	Gs	5.65|H5.25	TM5|H5	33	40	0.767442	0.593398	189	106			GPR183	233	ICL3	ICL3	GNAI1	341	H5.13	H5	Gio
						ICL3-H4.1		3.5384														AVPR2	235	5.68	TM5	GNAS	381	H5.13	H5	Gs	5.68|H5.13	TM5|H5	30	40	0.697674	0.593398	189	106			GPR183	233	ICL3	ICL3	GNAI1	344	H5.16	H5	Gio
						ICL3-H4.19		1.12986														AVPR2	235	5.68	TM5	GNAS	384	H5.16	H5	Gs	5.68|H5.16	TM5|H5	33	40	0.767442	0.593398	189	106			GPR183	236	ICL3	ICL3	GNAI1	318	h4s6.12	h4s6	Gio
						ICL3-H4.2	-0.421213	0.421213														AVPR2	264	6.28	TM6	GNAS	394	H5.26	H5	Gs	6.28|H5.26	TM6|H5	1	43	0.0232558	0.42474	189	53			GPR183	236	ICL3	ICL3	GNAI1	341	H5.13	H5	Gio
						ICL3-H4.20		1.12986														AVPR2	265	6.29	TM6	GNAS	388	H5.20	H5	Gs	6.29|H5.20	TM6|H5	6	43	0.139535	0.42474	189	53			GPR183	238	6.29	TM6	GNAI1	318	h4s6.12	h4s6	Gio
						ICL3-H4.22	0.734647	-0.734647														AVPR2	265	6.29	TM6	GNAS	393	H5.25	H5	Gs	6.29|H5.25	TM6|H5	2	43	0.0465116	0.42474	189	53			GPR183	238	6.29	TM6	GNAI1	341	H5.13	H5	Gio
						ICL3-H4.23	-0.847298	0.847298														AVPR2	265	6.29	TM6	GNAS	394	H5.26	H5	Gs	6.29|H5.26	TM6|H5	8	43	0.186047	0.42474	189	53			GPR183	238	6.29	TM6	GNAI1	344	H5.16	H5	Gio
						ICL3-H4.24		1.12986														AVPR2	268	6.32	TM6	GNAS	393	H5.25	H5	Gs	6.32|H5.25	TM6|H5	16	43	0.372093	0.42474	189	53			GPR183	238	6.29	TM6	GNAI1	345	H5.17	H5	Gio
						ICL3-H4.26	-1.64866	1.64866														AVPR2	269	6.33	TM6	GNAS	393	H5.25	H5	Gs	6.33|H5.25	TM6|H5	19	43	0.44186	0.42474	189	53			GPR183	238	6.29	TM6	GNAI1	348	H5.20	H5	Gio
						ICL3-H4.27	-2.68298	2.68298														AVPR2	328	7.56	TM7	GNAS	392	H5.24	H5	Gs	7.56|H5.24	TM7|H5	25	32	0.581395	0.303958	189	14			GPR183	238	6.29	TM6	GNAI1	354	H5.26	H5	Gio
						ICL3-H4.3		3.67361														AVPR2	329	8.47	H8	GNAS	392	H5.24	H5	Gs	8.47|H5.24	H8|H5	32	40	0.744186	0.428369	189	22			GPR183	239	6.3	TM6	GNAI1	344	H5.16	H5	Gio
						ICL3-H4.4		1.12986														AVPR2	330	8.48	H8	GNAS	392	H5.24	H5	Gs	8.48|H5.24	H8|H5	30	40	0.697674	0.428369	189	22			GPR183	239	6.3	TM6	GNAI1	348	H5.20	H5	Gio
						ICL3-H4.5	-0.421213	0.421213														AVPR2	331	8.49	H8	GNAS	392	H5.24	H5	Gs	8.49|H5.24	H8|H5	9	40	0.209302	0.428369	189	22			GPR183	241	6.32	TM6	GNAI1	353	H5.25	H5	Gio
						ICL3-H4.6	1.42583															MC1R	153	ICL2.54	ICL2	GNAS	35	HN.52	HN	Gs	ICL2.54|HN.52	ICL2|HN	5	30	0.116279	0.243982	22	61			GPR183	241	6.32	TM6	GNAI1	354	H5.26	H5	Gio
						ICL3-H5.10	2.7496															MC1R	154	ICL2.55	ICL2	GNAS	35	HN.52	HN	Gs	ICL2.55|HN.52	ICL2|HN	12	30	0.27907	0.243982	22	61			GPR183	242	6.33	TM6	GNAI1	348	H5.20	H5	Gio
						ICL3-H5.12	2.16857															MC1R	157	4.38	TM4	GNAS	35	HN.52	HN	Gs	4.38|HN.52	TM4|HN	11	15	0.255814	0.139535	22	20			GPR183	242	6.33	TM6	GNAI1	353	H5.25	H5	Gio
						ICL3-H5.13	1.93577	-1.93577														MC1R	153	ICL2.54	ICL2	GNAS	38	hns1.2	hns1	Gs	ICL2.54|hns1.2	ICL2|hns1	18	40	0.418605	0.386314	16	61			GPR183	242	6.33	TM6	GNAI1	354	H5.26	H5	Gio
						ICL3-H5.14	1.42583															MC1R	151	ICL2.52	ICL2	GNAS	39	hns1.3	hns1	Gs	ICL2.52|hns1.3	ICL2|hns1	5	40	0.116279	0.386314	16	61			GPR183	245	6.36	TM6	GNAI1	353	H5.25	H5	Gio
						ICL3-H5.16	3.06805															MC1R	153	ICL2.54	ICL2	GNAS	39	hns1.3	hns1	Gs	ICL2.54|hns1.3	ICL2|hns1	15	40	0.348837	0.386314	16	61			GPR183	245	6.36	TM6	GNAI1	354	H5.26	H5	Gio
						ICL3-H5.17	1.2975	-1.2975														MC1R	154	ICL2.55	ICL2	GNAS	39	hns1.3	hns1	Gs	ICL2.55|hns1.3	ICL2|hns1	18	40	0.418605	0.386314	16	61			GPR183	246	6.37	TM6	GNAI1	353	H5.25	H5	Gio
						ICL3-H5.2	1.00436															MC1R	150	ICL2.51	ICL2	GNAS	41	S1.2	S1	Gs	ICL2.51|S1.2	ICL2|S1	15	29	0.348837	0.299325	4	61			GPR183	311	7.56	TM7	GNAI1	352	H5.24	H5	Gio
						ICL3-H5.20	2.49074															MC1R	150	ICL2.51	ICL2	GNAS	215	s2s3.1	s2s3	Gs	ICL2.51|s2s3.1	ICL2|s2s3	15	35	0.348837	0.281829	6	61			GPR183	311	7.56	TM7	GNAI1	353	H5.25	H5	Gio
						ICL3-H5.26	-0.665748	0.665748														MC1R	151	ICL2.52	ICL2	GNAS	216	s2s3.2	s2s3	Gs	ICL2.52|s2s3.2	ICL2|s2s3	11	35	0.255814	0.281829	6	61			GPR183	311	7.56	TM7	GNAI1	354	H5.26	H5	Gio
						ICL3-H5.5	1.42583															MC1R	150	ICL2.51	ICL2	GNAS	217	S3.1	S3	Gs	ICL2.51|S3.1	ICL2|S3	20	42	0.465116	0.425551	5	61			GPR183	312	8.47	H8	GNAI1	352	H5.24	H5	Gio
						ICL3-H5.6	2.49074															MC1R	151	ICL2.52	ICL2	GNAS	217	S3.1	S3	Gs	ICL2.52|S3.1	ICL2|S3	12	42	0.27907	0.425551	5	61			GPR183	313	8.48	H8	GNAI1	349	H5.21	H5	Gio
						ICL3-H5.8	0.295464															MC1R	226	5.77	TM5	GNAS	321	H4.1	H4	Gs	5.77|H4.1	TM5|H4	3	11	0.0697674	0.0852713	42	106			GPR183	313	8.48	H8	GNAI1	354	H5.26	H5	Gio
						ICL3-H5.9	2.96896															MC1R	223	5.74	TM5	GNAS	323	H4.3	H4	Gs	5.74|H4.3	TM5|H4	8	11	0.186047	0.0852713	42	106			LPAR1	82	2.37	TM2	GNAI1	350	H5.22	H5	Gio
						ICL3-S5.1	1.00436															MC1R	224	5.75	TM5	GNAS	323	H4.3	H4	Gs	5.75|H4.3	TM5|H4	3	11	0.0697674	0.0852713	42	106			LPAR1	84	2.39	TM2	GNAI1	350	H5.22	H5	Gio
						ICL3-S6.1	-0.847298	0.847298														MC1R	226	5.77	TM5	GNAS	323	H4.3	H4	Gs	5.77|H4.3	TM5|H4	4	11	0.0930233	0.0852713	42	106			LPAR1	84	2.39	TM2	GNAI1	351	H5.23	H5	Gio
						ICL3-S6.2	0.859383	-0.859383														MC1R	224	5.75	TM5	GNAS	346	H4.26	H4	Gs	5.75|H4.26	TM5|H4	6	11	0.139535	0.0852713	42	106			LPAR1	84	2.39	TM2	GNAI1	352	H5.24	H5	Gio
						ICL3-S6.3	0.3234	-0.3234														MC1R	225	5.76	TM5	GNAS	346	H4.26	H4	Gs	5.76|H4.26	TM5|H4	7	11	0.162791	0.0852713	42	106			LPAR1	145	3.49	TM3	GNAI1	351	H5.23	H5	Gio
						ICL3-S6.4	2.62622															MC1R	224	5.75	TM5	GNAS	349	h4s6.2	h4s6	Gs	5.75|h4s6.2	TM5|h4s6	2	18	0.0465116	0.174955	42	106			LPAR1	146	3.5	TM3	GNAI1	351	H5.23	H5	Gio
						ICL3-S6.5	1.72977															MC1R	224	5.75	TM5	GNAS	350	h4s6.3	h4s6	Gs	5.75|h4s6.3	TM5|h4s6	6	18	0.139535	0.174955	42	106			LPAR1	146	3.5	TM3	GNAI1	352	H5.24	H5	Gio
						ICL3-h4s6.10		2.83939														MC1R	225	5.76	TM5	GNAS	350	h4s6.3	h4s6	Gs	5.76|h4s6.3	TM5|h4s6	10	18	0.232558	0.174955	42	106			LPAR1	146	3.5	TM3	GNAI1	353	H5.25	H5	Gio
						ICL3-h4s6.11		3.39163														MC1R	221	5.72	TM5	GNAS	358	h4s6.20	h4s6	Gs	5.72|h4s6.20	TM5|h4s6	16	18	0.372093	0.174955	42	106			LPAR1	149	3.53	TM3	GNAI1	347	H5.19	H5	Gio
						ICL3-h4s6.12	4.1126															MC1R	224	5.75	TM5	GNAS	358	h4s6.20	h4s6	Gs	5.75|h4s6.20	TM5|h4s6	5	18	0.116279	0.174955	42	106			LPAR1	149	3.53	TM3	GNAI1	350	H5.22	H5	Gio
						ICL3-h4s6.2	-2.52127	2.52127														MC1R	224	5.75	TM5	GNAS	359	S6.1	S6	Gs	5.75|S6.1	TM5|S6	5	8	0.116279	0.0948122	7	106			LPAR1	149	3.53	TM3	GNAI1	351	H5.23	H5	Gio
						ICL3-h4s6.20		4.03129														MC1R	224	5.75	TM5	GNAS	361	S6.3	S6	Gs	5.75|S6.3	TM5|S6	5	8	0.116279	0.0948122	7	106			LPAR1	150	3.54	TM3	GNAI1	344	H5.16	H5	Gio
						ICL3-h4s6.3		4.53903														MC1R	150	ICL2.51	ICL2	GNAS	376	H5.8	H5	Gs	ICL2.51|H5.8	ICL2|H5	9	42	0.209302	0.385416	189	61			LPAR1	150	3.54	TM3	GNAI1	347	H5.19	H5	Gio
						ICL3-h4s6.4		3.04838														MC1R	149	ICL2.50	ICL2	GNAS	379	H5.11	H5	Gs	ICL2.50|H5.11	ICL2|H5	3	42	0.0697674	0.385416	189	61			LPAR1	150	3.54	TM3	GNAI1	348	H5.20	H5	Gio
						ICL3-h4s6.8	1.96944															MC1R	150	ICL2.51	ICL2	GNAS	379	H5.11	H5	Gs	ICL2.51|H5.11	ICL2|H5	15	42	0.348837	0.385416	189	61			LPAR1	150	3.54	TM3	GNAI1	351	H5.23	H5	Gio
						ICL3-h4s6.9	1.90954	-1.90954														MC1R	149	ICL2.50	ICL2	GNAS	380	H5.12	H5	Gs	ICL2.50|H5.12	ICL2|H5	20	42	0.465116	0.385416	189	61			LPAR1	150	3.54	TM3	GNAI1	353	H5.25	H5	Gio
						ICL3-hgh4.4		1.12986														MC1R	150	ICL2.51	ICL2	GNAS	380	H5.12	H5	Gs	ICL2.51|H5.12	ICL2|H5	20	42	0.465116	0.385416	189	61			LPAR1	151	3.55	TM3	GNAI1	347	H5.19	H5	Gio
						ICL3-hgh4.8		1.12986														MC1R	217	5.68	TM5	GNAS	381	H5.13	H5	Gs	5.68|H5.13	TM5|H5	30	40	0.697674	0.593398	189	106			LPAR1	152	3.56	TM3	GNAI1	347	H5.19	H5	Gio
						ICL3-s2s3.1	0.295464															MC1R	145	3.53	TM3	GNAS	383	H5.15	H5	Gs	3.53|H5.15	TM3|H5	3	43	0.0697674	0.742215	189	22			LPAR1	153	ICL2.50	ICL2	GNAI1	32	hns1.3	hns1	Gio
																						MC1R	149	ICL2.50	ICL2	GNAS	383	H5.15	H5	Gs	ICL2.50|H5.15	ICL2|H5	20	42	0.465116	0.385416	189	61			LPAR1	153	ICL2.50	ICL2	GNAI1	194	S3.1	S3	Gio
																						MC1R	150	ICL2.51	ICL2	GNAS	383	H5.15	H5	Gs	ICL2.51|H5.15	ICL2|H5	20	42	0.465116	0.385416	189	61			LPAR1	153	ICL2.50	ICL2	GNAI1	343	H5.15	H5	Gio
																						MC1R	152	ICL2.53	ICL2	GNAS	383	H5.15	H5	Gs	ICL2.53|H5.15	ICL2|H5	8	42	0.186047	0.385416	189	61			LPAR1	154	ICL2.51	ICL2	GNAI1	31	hns1.2	hns1	Gio
																						MC1R	146	3.54	TM3	GNAS	384	H5.16	H5	Gs	3.54|H5.16	TM3|H5	42	43	0.976744	0.742215	189	22			LPAR1	154	ICL2.51	ICL2	GNAI1	32	hns1.3	hns1	Gio
																						MC1R	147	3.55	TM3	GNAS	384	H5.16	H5	Gs	3.55|H5.16	TM3|H5	7	43	0.162791	0.742215	189	22			LPAR1	154	ICL2.51	ICL2	GNAI1	343	H5.15	H5	Gio
																						MC1R	149	ICL2.50	ICL2	GNAS	384	H5.16	H5	Gs	ICL2.50|H5.16	ICL2|H5	20	42	0.465116	0.385416	189	61			LPAR1	155	ICL2.52	ICL2	GNAI1	34	S1.2	S1	Gio
																						MC1R	213	5.64	TM5	GNAS	384	H5.16	H5	Gs	5.64|H5.16	TM5|H5	30	40	0.697674	0.593398	189	106			LPAR1	155	ICL2.52	ICL2	GNAI1	35	S1.3	S1	Gio
																						MC1R	217	5.68	TM5	GNAS	384	H5.16	H5	Gs	5.68|H5.16	TM5|H5	33	40	0.767442	0.593398	189	106			LPAR1	155	ICL2.52	ICL2	GNAI1	217	h2s4.3	h2s4	Gio
																						MC1R	217	5.68	TM5	GNAS	385	H5.17	H5	Gs	5.68|H5.17	TM5|H5	32	40	0.744186	0.593398	189	106			LPAR1	155	ICL2.52	ICL2	GNAI1	219	h2s4.5	h2s4	Gio
																						MC1R	142	3.5	TM3	GNAS	387	H5.19	H5	Gs	3.50|H5.19	TM3|H5	19	43	0.44186	0.742215	189	22			LPAR1	155	ICL2.52	ICL2	GNAI1	342	H5.14	H5	Gio
																						MC1R	145	3.53	TM3	GNAS	387	H5.19	H5	Gs	3.53|H5.19	TM3|H5	42	43	0.976744	0.742215	189	22			LPAR1	155	ICL2.52	ICL2	GNAI1	343	H5.15	H5	Gio
																						MC1R	146	3.54	TM3	GNAS	387	H5.19	H5	Gs	3.54|H5.19	TM3|H5	42	43	0.976744	0.742215	189	22			LPAR1	155	ICL2.52	ICL2	GNAI1	346	H5.18	H5	Gio
																						MC1R	149	ICL2.50	ICL2	GNAS	387	H5.19	H5	Gs	ICL2.50|H5.19	ICL2|H5	20	42	0.465116	0.385416	189	61			LPAR1	156	ICL2.53	ICL2	GNAI1	31	hns1.2	hns1	Gio
																						MC1R	146	3.54	TM3	GNAS	388	H5.20	H5	Gs	3.54|H5.20	TM3|H5	40	43	0.930233	0.742215	189	22			LPAR1	156	ICL2.53	ICL2	GNAI1	217	h2s4.3	h2s4	Gio
																						MC1R	210	5.61	TM5	GNAS	388	H5.20	H5	Gs	5.61|H5.20	TM5|H5	7	40	0.162791	0.593398	189	106			LPAR1	157	ICL2.54	ICL2	GNAI1	31	hns1.2	hns1	Gio
																						MC1R	213	5.64	TM5	GNAS	388	H5.20	H5	Gs	5.64|H5.20	TM5|H5	17	40	0.395349	0.593398	189	106			LPAR1	157	ICL2.54	ICL2	GNAI1	350	H5.22	H5	Gio
																						MC1R	214	5.65	TM5	GNAS	388	H5.20	H5	Gs	5.65|H5.20	TM5|H5	37	40	0.860465	0.593398	189	106			LPAR1	158	ICL2.55	ICL2	GNAI1	31	hns1.2	hns1	Gio
																						MC1R	217	5.68	TM5	GNAS	388	H5.20	H5	Gs	5.68|H5.20	TM5|H5	32	40	0.744186	0.593398	189	106			LPAR1	228	5.61	TM5	GNAI1	353	H5.25	H5	Gio
																						MC1R	302	8.47	H8	GNAS	390	H5.22	H5	Gs	8.47|H5.22	H8|H5	10	40	0.232558	0.428369	189	22			LPAR1	232	5.65	TM5	GNAI1	344	H5.16	H5	Gio
																						MC1R	142	3.5	TM3	GNAS	391	H5.23	H5	Gs	3.50|H5.23	TM3|H5	40	43	0.930233	0.742215	189	22			LPAR1	232	5.65	TM5	GNAI1	348	H5.20	H5	Gio
																						MC1R	210	5.61	TM5	GNAS	391	H5.23	H5	Gs	5.61|H5.23	TM5|H5	6	40	0.139535	0.593398	189	106			LPAR1	235	5.68	TM5	GNAI1	340	H5.12	H5	Gio
																						MC1R	242	6.36	TM6	GNAS	391	H5.23	H5	Gs	6.36|H5.23	TM6|H5	16	43	0.372093	0.42474	189	53			LPAR1	235	5.68	TM5	GNAI1	341	H5.13	H5	Gio
																						MC1R	301	7.56	TM7	GNAS	391	H5.23	H5	Gs	7.56|H5.23	TM7|H5	7	32	0.162791	0.303958	189	14			LPAR1	235	5.68	TM5	GNAI1	344	H5.16	H5	Gio
																						MC1R	238	6.32	TM6	GNAS	392	H5.24	H5	Gs	6.32|H5.24	TM6|H5	12	43	0.27907	0.42474	189	53			LPAR1	236	5.69	TM5	GNAI1	341	H5.13	H5	Gio
																						MC1R	239	6.33	TM6	GNAS	392	H5.24	H5	Gs	6.33|H5.24	TM6|H5	6	43	0.139535	0.42474	189	53			LPAR1	236	5.69	TM5	GNAI1	344	H5.16	H5	Gio
																						MC1R	242	6.36	TM6	GNAS	392	H5.24	H5	Gs	6.36|H5.24	TM6|H5	22	43	0.511628	0.42474	189	53			LPAR1	238	5.71	TM5	GNAI1	337	H5.9	H5	Gio
																						MC1R	301	7.56	TM7	GNAS	392	H5.24	H5	Gs	7.56|H5.24	TM7|H5	25	32	0.581395	0.303958	189	14			LPAR1	239	5.72	TM5	GNAI1	320	S6.2	S6	Gio
																						MC1R	207	5.58	TM5	GNAS	393	H5.25	H5	Gs	5.58|H5.25	TM5|H5	2	40	0.0465116	0.593398	189	106			LPAR1	239	5.72	TM5	GNAI1	337	H5.9	H5	Gio
																						MC1R	210	5.61	TM5	GNAS	393	H5.25	H5	Gs	5.61|H5.25	TM5|H5	26	40	0.604651	0.593398	189	106			LPAR1	239	5.72	TM5	GNAI1	338	H5.10	H5	Gio
																						MC1R	211	5.62	TM5	GNAS	393	H5.25	H5	Gs	5.62|H5.25	TM5|H5	8	40	0.186047	0.593398	189	106			LPAR1	239	5.72	TM5	GNAI1	340	H5.12	H5	Gio
																						MC1R	214	5.65	TM5	GNAS	393	H5.25	H5	Gs	5.65|H5.25	TM5|H5	33	40	0.767442	0.593398	189	106			LPAR1	239	5.72	TM5	GNAI1	341	H5.13	H5	Gio
																						MC1R	238	6.32	TM6	GNAS	393	H5.25	H5	Gs	6.32|H5.25	TM6|H5	16	43	0.372093	0.42474	189	53			LPAR1	252	6.29	TM6	GNAI1	345	H5.17	H5	Gio
																						MC1R	239	6.33	TM6	GNAS	393	H5.25	H5	Gs	6.33|H5.25	TM6|H5	19	43	0.44186	0.42474	189	53			LPAR1	252	6.29	TM6	GNAI1	348	H5.20	H5	Gio
																						MC1R	242	6.36	TM6	GNAS	393	H5.25	H5	Gs	6.36|H5.25	TM6|H5	38	43	0.883721	0.42474	189	53			LPAR1	252	6.29	TM6	GNAI1	354	H5.26	H5	Gio
																						MC1R	243	6.37	TM6	GNAS	393	H5.25	H5	Gs	6.37|H5.25	TM6|H5	17	43	0.395349	0.42474	189	53			LPAR1	255	6.32	TM6	GNAI1	354	H5.26	H5	Gio
																						MC1R	214	5.65	TM5	GNAS	394	H5.26	H5	Gs	5.65|H5.26	TM5|H5	30	40	0.697674	0.593398	189	106			LPAR1	256	6.33	TM6	GNAI1	348	H5.20	H5	Gio
																						MC1R	217	5.68	TM5	GNAS	394	H5.26	H5	Gs	5.68|H5.26	TM5|H5	28	40	0.651163	0.593398	189	106			LPAR1	256	6.33	TM6	GNAI1	353	H5.25	H5	Gio
																						MC1R	218	5.69	TM5	GNAS	394	H5.26	H5	Gs	5.69|H5.26	TM5|H5	25	40	0.581395	0.593398	189	106			LPAR1	256	6.33	TM6	GNAI1	354	H5.26	H5	Gio
																						MC1R	238	6.32	TM6	GNAS	394	H5.26	H5	Gs	6.32|H5.26	TM6|H5	30	43	0.697674	0.42474	189	53			LPAR1	259	6.36	TM6	GNAI1	352	H5.24	H5	Gio
																						MC1R	239	6.33	TM6	GNAS	394	H5.26	H5	Gs	6.33|H5.26	TM6|H5	16	43	0.372093	0.42474	189	53			LPAR1	259	6.36	TM6	GNAI1	353	H5.25	H5	Gio
																						TACR1	140	ICL2	ICL2	GNAS	35	HN.52	HN	Gs	ICL2|HN.52	ICL2|HN	16	30	0.372093	0.243982	22	61			LPAR1	311	7.53	TM7	GNAI1	352	H5.24	H5	Gio
																						TACR1	140	ICL2	ICL2	GNAS	38	hns1.2	hns1	Gs	ICL2|hns1.2	ICL2|hns1	18	40	0.418605	0.386314	16	61			LPAR1	314	7.56	TM7	GNAI1	352	H5.24	H5	Gio
																						TACR1	140	ICL2	ICL2	GNAS	39	hns1.3	hns1	Gs	ICL2|hns1.3	ICL2|hns1	20	40	0.465116	0.386314	16	61			LPAR1	314	7.56	TM7	GNAI1	354	H5.26	H5	Gio
																						TACR1	138	ICL2	ICL2	GNAS	41	S1.2	S1	Gs	ICL2|S1.2	ICL2|S1	13	29	0.302326	0.299325	4	61			LPAR1	315	8.47	H8	GNAI1	352	H5.24	H5	Gio
																						TACR1	138	ICL2	ICL2	GNAS	217	S3.1	S3	Gs	ICL2|S3.1	ICL2|S3	22	42	0.511628	0.425551	5	61			S1PR5	144	ICL2.54	ICL2	GNAI1	28	HN.52	HN	Gio
																						TACR1	139	ICL2	ICL2	GNAS	217	S3.1	S3	Gs	ICL2|S3.1	ICL2|S3	22	42	0.511628	0.425551	5	61			S1PR5	142	ICL2.52	ICL2	GNAI1	31	hns1.2	hns1	Gio
																						TACR1	239	6.26	TM6	GNAS	355	h4s6.11	h4s6	Gs	6.26|h4s6.11	TM6|h4s6	2	6	0.0465116	0.03433	42	53			S1PR5	143	ICL2.53	ICL2	GNAI1	31	hns1.2	hns1	Gio
																						TACR1	138	ICL2	ICL2	GNAS	376	H5.8	H5	Gs	ICL2|H5.8	ICL2|H5	5	42	0.116279	0.385416	189	61			S1PR5	144	ICL2.54	ICL2	GNAI1	31	hns1.2	hns1	Gio
																						TACR1	137	ICL2	ICL2	GNAS	379	H5.11	H5	Gs	ICL2|H5.11	ICL2|H5	6	42	0.139535	0.385416	189	61			S1PR5	141	ICL2.51	ICL2	GNAI1	32	hns1.3	hns1	Gio
																						TACR1	138	ICL2	ICL2	GNAS	379	H5.11	H5	Gs	ICL2|H5.11	ICL2|H5	6	42	0.139535	0.385416	189	61			S1PR5	142	ICL2.52	ICL2	GNAI1	32	hns1.3	hns1	Gio
																						TACR1	137	ICL2	ICL2	GNAS	380	H5.12	H5	Gs	ICL2|H5.12	ICL2|H5	20	42	0.465116	0.385416	189	61			S1PR5	144	ICL2.54	ICL2	GNAI1	32	hns1.3	hns1	Gio
																						TACR1	138	ICL2	ICL2	GNAS	380	H5.12	H5	Gs	ICL2|H5.12	ICL2|H5	20	42	0.465116	0.385416	189	61			S1PR5	142	ICL2.52	ICL2	GNAI1	33	S1.1	S1	Gio
																						TACR1	137	ICL2	ICL2	GNAS	381	H5.13	H5	Gs	ICL2|H5.13	ICL2|H5	1	42	0.0232558	0.385416	189	61			S1PR5	141	ICL2.51	ICL2	GNAI1	34	S1.2	S1	Gio
																						TACR1	137	ICL2	ICL2	GNAS	383	H5.15	H5	Gs	ICL2|H5.15	ICL2|H5	21	42	0.488372	0.385416	189	61			S1PR5	142	ICL2.52	ICL2	GNAI1	34	S1.2	S1	Gio
																						TACR1	138	ICL2	ICL2	GNAS	383	H5.15	H5	Gs	ICL2|H5.15	ICL2|H5	21	42	0.488372	0.385416	189	61			S1PR5	142	ICL2.52	ICL2	GNAI1	35	S1.3	S1	Gio
																						TACR1	133	3.53	TM3	GNAS	384	H5.16	H5	Gs	3.53|H5.16	TM3|H5	11	43	0.255814	0.742215	189	22			S1PR5	140	ICL2.50	ICL2	GNAI1	193	s2s3.2	s2s3	Gio
																						TACR1	134	3.54	TM3	GNAS	384	H5.16	H5	Gs	3.54|H5.16	TM3|H5	42	43	0.976744	0.742215	189	22			S1PR5	140	ICL2.50	ICL2	GNAI1	194	S3.1	S3	Gio
																						TACR1	137	ICL2	ICL2	GNAS	384	H5.16	H5	Gs	ICL2|H5.16	ICL2|H5	13	42	0.302326	0.385416	189	61			S1PR5	141	ICL2.51	ICL2	GNAI1	194	S3.1	S3	Gio
																						TACR1	239	6.26	TM6	GNAS	385	H5.17	H5	Gs	6.26|H5.17	TM6|H5	2	43	0.0465116	0.42474	189	53			S1PR5	142	ICL2.52	ICL2	GNAI1	219	h2s4.5	h2s4	Gio
																						TACR1	133	3.53	TM3	GNAS	387	H5.19	H5	Gs	3.53|H5.19	TM3|H5	42	43	0.976744	0.742215	189	22			S1PR5	226	5.72	TM5	GNAI1	336	H5.8	H5	Gio
																						TACR1	134	3.54	TM3	GNAS	387	H5.19	H5	Gs	3.54|H5.19	TM3|H5	42	43	0.976744	0.742215	189	22			S1PR5	225	5.71	TM5	GNAI1	337	H5.9	H5	Gio
																						TACR1	137	ICL2	ICL2	GNAS	387	H5.19	H5	Gs	ICL2|H5.19	ICL2|H5	14	42	0.325581	0.385416	189	61			S1PR5	226	5.72	TM5	GNAI1	337	H5.9	H5	Gio
																						TACR1	133	3.53	TM3	GNAS	388	H5.20	H5	Gs	3.53|H5.20	TM3|H5	3	43	0.0697674	0.742215	189	22			S1PR5	140	ICL2.50	ICL2	GNAI1	340	H5.12	H5	Gio
																						TACR1	134	3.54	TM3	GNAS	388	H5.20	H5	Gs	3.54|H5.20	TM3|H5	40	43	0.930233	0.742215	189	22			S1PR5	222	5.68	TM5	GNAI1	340	H5.12	H5	Gio
																						TACR1	242	6.29	TM6	GNAS	388	H5.20	H5	Gs	6.29|H5.20	TM6|H5	6	43	0.139535	0.42474	189	53			S1PR5	223	5.69	TM5	GNAI1	340	H5.12	H5	Gio
																						TACR1	243	6.3	TM6	GNAS	388	H5.20	H5	Gs	6.30|H5.20	TM6|H5	4	43	0.0930233	0.42474	189	53			S1PR5	226	5.72	TM5	GNAI1	340	H5.12	H5	Gio
																						TACR1	246	6.33	TM6	GNAS	388	H5.20	H5	Gs	6.33|H5.20	TM6|H5	10	43	0.232558	0.42474	189	53			S1PR5	223	5.69	TM5	GNAI1	341	H5.13	H5	Gio
																						TACR1	65	2.37	TM2	GNAS	390	H5.22	H5	Gs	2.37|H5.22	TM2|H5	14	31	0.325581	0.453622	189	17			S1PR5	226	5.72	TM5	GNAI1	341	H5.13	H5	Gio
																						TACR1	67	2.39	TM2	GNAS	390	H5.22	H5	Gs	2.39|H5.22	TM2|H5	29	31	0.674419	0.453622	189	17			S1PR5	140	ICL2.50	ICL2	GNAI1	343	H5.15	H5	Gio
																						TACR1	133	3.53	TM3	GNAS	390	H5.22	H5	Gs	3.53|H5.22	TM3|H5	9	43	0.209302	0.742215	189	22			S1PR5	141	ICL2.51	ICL2	GNAI1	343	H5.15	H5	Gio
																						TACR1	67	2.39	TM2	GNAS	391	H5.23	H5	Gs	2.39|H5.23	TM2|H5	25	31	0.581395	0.453622	189	17			S1PR5	142	ICL2.52	ICL2	GNAI1	343	H5.15	H5	Gio
																						TACR1	129	3.49	TM3	GNAS	391	H5.23	H5	Gs	3.49|H5.23	TM3|H5	1	43	0.0232558	0.742215	189	22			S1PR5	219	5.65	TM5	GNAI1	344	H5.16	H5	Gio
																						TACR1	130	3.5	TM3	GNAS	391	H5.23	H5	Gs	3.50|H5.23	TM3|H5	40	43	0.930233	0.742215	189	22			S1PR5	222	5.68	TM5	GNAI1	344	H5.16	H5	Gio
																						TACR1	133	3.53	TM3	GNAS	391	H5.23	H5	Gs	3.53|H5.23	TM3|H5	8	43	0.186047	0.742215	189	22			S1PR5	223	5.69	TM5	GNAI1	344	H5.16	H5	Gio
																						TACR1	63	ICL1.50	ICL1	GNAS	392	H5.24	H5	Gs	ICL1.50|H5.24	ICL1|H5	1	3	0.0232558	0.0232558	189	6			S1PR5	142	ICL2.52	ICL2	GNAI1	346	H5.18	H5	Gio
																						TACR1	67	2.39	TM2	GNAS	392	H5.24	H5	Gs	2.39|H5.24	TM2|H5	2	31	0.0465116	0.453622	189	17			S1PR5	143	ICL2.53	ICL2	GNAI1	346	H5.18	H5	Gio
																						TACR1	68	2.4	TM2	GNAS	392	H5.24	H5	Gs	2.40|H5.24	TM2|H5	1	31	0.0232558	0.453622	189	17			S1PR5	136	3.53	TM3	GNAI1	347	H5.19	H5	Gio
																						TACR1	71	2.43	TM2	GNAS	392	H5.24	H5	Gs	2.43|H5.24	TM2|H5	1	31	0.0232558	0.453622	189	17			S1PR5	137	3.54	TM3	GNAI1	347	H5.19	H5	Gio
																						TACR1	305	7.53	TM7	GNAS	392	H5.24	H5	Gs	7.53|H5.24	TM7|H5	3	32	0.0697674	0.303958	189	14			S1PR5	139	3.56	TM3	GNAI1	347	H5.19	H5	Gio
																						TACR1	308	7.56	TM7	GNAS	392	H5.24	H5	Gs	7.56|H5.24	TM7|H5	25	32	0.581395	0.303958	189	14			S1PR5	137	3.54	TM3	GNAI1	348	H5.20	H5	Gio
																						TACR1	309	8.47	H8	GNAS	392	H5.24	H5	Gs	8.47|H5.24	H8|H5	32	40	0.744186	0.428369	189	22			S1PR5	249	6.33	TM6	GNAI1	348	H5.20	H5	Gio
																						TACR1	311	8.49	H8	GNAS	392	H5.24	H5	Gs	8.49|H5.24	H8|H5	9	40	0.209302	0.428369	189	22			S1PR5	69	2.37	TM2	GNAI1	350	H5.22	H5	Gio
																						TACR1	312	8.5	H8	GNAS	392	H5.24	H5	Gs	8.50|H5.24	H8|H5	2	40	0.0465116	0.428369	189	22			S1PR5	71	2.39	TM2	GNAI1	350	H5.22	H5	Gio
																						TACR1	130	3.5	TM3	GNAS	393	H5.25	H5	Gs	3.50|H5.25	TM3|H5	2	43	0.0465116	0.742215	189	22			S1PR5	136	3.53	TM3	GNAI1	350	H5.22	H5	Gio
																						TACR1	134	3.54	TM3	GNAS	393	H5.25	H5	Gs	3.54|H5.25	TM3|H5	7	43	0.162791	0.742215	189	22			S1PR5	71	2.39	TM2	GNAI1	351	H5.23	H5	Gio
																						TACR1	246	6.33	TM6	GNAS	393	H5.25	H5	Gs	6.33|H5.25	TM6|H5	19	43	0.44186	0.42474	189	53			S1PR5	133	3.5	TM3	GNAI1	351	H5.23	H5	Gio
																						TACR1	249	6.36	TM6	GNAS	393	H5.25	H5	Gs	6.36|H5.25	TM6|H5	38	43	0.883721	0.42474	189	53			S1PR5	136	3.53	TM3	GNAI1	351	H5.23	H5	Gio
																						TACR1	308	7.56	TM7	GNAS	393	H5.25	H5	Gs	7.56|H5.25	TM7|H5	4	32	0.0930233	0.303958	189	14			S1PR5	137	3.54	TM3	GNAI1	351	H5.23	H5	Gio
																						TACR1	309	8.47	H8	GNAS	393	H5.25	H5	Gs	8.47|H5.25	H8|H5	4	40	0.0930233	0.428369	189	22			S1PR5	71	2.39	TM2	GNAI1	352	H5.24	H5	Gio
																						TACR1	242	6.29	TM6	GNAS	394	H5.26	H5	Gs	6.29|H5.26	TM6|H5	8	43	0.186047	0.42474	189	53			S1PR5	133	3.5	TM3	GNAI1	352	H5.24	H5	Gio
																						TACR1	243	6.3	TM6	GNAS	394	H5.26	H5	Gs	6.30|H5.26	TM6|H5	2	43	0.0465116	0.42474	189	53			S1PR5	308	7.55	TM7	GNAI1	352	H5.24	H5	Gio
																						TACR1	245	6.32	TM6	GNAS	394	H5.26	H5	Gs	6.32|H5.26	TM6|H5	30	43	0.697674	0.42474	189	53			S1PR5	309	7.56	TM7	GNAI1	352	H5.24	H5	Gio
																						TACR1	246	6.33	TM6	GNAS	394	H5.26	H5	Gs	6.33|H5.26	TM6|H5	16	43	0.372093	0.42474	189	53			S1PR5	133	3.5	TM3	GNAI1	353	H5.25	H5	Gio
																						TACR1	308	7.56	TM7	GNAS	394	H5.26	H5	Gs	7.56|H5.26	TM7|H5	1	32	0.0232558	0.303958	189	14			S1PR5	249	6.33	TM6	GNAI1	353	H5.25	H5	Gio
																						TACR1	309	8.47	H8	GNAS	394	H5.26	H5	Gs	8.47|H5.26	H8|H5	2	40	0.0465116	0.428369	189	22			S1PR5	252	6.36	TM6	GNAI1	353	H5.25	H5	Gio
																						TACR1	310	8.48	H8	GNAS	394	H5.26	H5	Gs	8.48|H5.26	H8|H5	2	40	0.0465116	0.428369	189	22			S1PR5	253	6.37	TM6	GNAI1	353	H5.25	H5	Gio
																						ADRB1	151	ICL2.55	ICL2	GNAS	35	HN.52	HN	Gs	ICL2.55|HN.52	ICL2|HN	12	30	0.27907	0.243982	22	61			S1PR5	248	6.32	TM6	GNAI1	354	H5.26	H5	Gio
																						ADRB1	150	ICL2.54	ICL2	GNAS	38	hns1.2	hns1	Gs	ICL2.54|hns1.2	ICL2|hns1	18	40	0.418605	0.386314	16	61			S1PR5	249	6.33	TM6	GNAI1	354	H5.26	H5	Gio
																						ADRB1	151	ICL2.55	ICL2	GNAS	38	hns1.2	hns1	Gs	ICL2.55|hns1.2	ICL2|hns1	8	40	0.186047	0.386314	16	61			S1PR5	252	6.36	TM6	GNAI1	354	H5.26	H5	Gio
																						ADRB1	150	ICL2.54	ICL2	GNAS	39	hns1.3	hns1	Gs	ICL2.54|hns1.3	ICL2|hns1	15	40	0.348837	0.386314	16	61			S1PR5	308	7.55	TM7	GNAI1	354	H5.26	H5	Gio
																						ADRB1	151	ICL2.55	ICL2	GNAS	39	hns1.3	hns1	Gs	ICL2.55|hns1.3	ICL2|hns1	18	40	0.418605	0.386314	16	61			ADRA2A	161	4.38	TM4	GNAO1	28	HN.52	HN	Gio
																						ADRB1	147	ICL2.51	ICL2	GNAS	41	S1.2	S1	Gs	ICL2.51|S1.2	ICL2|S1	15	29	0.348837	0.299325	4	61			ADRA2A	162	4.39	TM4	GNAO1	28	HN.52	HN	Gio
																						ADRB1	147	ICL2.51	ICL2	GNAS	217	S3.1	S3	Gs	ICL2.51|S3.1	ICL2|S3	20	42	0.465116	0.425551	5	61			ADRA2A	157	ICL2.54	ICL2	GNAO1	32	hns1.3	hns1	Gio
																						ADRB1	241	5.72	TM5	GNAS	358	h4s6.20	h4s6	Gs	5.72|h4s6.20	TM5|h4s6	16	18	0.372093	0.174955	42	106			ADRA2A	158	ICL2.55	ICL2	GNAO1	32	hns1.3	hns1	Gio
																						ADRB1	146	ICL2.50	ICL2	GNAS	380	H5.12	H5	Gs	ICL2.50|H5.12	ICL2|H5	20	42	0.465116	0.385416	189	61			ADRA2A	154	ICL2.51	ICL2	GNAO1	193	s2s3.1	s2s3	Gio
																						ADRB1	147	ICL2.51	ICL2	GNAS	380	H5.12	H5	Gs	ICL2.51|H5.12	ICL2|H5	20	42	0.465116	0.385416	189	61			ADRA2A	158	ICL2.55	ICL2	GNAO1	194	s2s3.2	s2s3	Gio
																						ADRB1	237	5.68	TM5	GNAS	381	H5.13	H5	Gs	5.68|H5.13	TM5|H5	30	40	0.697674	0.593398	189	106			ADRA2A	154	ICL2.51	ICL2	GNAO1	195	S3.1	S3	Gio
																						ADRB1	240	5.71	TM5	GNAS	381	H5.13	H5	Gs	5.71|H5.13	TM5|H5	11	40	0.255814	0.593398	189	106			ADRA2A	378	6.24	TM6	GNAO1	315	h4s6.9	h4s6	Gio
																						ADRB1	146	ICL2.50	ICL2	GNAS	383	H5.15	H5	Gs	ICL2.50|H5.15	ICL2|H5	20	42	0.465116	0.385416	189	61			ADRA2A	379	6.25	TM6	GNAO1	315	h4s6.9	h4s6	Gio
																						ADRB1	147	ICL2.51	ICL2	GNAS	383	H5.15	H5	Gs	ICL2.51|H5.15	ICL2|H5	20	42	0.465116	0.385416	189	61			ADRA2A	380	6.26	TM6	GNAO1	315	h4s6.9	h4s6	Gio
																						ADRB1	143	3.54	TM3	GNAS	384	H5.16	H5	Gs	3.54|H5.16	TM3|H5	42	43	0.976744	0.742215	189	22			ADRA2A	153	ICL2.50	ICL2	GNAO1	340	H5.12	H5	Gio
																						ADRB1	146	ICL2.50	ICL2	GNAS	384	H5.16	H5	Gs	ICL2.50|H5.16	ICL2|H5	20	42	0.465116	0.385416	189	61			ADRA2A	154	ICL2.51	ICL2	GNAO1	340	H5.12	H5	Gio
																						ADRB1	233	5.64	TM5	GNAS	384	H5.16	H5	Gs	5.64|H5.16	TM5|H5	30	40	0.697674	0.593398	189	106			ADRA2A	153	ICL2.50	ICL2	GNAO1	343	H5.15	H5	Gio
																						ADRB1	237	5.68	TM5	GNAS	384	H5.16	H5	Gs	5.68|H5.16	TM5|H5	33	40	0.767442	0.593398	189	106			ADRA2A	154	ICL2.51	ICL2	GNAO1	343	H5.15	H5	Gio
																						ADRB1	237	5.68	TM5	GNAS	385	H5.17	H5	Gs	5.68|H5.17	TM5|H5	32	40	0.744186	0.593398	189	106			ADRA2A	157	ICL2.54	ICL2	GNAO1	343	H5.15	H5	Gio
																						ADRB1	241	5.72	TM5	GNAS	385	H5.17	H5	Gs	5.72|H5.17	TM5|H5	5	40	0.116279	0.593398	189	106			ADRA2A	150	3.54	TM3	GNAO1	344	H5.16	H5	Gio
																						ADRB1	139	3.5	TM3	GNAS	387	H5.19	H5	Gs	3.50|H5.19	TM3|H5	19	43	0.44186	0.742215	189	22			ADRA2A	153	ICL2.50	ICL2	GNAO1	344	H5.16	H5	Gio
																						ADRB1	142	3.53	TM3	GNAS	387	H5.19	H5	Gs	3.53|H5.19	TM3|H5	42	43	0.976744	0.742215	189	22			ADRA2A	149	3.53	TM3	GNAO1	347	H5.19	H5	Gio
																						ADRB1	143	3.54	TM3	GNAS	387	H5.19	H5	Gs	3.54|H5.19	TM3|H5	42	43	0.976744	0.742215	189	22			ADRA2A	150	3.54	TM3	GNAO1	347	H5.19	H5	Gio
																						ADRB1	146	ICL2.50	ICL2	GNAS	387	H5.19	H5	Gs	ICL2.50|H5.19	ICL2|H5	20	42	0.465116	0.385416	189	61			ADRA2A	153	ICL2.50	ICL2	GNAO1	347	H5.19	H5	Gio
																						ADRB1	143	3.54	TM3	GNAS	388	H5.20	H5	Gs	3.54|H5.20	TM3|H5	40	43	0.930233	0.742215	189	22			ADRA2A	150	3.54	TM3	GNAO1	348	H5.20	H5	Gio
																						ADRB1	233	5.64	TM5	GNAS	388	H5.20	H5	Gs	5.64|H5.20	TM5|H5	17	40	0.395349	0.593398	189	106			ADRA2A	238	5.65	TM5	GNAO1	348	H5.20	H5	Gio
																						ADRB1	234	5.65	TM5	GNAS	388	H5.20	H5	Gs	5.65|H5.20	TM5|H5	37	40	0.860465	0.593398	189	106			ADRA2A	444	7.56	TM7	GNAO1	350	H5.22	H5	Gio
																						ADRB1	237	5.68	TM5	GNAS	388	H5.20	H5	Gs	5.68|H5.20	TM5|H5	32	40	0.744186	0.593398	189	106			ADRA2A	445	8.47	H8	GNAO1	350	H5.22	H5	Gio
																						ADRB1	139	3.5	TM3	GNAS	391	H5.23	H5	Gs	3.50|H5.23	TM3|H5	40	43	0.930233	0.742215	189	22			ADRA2A	447	8.49	H8	GNAO1	350	H5.22	H5	Gio
																						ADRB1	230	5.61	TM5	GNAS	391	H5.23	H5	Gs	5.61|H5.23	TM5|H5	6	40	0.139535	0.593398	189	106			ADRA2A	146	3.5	TM3	GNAO1	351	H5.23	H5	Gio
																						ADRB1	291	6.36	TM6	GNAS	391	H5.23	H5	Gs	6.36|H5.23	TM6|H5	16	43	0.372093	0.42474	189	53			ADRA2A	390	6.36	TM6	GNAO1	351	H5.23	H5	Gio
																						ADRB1	287	6.32	TM6	GNAS	392	H5.24	H5	Gs	6.32|H5.24	TM6|H5	12	43	0.27907	0.42474	189	53			ADRA2A	394	6.4	TM6	GNAO1	351	H5.23	H5	Gio
																						ADRB1	291	6.36	TM6	GNAS	392	H5.24	H5	Gs	6.36|H5.24	TM6|H5	22	43	0.511628	0.42474	189	53			ADRA2A	441	7.53	TM7	GNAO1	351	H5.23	H5	Gio
																						ADRB1	345	7.55	TM7	GNAS	392	H5.24	H5	Gs	7.55|H5.24	TM7|H5	4	32	0.0930233	0.303958	189	14			ADRA2A	444	7.56	TM7	GNAO1	351	H5.23	H5	Gio
																						ADRB1	346	8.47	H8	GNAS	392	H5.24	H5	Gs	8.47|H5.24	H8|H5	32	40	0.744186	0.428369	189	22			ADRA2A	445	8.47	H8	GNAO1	351	H5.23	H5	Gio
																						ADRB1	230	5.61	TM5	GNAS	393	H5.25	H5	Gs	5.61|H5.25	TM5|H5	26	40	0.604651	0.593398	189	106			ADRA2A	387	6.33	TM6	GNAO1	352	H5.24	H5	Gio
																						ADRB1	234	5.65	TM5	GNAS	393	H5.25	H5	Gs	5.65|H5.25	TM5|H5	33	40	0.767442	0.593398	189	106			ADRA2A	390	6.36	TM6	GNAO1	352	H5.24	H5	Gio
																						ADRB1	287	6.32	TM6	GNAS	393	H5.25	H5	Gs	6.32|H5.25	TM6|H5	16	43	0.372093	0.42474	189	53			ADRA2A	444	7.56	TM7	GNAO1	352	H5.24	H5	Gio
																						ADRB1	288	6.33	TM6	GNAS	393	H5.25	H5	Gs	6.33|H5.25	TM6|H5	19	43	0.44186	0.42474	189	53			ADRA2A	238	5.65	TM5	GNAO1	353	H5.25	H5	Gio
																						ADRB1	291	6.36	TM6	GNAS	393	H5.25	H5	Gs	6.36|H5.25	TM6|H5	38	43	0.883721	0.42474	189	53			ADRA2A	387	6.33	TM6	GNAO1	353	H5.25	H5	Gio
																						ADRB1	292	6.37	TM6	GNAS	393	H5.25	H5	Gs	6.37|H5.25	TM6|H5	17	43	0.395349	0.42474	189	53			ADRA2A	390	6.36	TM6	GNAO1	353	H5.25	H5	Gio
																						ADRB1	234	5.65	TM5	GNAS	394	H5.26	H5	Gs	5.65|H5.26	TM5|H5	30	40	0.697674	0.593398	189	106			ADRA2A	391	6.37	TM6	GNAO1	353	H5.25	H5	Gio
																						ADRB1	237	5.68	TM5	GNAS	394	H5.26	H5	Gs	5.68|H5.26	TM5|H5	28	40	0.651163	0.593398	189	106			ADRA2A	444	7.56	TM7	GNAO1	353	H5.25	H5	Gio
																						ADRB1	238	5.69	TM5	GNAS	394	H5.26	H5	Gs	5.69|H5.26	TM5|H5	25	40	0.581395	0.593398	189	106			ADRA2A	383	6.29	TM6	GNAO1	354	H5.26	H5	Gio
																						ADRB1	241	5.72	TM5	GNAS	394	H5.26	H5	Gs	5.72|H5.26	TM5|H5	7	40	0.162791	0.593398	189	106			ADRA2A	386	6.32	TM6	GNAO1	354	H5.26	H5	Gio
																						ADRB1	284	6.29	TM6	GNAS	394	H5.26	H5	Gs	6.29|H5.26	TM6|H5	8	43	0.186047	0.42474	189	53			ADRA2A	387	6.33	TM6	GNAO1	354	H5.26	H5	Gio
																						ADRB1	287	6.32	TM6	GNAS	394	H5.26	H5	Gs	6.32|H5.26	TM6|H5	30	43	0.697674	0.42474	189	53			GPR139	58	ICL1.52	ICL1	GNAI1	24	HN.48	HN	Gio
																						ADRB1	288	6.33	TM6	GNAS	394	H5.26	H5	Gs	6.33|H5.26	TM6|H5	16	43	0.372093	0.42474	189	53			GPR139	143	4.4	TM4	GNAI1	24	HN.48	HN	Gio
																						ADRB3	147	ICL2.55	ICL2	GNAS	35	HN.52	HN	Gs	ICL2.55|HN.52	ICL2|HN	12	30	0.27907	0.243982	22	61			GPR139	137	ICL2.54	ICL2	GNAI1	28	HN.52	HN	Gio
																						ADRB3	150	4.38	TM4	GNAS	35	HN.52	HN	Gs	4.38|HN.52	TM4|HN	11	15	0.255814	0.139535	22	20			GPR139	141	4.38	TM4	GNAI1	28	HN.52	HN	Gio
																						ADRB3	146	ICL2.54	ICL2	GNAS	38	hns1.2	hns1	Gs	ICL2.54|hns1.2	ICL2|hns1	18	40	0.418605	0.386314	16	61			GPR139	143	4.4	TM4	GNAI1	28	HN.52	HN	Gio
																						ADRB3	147	ICL2.55	ICL2	GNAS	38	hns1.2	hns1	Gs	ICL2.55|hns1.2	ICL2|hns1	8	40	0.186047	0.386314	16	61			GPR139	137	ICL2.54	ICL2	GNAI1	31	hns1.2	hns1	Gio
																						ADRB3	144	ICL2.52	ICL2	GNAS	39	hns1.3	hns1	Gs	ICL2.52|hns1.3	ICL2|hns1	5	40	0.116279	0.386314	16	61			GPR139	141	4.38	TM4	GNAI1	31	hns1.2	hns1	Gio
																						ADRB3	146	ICL2.54	ICL2	GNAS	39	hns1.3	hns1	Gs	ICL2.54|hns1.3	ICL2|hns1	15	40	0.348837	0.386314	16	61			GPR139	137	ICL2.54	ICL2	GNAI1	32	hns1.3	hns1	Gio
																						ADRB3	147	ICL2.55	ICL2	GNAS	39	hns1.3	hns1	Gs	ICL2.55|hns1.3	ICL2|hns1	18	40	0.418605	0.386314	16	61			GPR139	138	ICL2.55	ICL2	GNAI1	32	hns1.3	hns1	Gio
																						ADRB3	143	ICL2.51	ICL2	GNAS	41	S1.2	S1	Gs	ICL2.51|S1.2	ICL2|S1	15	29	0.348837	0.299325	4	61			GPR139	134	ICL2.51	ICL2	GNAI1	192	s2s3.1	s2s3	Gio
																						ADRB3	143	ICL2.51	ICL2	GNAS	215	s2s3.1	s2s3	Gs	ICL2.51|s2s3.1	ICL2|s2s3	15	35	0.348837	0.281829	6	61			GPR139	134	ICL2.51	ICL2	GNAI1	193	s2s3.2	s2s3	Gio
																						ADRB3	144	ICL2.52	ICL2	GNAS	216	s2s3.2	s2s3	Gs	ICL2.52|s2s3.2	ICL2|s2s3	11	35	0.255814	0.281829	6	61			GPR139	134	ICL2.51	ICL2	GNAI1	194	S3.1	S3	Gio
																						ADRB3	143	ICL2.51	ICL2	GNAS	217	S3.1	S3	Gs	ICL2.51|S3.1	ICL2|S3	20	42	0.465116	0.425551	5	61			GPR139	217	ICL3	ICL3	GNAI1	318	h4s6.12	h4s6	Gio
																						ADRB3	144	ICL2.52	ICL2	GNAS	217	S3.1	S3	Gs	ICL2.52|S3.1	ICL2|S3	12	42	0.27907	0.425551	5	61			GPR139	214	ICL3	ICL3	GNAI1	337	H5.9	H5	Gio
																						ADRB3	244	ICL3	ICL3	GNAS	343	H4.23	H4	Gs	ICL3|H4.23	ICL3|H4	5	13	0.116279	0.153277	42	18			GPR139	216	ICL3	ICL3	GNAI1	337	H5.9	H5	Gio
																						ADRB3	244	ICL3	ICL3	GNAS	346	H4.26	H4	Gs	ICL3|H4.26	ICL3|H4	9	13	0.209302	0.153277	42	18			GPR139	133	ICL2.50	ICL2	GNAI1	340	H5.12	H5	Gio
																						ADRB3	245	ICL3	ICL3	GNAS	346	H4.26	H4	Gs	ICL3|H4.26	ICL3|H4	9	13	0.209302	0.153277	42	18			GPR139	134	ICL2.51	ICL2	GNAI1	340	H5.12	H5	Gio
																						ADRB3	244	ICL3	ICL3	GNAS	347	H4.27	H4	Gs	ICL3|H4.27	ICL3|H4	7	13	0.162791	0.153277	42	18			GPR139	214	ICL3	ICL3	GNAI1	340	H5.12	H5	Gio
																						ADRB3	245	ICL3	ICL3	GNAS	347	H4.27	H4	Gs	ICL3|H4.27	ICL3|H4	7	13	0.162791	0.153277	42	18			GPR139	214	ICL3	ICL3	GNAI1	341	H5.13	H5	Gio
																						ADRB3	241	5.75	TM5	GNAS	350	h4s6.3	h4s6	Gs	5.75|h4s6.3	TM5|h4s6	6	18	0.139535	0.174955	42	106			GPR139	216	ICL3	ICL3	GNAI1	341	H5.13	H5	Gio
																						ADRB3	242	5.76	TM5	GNAS	350	h4s6.3	h4s6	Gs	5.76|h4s6.3	TM5|h4s6	10	18	0.232558	0.174955	42	106			GPR139	217	ICL3	ICL3	GNAI1	341	H5.13	H5	Gio
																						ADRB3	243	ICL3	ICL3	GNAS	350	h4s6.3	h4s6	Gs	ICL3|h4s6.3	ICL3|h4s6	14	20	0.325581	0.225631	42	18			GPR139	133	ICL2.50	ICL2	GNAI1	343	H5.15	H5	Gio
																						ADRB3	244	ICL3	ICL3	GNAS	350	h4s6.3	h4s6	Gs	ICL3|h4s6.3	ICL3|h4s6	14	20	0.325581	0.225631	42	18			GPR139	134	ICL2.51	ICL2	GNAI1	343	H5.15	H5	Gio
																						ADRB3	245	ICL3	ICL3	GNAS	350	h4s6.3	h4s6	Gs	ICL3|h4s6.3	ICL3|h4s6	14	20	0.325581	0.225631	42	18			GPR139	136	ICL2.53	ICL2	GNAI1	343	H5.15	H5	Gio
																						ADRB3	245	ICL3	ICL3	GNAS	351	h4s6.4	h4s6	Gs	ICL3|h4s6.4	ICL3|h4s6	4	20	0.0930233	0.225631	42	18			GPR139	130	3.54	TM3	GNAI1	344	H5.16	H5	Gio
																						ADRB3	238	5.72	TM5	GNAS	355	h4s6.11	h4s6	Gs	5.72|h4s6.11	TM5|h4s6	3	18	0.0697674	0.174955	42	106			GPR139	133	ICL2.50	ICL2	GNAI1	344	H5.16	H5	Gio
																						ADRB3	242	5.76	TM5	GNAS	355	h4s6.11	h4s6	Gs	5.76|h4s6.11	TM5|h4s6	1	18	0.0232558	0.174955	42	106			GPR139	214	ICL3	ICL3	GNAI1	344	H5.16	H5	Gio
																						ADRB3	238	5.72	TM5	GNAS	358	h4s6.20	h4s6	Gs	5.72|h4s6.20	TM5|h4s6	16	18	0.372093	0.174955	42	106			GPR139	222	6.29	TM6	GNAI1	345	H5.17	H5	Gio
																						ADRB3	241	5.75	TM5	GNAS	358	h4s6.20	h4s6	Gs	5.75|h4s6.20	TM5|h4s6	5	18	0.116279	0.174955	42	106			GPR139	129	3.53	TM3	GNAI1	347	H5.19	H5	Gio
																						ADRB3	143	ICL2.51	ICL2	GNAS	376	H5.8	H5	Gs	ICL2.51|H5.8	ICL2|H5	9	42	0.209302	0.385416	189	61			GPR139	130	3.54	TM3	GNAI1	347	H5.19	H5	Gio
																						ADRB3	143	ICL2.51	ICL2	GNAS	379	H5.11	H5	Gs	ICL2.51|H5.11	ICL2|H5	15	42	0.348837	0.385416	189	61			GPR139	133	ICL2.50	ICL2	GNAI1	347	H5.19	H5	Gio
																						ADRB3	142	ICL2.50	ICL2	GNAS	380	H5.12	H5	Gs	ICL2.50|H5.12	ICL2|H5	20	42	0.465116	0.385416	189	61			GPR139	136	ICL2.53	ICL2	GNAI1	347	H5.19	H5	Gio
																						ADRB3	143	ICL2.51	ICL2	GNAS	380	H5.12	H5	Gs	ICL2.51|H5.12	ICL2|H5	20	42	0.465116	0.385416	189	61			GPR139	129	3.53	TM3	GNAI1	348	H5.20	H5	Gio
																						ADRB3	234	5.68	TM5	GNAS	381	H5.13	H5	Gs	5.68|H5.13	TM5|H5	30	40	0.697674	0.593398	189	106			GPR139	130	3.54	TM3	GNAI1	348	H5.20	H5	Gio
																						ADRB3	142	ICL2.50	ICL2	GNAS	383	H5.15	H5	Gs	ICL2.50|H5.15	ICL2|H5	20	42	0.465116	0.385416	189	61			GPR139	222	6.29	TM6	GNAI1	348	H5.20	H5	Gio
																						ADRB3	143	ICL2.51	ICL2	GNAS	383	H5.15	H5	Gs	ICL2.51|H5.15	ICL2|H5	20	42	0.465116	0.385416	189	61			GPR139	226	6.33	TM6	GNAI1	348	H5.20	H5	Gio
																						ADRB3	139	3.54	TM3	GNAS	384	H5.16	H5	Gs	3.54|H5.16	TM3|H5	42	43	0.976744	0.742215	189	22			GPR139	289	8.47	H8	GNAI1	349	H5.21	H5	Gio
																						ADRB3	140	3.55	TM3	GNAS	384	H5.16	H5	Gs	3.55|H5.16	TM3|H5	7	43	0.162791	0.742215	189	22			GPR139	290	8.48	H8	GNAI1	349	H5.21	H5	Gio
																						ADRB3	142	ICL2.50	ICL2	GNAS	384	H5.16	H5	Gs	ICL2.50|H5.16	ICL2|H5	20	42	0.465116	0.385416	189	61			GPR139	291	8.49	H8	GNAI1	349	H5.21	H5	Gio
																						ADRB3	230	5.64	TM5	GNAS	384	H5.16	H5	Gs	5.64|H5.16	TM5|H5	30	40	0.697674	0.593398	189	106			GPR139	60	2.37	TM2	GNAI1	350	H5.22	H5	Gio
																						ADRB3	234	5.68	TM5	GNAS	384	H5.16	H5	Gs	5.68|H5.16	TM5|H5	33	40	0.767442	0.593398	189	106			GPR139	62	2.39	TM2	GNAI1	350	H5.22	H5	Gio
																						ADRB3	234	5.68	TM5	GNAS	385	H5.17	H5	Gs	5.68|H5.17	TM5|H5	32	40	0.744186	0.593398	189	106			GPR139	129	3.53	TM3	GNAI1	350	H5.22	H5	Gio
																						ADRB3	238	5.72	TM5	GNAS	385	H5.17	H5	Gs	5.72|H5.17	TM5|H5	5	40	0.116279	0.593398	189	106			GPR139	291	8.49	H8	GNAI1	350	H5.22	H5	Gio
																						ADRB3	142	ICL2.50	ICL2	GNAS	386	H5.18	H5	Gs	ICL2.50|H5.18	ICL2|H5	6	42	0.139535	0.385416	189	61			GPR139	62	2.39	TM2	GNAI1	351	H5.23	H5	Gio
																						ADRB3	135	3.5	TM3	GNAS	387	H5.19	H5	Gs	3.50|H5.19	TM3|H5	19	43	0.44186	0.742215	189	22			GPR139	125	3.49	TM3	GNAI1	351	H5.23	H5	Gio
																						ADRB3	138	3.53	TM3	GNAS	387	H5.19	H5	Gs	3.53|H5.19	TM3|H5	42	43	0.976744	0.742215	189	22			GPR139	126	3.5	TM3	GNAI1	351	H5.23	H5	Gio
																						ADRB3	139	3.54	TM3	GNAS	387	H5.19	H5	Gs	3.54|H5.19	TM3|H5	42	43	0.976744	0.742215	189	22			GPR139	129	3.53	TM3	GNAI1	351	H5.23	H5	Gio
																						ADRB3	142	ICL2.50	ICL2	GNAS	387	H5.19	H5	Gs	ICL2.50|H5.19	ICL2|H5	20	42	0.465116	0.385416	189	61			GPR139	130	3.54	TM3	GNAI1	351	H5.23	H5	Gio
																						ADRB3	145	ICL2.53	ICL2	GNAS	387	H5.19	H5	Gs	ICL2.53|H5.19	ICL2|H5	7	42	0.162791	0.385416	189	61			GPR139	289	8.47	H8	GNAI1	351	H5.23	H5	Gio
																						ADRB3	139	3.54	TM3	GNAS	388	H5.20	H5	Gs	3.54|H5.20	TM3|H5	40	43	0.930233	0.742215	189	22			GPR139	62	2.39	TM2	GNAI1	352	H5.24	H5	Gio
																						ADRB3	230	5.64	TM5	GNAS	388	H5.20	H5	Gs	5.64|H5.20	TM5|H5	17	40	0.395349	0.593398	189	106			GPR139	229	6.36	TM6	GNAI1	352	H5.24	H5	Gio
																						ADRB3	231	5.65	TM5	GNAS	388	H5.20	H5	Gs	5.65|H5.20	TM5|H5	37	40	0.860465	0.593398	189	106			GPR139	288	7.56	TM7	GNAI1	352	H5.24	H5	Gio
																						ADRB3	234	5.68	TM5	GNAS	388	H5.20	H5	Gs	5.68|H5.20	TM5|H5	32	40	0.744186	0.593398	189	106			GPR139	289	8.47	H8	GNAI1	352	H5.24	H5	Gio
																						ADRB3	290	6.33	TM6	GNAS	388	H5.20	H5	Gs	6.33|H5.20	TM6|H5	10	43	0.232558	0.42474	189	53			GPR139	290	8.48	H8	GNAI1	352	H5.24	H5	Gio
																						ADRB3	349	8.47	H8	GNAS	390	H5.22	H5	Gs	8.47|H5.22	H8|H5	10	40	0.232558	0.428369	189	22			GPR139	291	8.49	H8	GNAI1	352	H5.24	H5	Gio
																						ADRB3	135	3.5	TM3	GNAS	391	H5.23	H5	Gs	3.50|H5.23	TM3|H5	40	43	0.930233	0.742215	189	22			GPR139	292	8.5	H8	GNAI1	352	H5.24	H5	Gio
																						ADRB3	138	3.53	TM3	GNAS	391	H5.23	H5	Gs	3.53|H5.23	TM3|H5	8	43	0.186047	0.742215	189	22			GPR139	126	3.5	TM3	GNAI1	353	H5.25	H5	Gio
																						ADRB3	139	3.54	TM3	GNAS	391	H5.23	H5	Gs	3.54|H5.23	TM3|H5	13	43	0.302326	0.742215	189	22			GPR139	130	3.54	TM3	GNAI1	353	H5.25	H5	Gio
																						ADRB3	293	6.36	TM6	GNAS	391	H5.23	H5	Gs	6.36|H5.23	TM6|H5	16	43	0.372093	0.42474	189	53			GPR139	222	6.29	TM6	GNAI1	353	H5.25	H5	Gio
																						ADRB3	289	6.32	TM6	GNAS	392	H5.24	H5	Gs	6.32|H5.24	TM6|H5	12	43	0.27907	0.42474	189	53			GPR139	225	6.32	TM6	GNAI1	353	H5.25	H5	Gio
																						ADRB3	293	6.36	TM6	GNAS	392	H5.24	H5	Gs	6.36|H5.24	TM6|H5	22	43	0.511628	0.42474	189	53			GPR139	226	6.33	TM6	GNAI1	353	H5.25	H5	Gio
																						ADRB3	348	7.55	TM7	GNAS	392	H5.24	H5	Gs	7.55|H5.24	TM7|H5	4	32	0.0930233	0.303958	189	14			GPR139	229	6.36	TM6	GNAI1	353	H5.25	H5	Gio
																						ADRB3	349	8.47	H8	GNAS	392	H5.24	H5	Gs	8.47|H5.24	H8|H5	32	40	0.744186	0.428369	189	22			GPR139	230	6.37	TM6	GNAI1	353	H5.25	H5	Gio
																						ADRB3	139	3.54	TM3	GNAS	393	H5.25	H5	Gs	3.54|H5.25	TM3|H5	7	43	0.162791	0.742215	189	22			GPR139	222	6.29	TM6	GNAI1	354	H5.26	H5	Gio
																						ADRB3	227	5.61	TM5	GNAS	393	H5.25	H5	Gs	5.61|H5.25	TM5|H5	26	40	0.604651	0.593398	189	106			GPR139	225	6.32	TM6	GNAI1	354	H5.26	H5	Gio
																						ADRB3	231	5.65	TM5	GNAS	393	H5.25	H5	Gs	5.65|H5.25	TM5|H5	33	40	0.767442	0.593398	189	106			GPR139	226	6.33	TM6	GNAI1	354	H5.26	H5	Gio
																						ADRB3	289	6.32	TM6	GNAS	393	H5.25	H5	Gs	6.32|H5.25	TM6|H5	16	43	0.372093	0.42474	189	53			DRD2	67	2.37	TM2	GNAI1	350	H5.22	H5	Gio
																						ADRB3	290	6.33	TM6	GNAS	393	H5.25	H5	Gs	6.33|H5.25	TM6|H5	19	43	0.44186	0.42474	189	53			DRD2	68	2.38	TM2	GNAI1	350	H5.22	H5	Gio
																						ADRB3	293	6.36	TM6	GNAS	393	H5.25	H5	Gs	6.36|H5.25	TM6|H5	38	43	0.883721	0.42474	189	53			DRD2	69	2.39	TM2	GNAI1	350	H5.22	H5	Gio
																						ADRB3	294	6.37	TM6	GNAS	393	H5.25	H5	Gs	6.37|H5.25	TM6|H5	17	43	0.395349	0.42474	189	53			DRD2	69	2.39	TM2	GNAI1	351	H5.23	H5	Gio
																						ADRB3	231	5.65	TM5	GNAS	394	H5.26	H5	Gs	5.65|H5.26	TM5|H5	30	40	0.697674	0.593398	189	106			DRD2	69	2.39	TM2	GNAI1	352	H5.24	H5	Gio
																						ADRB3	234	5.68	TM5	GNAS	394	H5.26	H5	Gs	5.68|H5.26	TM5|H5	28	40	0.651163	0.593398	189	106			DRD2	70	2.4	TM2	GNAI1	350	H5.22	H5	Gio
																						ADRB3	235	5.69	TM5	GNAS	394	H5.26	H5	Gs	5.69|H5.26	TM5|H5	25	40	0.581395	0.593398	189	106			DRD2	131	3.49	TM3	GNAI1	351	H5.23	H5	Gio
																						ADRB3	238	5.72	TM5	GNAS	394	H5.26	H5	Gs	5.72|H5.26	TM5|H5	7	40	0.162791	0.593398	189	106			DRD2	132	3.5	TM3	GNAI1	351	H5.23	H5	Gio
																						ADRB3	289	6.32	TM6	GNAS	394	H5.26	H5	Gs	6.32|H5.26	TM6|H5	30	43	0.697674	0.42474	189	53			DRD2	132	3.5	TM3	GNAI1	353	H5.25	H5	Gio
																						ADRB3	290	6.33	TM6	GNAS	394	H5.26	H5	Gs	6.33|H5.26	TM6|H5	16	43	0.372093	0.42474	189	53			DRD2	135	3.53	TM3	GNAI1	344	H5.16	H5	Gio
																						GHRHR	159	2.37	TM2	GNAS	390	H5.22	H5	Gs	2.37|H5.22	TM2|H5	14	31	0.325581	0.453622	189	17			DRD2	135	3.53	TM3	GNAI1	347	H5.19	H5	Gio
																						GHRHR	161	2.39	TM2	GNAS	390	H5.22	H5	Gs	2.39|H5.22	TM2|H5	29	31	0.674419	0.453622	189	17			DRD2	135	3.53	TM3	GNAI1	348	H5.20	H5	Gio
																						GHRHR	161	2.39	TM2	GNAS	391	H5.23	H5	Gs	2.39|H5.23	TM2|H5	25	31	0.581395	0.453622	189	17			DRD2	135	3.53	TM3	GNAI1	350	H5.22	H5	Gio
																						GHRHR	227	3.5	TM3	GNAS	391	H5.23	H5	Gs	3.50|H5.23	TM3|H5	40	43	0.930233	0.742215	189	22			DRD2	135	3.53	TM3	GNAI1	351	H5.23	H5	Gio
																						GHRHR	230	3.53	TM3	GNAS	387	H5.19	H5	Gs	3.53|H5.19	TM3|H5	42	43	0.976744	0.742215	189	22			DRD2	136	3.54	TM3	GNAI1	344	H5.16	H5	Gio
																						GHRHR	231	3.54	TM3	GNAS	384	H5.16	H5	Gs	3.54|H5.16	TM3|H5	42	43	0.976744	0.742215	189	22			DRD2	136	3.54	TM3	GNAI1	347	H5.19	H5	Gio
																						GHRHR	231	3.54	TM3	GNAS	387	H5.19	H5	Gs	3.54|H5.19	TM3|H5	42	43	0.976744	0.742215	189	22			DRD2	136	3.54	TM3	GNAI1	348	H5.20	H5	Gio
																						GHRHR	231	3.54	TM3	GNAS	388	H5.20	H5	Gs	3.54|H5.20	TM3|H5	40	43	0.930233	0.742215	189	22			DRD2	139	ICL2.50	ICL2	GNAI1	340	H5.12	H5	Gio
																						GHRHR	234	ICL2	ICL2	GNAS	215	s2s3.1	s2s3	Gs	ICL2|s2s3.1	ICL2|s2s3	16	35	0.372093	0.281829	6	61			DRD2	139	ICL2.50	ICL2	GNAI1	343	H5.15	H5	Gio
																						GHRHR	234	ICL2	ICL2	GNAS	216	s2s3.2	s2s3	Gs	ICL2|s2s3.2	ICL2|s2s3	8	35	0.186047	0.281829	6	61			DRD2	139	ICL2.50	ICL2	GNAI1	344	H5.16	H5	Gio
																						GHRHR	234	ICL2	ICL2	GNAS	217	S3.1	S3	Gs	ICL2|S3.1	ICL2|S3	22	42	0.511628	0.425551	5	61			DRD2	139	ICL2.50	ICL2	GNAI1	347	H5.19	H5	Gio
																						GHRHR	234	ICL2	ICL2	GNAS	380	H5.12	H5	Gs	ICL2|H5.12	ICL2|H5	20	42	0.465116	0.385416	189	61			DRD2	140	ICL2.51	ICL2	GNAI1	32	hns1.3	hns1	Gio
																						GHRHR	235	ICL2	ICL2	GNAS	39	hns1.3	hns1	Gs	ICL2|hns1.3	ICL2|hns1	20	40	0.465116	0.386314	16	61			DRD2	140	ICL2.51	ICL2	GNAI1	193	s2s3.2	s2s3	Gio
																						GHRHR	235	ICL2	ICL2	GNAS	40	S1.1	S1	Gs	ICL2|S1.1	ICL2|S1	2	29	0.0465116	0.299325	4	61			DRD2	140	ICL2.51	ICL2	GNAI1	194	S3.1	S3	Gio
																						GHRHR	235	ICL2	ICL2	GNAS	41	S1.2	S1	Gs	ICL2|S1.2	ICL2|S1	13	29	0.302326	0.299325	4	61			DRD2	140	ICL2.51	ICL2	GNAI1	343	H5.15	H5	Gio
																						GHRHR	235	ICL2	ICL2	GNAS	217	S3.1	S3	Gs	ICL2|S3.1	ICL2|S3	22	42	0.511628	0.425551	5	61			DRD2	142	ICL2.53	ICL2	GNAI1	347	H5.19	H5	Gio
																						GHRHR	235	ICL2	ICL2	GNAS	218	S3.2	S3	Gs	ICL2|S3.2	ICL2|S3	2	42	0.0465116	0.425551	5	61			DRD2	143	ICL2.54	ICL2	GNAI1	31	hns1.2	hns1	Gio
																						GHRHR	235	ICL2	ICL2	GNAS	383	H5.15	H5	Gs	ICL2|H5.15	ICL2|H5	21	42	0.488372	0.385416	189	61			DRD2	143	ICL2.54	ICL2	GNAI1	343	H5.15	H5	Gio
																						GHRHR	236	ICL2	ICL2	GNAS	38	hns1.2	hns1	Gs	ICL2|hns1.2	ICL2|hns1	18	40	0.418605	0.386314	16	61			DRD2	143	ICL2.54	ICL2	GNAI1	346	H5.18	H5	Gio
																						GHRHR	236	ICL2	ICL2	GNAS	39	hns1.3	hns1	Gs	ICL2|hns1.3	ICL2|hns1	20	40	0.465116	0.386314	16	61			DRD2	143	ICL2.54	ICL2	GNAI1	347	H5.19	H5	Gio
																						GHRHR	236	ICL2	ICL2	GNAS	383	H5.15	H5	Gs	ICL2|H5.15	ICL2|H5	21	42	0.488372	0.385416	189	61			DRD2	144	4.34	TM4	GNAI1	28	HN.52	HN	Gio
																						GHRHR	237	ICL2	ICL2	GNAS	35	HN.52	HN	Gs	ICL2|HN.52	ICL2|HN	16	30	0.372093	0.243982	22	61			DRD2	144	4.34	TM4	GNAI1	31	hns1.2	hns1	Gio
																						GHRHR	237	ICL2	ICL2	GNAS	38	hns1.2	hns1	Gs	ICL2|hns1.2	ICL2|hns1	18	40	0.418605	0.386314	16	61			DRD2	144	4.34	TM4	GNAI1	32	hns1.3	hns1	Gio
																						GHRHR	237	ICL2	ICL2	GNAS	39	hns1.3	hns1	Gs	ICL2|hns1.3	ICL2|hns1	20	40	0.465116	0.386314	16	61			DRD2	145	4.35	TM4	GNAI1	31	hns1.2	hns1	Gio
																						GHRHR	238	ICL2	ICL2	GNAS	39	hns1.3	hns1	Gs	ICL2|hns1.3	ICL2|hns1	20	40	0.465116	0.386314	16	61			DRD2	146	4.36	TM4	GNAI1	24	HN.48	HN	Gio
																						GHRHR	303	5.61	TM5	GNAS	393	H5.25	H5	Gs	5.61|H5.25	TM5|H5	26	40	0.604651	0.593398	189	106			DRD2	146	4.36	TM4	GNAI1	27	HN.51	HN	Gio
																						GHRHR	306	5.64	TM5	GNAS	384	H5.16	H5	Gs	5.64|H5.16	TM5|H5	30	40	0.697674	0.593398	189	106			DRD2	146	4.36	TM4	GNAI1	28	HN.52	HN	Gio
																						GHRHR	307	5.65	TM5	GNAS	388	H5.20	H5	Gs	5.65|H5.20	TM5|H5	37	40	0.860465	0.593398	189	106			DRD2	146	4.36	TM4	GNAI1	31	hns1.2	hns1	Gio
																						GHRHR	307	5.65	TM5	GNAS	393	H5.25	H5	Gs	5.65|H5.25	TM5|H5	33	40	0.767442	0.593398	189	106			DRD2	147	4.37	TM4	GNAI1	28	HN.52	HN	Gio
																						GHRHR	307	5.65	TM5	GNAS	394	H5.26	H5	Gs	5.65|H5.26	TM5|H5	30	40	0.697674	0.593398	189	106			DRD2	212	5.61	TM5	GNAI1	353	H5.25	H5	Gio
																						GHRHR	310	5.68	TM5	GNAS	384	H5.16	H5	Gs	5.68|H5.16	TM5|H5	33	40	0.767442	0.593398	189	106			DRD2	216	5.65	TM5	GNAI1	353	H5.25	H5	Gio
																						GHRHR	310	5.68	TM5	GNAS	385	H5.17	H5	Gs	5.68|H5.17	TM5|H5	32	40	0.744186	0.593398	189	106			DRD2	366	6.28	TM6	GNAI1	315	h4s6.9	h4s6	Gio
																						GHRHR	310	5.68	TM5	GNAS	388	H5.20	H5	Gs	5.68|H5.20	TM5|H5	32	40	0.744186	0.593398	189	106			DRD2	367	6.29	TM6	GNAI1	315	h4s6.9	h4s6	Gio
																						GHRHR	310	5.68	TM5	GNAS	394	H5.26	H5	Gs	5.68|H5.26	TM5|H5	28	40	0.651163	0.593398	189	106			DRD2	367	6.29	TM6	GNAI1	345	H5.17	H5	Gio
																						GHRHR	326	6.32	TM6	GNAS	394	H5.26	H5	Gs	6.32|H5.26	TM6|H5	30	43	0.697674	0.42474	189	53			DRD2	367	6.29	TM6	GNAI1	348	H5.20	H5	Gio
																						GHRHR	330	6.36	TM6	GNAS	393	H5.25	H5	Gs	6.36|H5.25	TM6|H5	38	43	0.883721	0.42474	189	53			DRD2	367	6.29	TM6	GNAI1	354	H5.26	H5	Gio
																						GHRHR	330	6.36	TM6	GNAS	394	H5.26	H5	Gs	6.36|H5.26	TM6|H5	16	43	0.372093	0.42474	189	53			DRD2	370	6.32	TM6	GNAI1	353	H5.25	H5	Gio
																						GHRHR	333	6.39	TM6	GNAS	392	H5.24	H5	Gs	6.39|H5.24	TM6|H5	17	43	0.395349	0.42474	189	53			DRD2	370	6.32	TM6	GNAI1	354	H5.26	H5	Gio
																						GHRHR	333	6.39	TM6	GNAS	393	H5.25	H5	Gs	6.39|H5.25	TM6|H5	17	43	0.395349	0.42474	189	53			DRD2	371	6.33	TM6	GNAI1	348	H5.20	H5	Gio
																						GHRHR	334	6.4	TM6	GNAS	393	H5.25	H5	Gs	6.40|H5.25	TM6|H5	19	43	0.44186	0.42474	189	53			DRD2	371	6.33	TM6	GNAI1	353	H5.25	H5	Gio
																						GHRHR	379	7.56	TM7	GNAS	392	H5.24	H5	Gs	7.56|H5.24	TM7|H5	25	32	0.581395	0.303958	189	14			DRD2	371	6.33	TM6	GNAI1	354	H5.26	H5	Gio
																						GHRHR	380	8.47	H8	GNAS	392	H5.24	H5	Gs	8.47|H5.24	H8|H5	32	40	0.744186	0.428369	189	22			DRD2	374	6.36	TM6	GNAI1	352	H5.24	H5	Gio
																						GHRHR	381	8.48	H8	GNAS	392	H5.24	H5	Gs	8.48|H5.24	H8|H5	30	40	0.697674	0.428369	189	22			DRD2	374	6.36	TM6	GNAI1	353	H5.25	H5	Gio
																						GHRHR	382	8.49	H8	GNAS	390	H5.22	H5	Gs	8.49|H5.22	H8|H5	13	40	0.302326	0.428369	189	22			DRD2	375	6.37	TM6	GNAI1	353	H5.25	H5	Gio
																						FZD7	450	5.68	TM5	GNAS	384	H5.16	H5	Gs	5.68|H5.16	TM5|H5	33	40	0.767442	0.593398	189	106			DRD2	426	7.53	TM7	GNAI1	352	H5.24	H5	Gio
																						FZD7	453	5.71	TM5	GNAS	384	H5.16	H5	Gs	5.71|H5.16	TM5|H5	1	40	0.0232558	0.593398	189	106			DRD2	429	7.56	TM7	GNAI1	352	H5.24	H5	Gio
																						FZD7	454	5.72	TM5	GNAS	384	H5.16	H5	Gs	5.72|H5.16	TM5|H5	1	40	0.0232558	0.593398	189	106			DRD2	430	8.47	H8	GNAI1	352	H5.24	H5	Gio
																						FZD7	368	ICL2	ICL2	GNAS	387	H5.19	H5	Gs	ICL2|H5.19	ICL2|H5	14	42	0.325581	0.385416	189	61			DRD2	430	8.47	H8	GNAI1	354	H5.26	H5	Gio
																						FZD7	454	5.72	TM5	GNAS	388	H5.20	H5	Gs	5.72|H5.20	TM5|H5	1	40	0.0232558	0.593398	189	106			DRD2	431	8.48	H8	GNAI1	354	H5.26	H5	Gio
																						FZD7	463	6.29	TM6	GNAS	388	H5.20	H5	Gs	6.29|H5.20	TM6|H5	6	43	0.139535	0.42474	189	53			DRD2	432	8.49	H8	GNAI1	349	H5.21	H5	Gio
																						FZD7	370	4.34	TM4	GNAS	390	H5.22	H5	Gs	4.34|H5.22	TM4|H5	1	2	0.0232558	0.0232558	189	20			NPY2R	158	ICL2	ICL2	GNAI1	28	HN.52	HN	Gio
																						FZD7	371	4.35	TM4	GNAS	390	H5.22	H5	Gs	4.35|H5.22	TM4|H5	1	2	0.0232558	0.0232558	189	20			NPY2R	158	ICL2	ICL2	GNAI1	31	hns1.2	hns1	Gio
																						FZD7	285	2.39	TM2	GNAS	391	H5.23	H5	Gs	2.39|H5.23	TM2|H5	25	31	0.581395	0.453622	189	17			NPY2R	157	ICL2	ICL2	GNAI1	32	hns1.3	hns1	Gio
																						FZD7	364	3.53	TM3	GNAS	391	H5.23	H5	Gs	3.53|H5.23	TM3|H5	8	43	0.186047	0.742215	189	22			NPY2R	158	ICL2	ICL2	GNAI1	32	hns1.3	hns1	Gio
																						FZD7	370	4.34	TM4	GNAS	391	H5.23	H5	Gs	4.34|H5.23	TM4|H5	1	2	0.0232558	0.0232558	189	20			NPY2R	156	ICL2	ICL2	GNAI1	193	s2s3.2	s2s3	Gio
																						FZD7	462	6.28	TM6	GNAS	392	H5.24	H5	Gs	6.28|H5.24	TM6|H5	1	43	0.0232558	0.42474	189	53			NPY2R	156	ICL2	ICL2	GNAI1	194	S3.1	S3	Gio
																						FZD7	283	ICL1.51	ICL1	GNAS	393	H5.25	H5	Gs	ICL1.51|H5.25	ICL1|H5	1	3	0.0232558	0.0232558	189	6			NPY2R	255	ICL3	ICL3	GNAI1	304	H4.22	H4	Gio
																						FZD7	552	8.49	H8	GNAS	393	H5.25	H5	Gs	8.49|H5.25	H8|H5	4	40	0.0930233	0.428369	189	22			NPY2R	255	ICL3	ICL3	GNAI1	305	H4.23	H4	Gio
																						FZD7	283	ICL1.51	ICL1	GNAS	394	H5.26	H5	Gs	ICL1.51|H5.26	ICL1|H5	1	3	0.0232558	0.0232558	189	6			NPY2R	254	ICL3	ICL3	GNAI1	308	H4.26	H4	Gio
																						FZD7	285	2.39	TM2	GNAS	394	H5.26	H5	Gs	2.39|H5.26	TM2|H5	1	31	0.0232558	0.453622	189	17			NPY2R	255	ICL3	ICL3	GNAI1	308	H4.26	H4	Gio
																						FZD7	286	2.4	TM2	GNAS	394	H5.26	H5	Gs	2.40|H5.26	TM2|H5	1	31	0.0232558	0.453622	189	17			NPY2R	256	6.23	TM6	GNAI1	318	h4s6.12	h4s6	Gio
																						FZD7	364	3.53	TM3	GNAS	394	H5.26	H5	Gs	3.53|H5.26	TM3|H5	1	43	0.0232558	0.742215	189	22			NPY2R	254	ICL3	ICL3	GNAI1	319	S6.1	S6	Gio
																						FZD7	466	6.32	TM6	GNAS	394	H5.26	H5	Gs	6.32|H5.26	TM6|H5	30	43	0.697674	0.42474	189	53			NPY2R	255	ICL3	ICL3	GNAI1	319	S6.1	S6	Gio
																						PTH2R	176	2.39	TM2	GNAS	390	H5.22	H5	Gs	2.39|H5.22	TM2|H5	29	31	0.674419	0.453622	189	17			NPY2R	251	5.7	TM5	GNAI1	320	S6.2	S6	Gio
																						PTH2R	176	2.39	TM2	GNAS	391	H5.23	H5	Gs	2.39|H5.23	TM2|H5	25	31	0.581395	0.453622	189	17			NPY2R	252	5.71	TM5	GNAI1	320	S6.2	S6	Gio
																						PTH2R	261	3.5	TM3	GNAS	391	H5.23	H5	Gs	3.50|H5.23	TM3|H5	40	43	0.930233	0.742215	189	22			NPY2R	253	5.72	TM5	GNAI1	320	S6.2	S6	Gio
																						PTH2R	264	3.53	TM3	GNAS	384	H5.16	H5	Gs	3.53|H5.16	TM3|H5	11	43	0.255814	0.742215	189	22			NPY2R	254	ICL3	ICL3	GNAI1	320	S6.2	S6	Gio
																						PTH2R	264	3.53	TM3	GNAS	387	H5.19	H5	Gs	3.53|H5.19	TM3|H5	42	43	0.976744	0.742215	189	22			NPY2R	256	6.23	TM6	GNAI1	320	S6.2	S6	Gio
																						PTH2R	265	3.54	TM3	GNAS	384	H5.16	H5	Gs	3.54|H5.16	TM3|H5	42	43	0.976744	0.742215	189	22			NPY2R	253	5.72	TM5	GNAI1	321	S6.3	S6	Gio
																						PTH2R	265	3.54	TM3	GNAS	387	H5.19	H5	Gs	3.54|H5.19	TM3|H5	42	43	0.976744	0.742215	189	22			NPY2R	254	ICL3	ICL3	GNAI1	321	S6.3	S6	Gio
																						PTH2R	265	3.54	TM3	GNAS	388	H5.20	H5	Gs	3.54|H5.20	TM3|H5	40	43	0.930233	0.742215	189	22			NPY2R	255	ICL3	ICL3	GNAI1	321	S6.3	S6	Gio
																						PTH2R	268	ICL2	ICL2	GNAS	215	s2s3.1	s2s3	Gs	ICL2|s2s3.1	ICL2|s2s3	16	35	0.372093	0.281829	6	61			NPY2R	252	5.71	TM5	GNAI1	322	S6.4	S6	Gio
																						PTH2R	268	ICL2	ICL2	GNAS	217	S3.1	S3	Gs	ICL2|S3.1	ICL2|S3	22	42	0.511628	0.425551	5	61			NPY2R	253	5.72	TM5	GNAI1	322	S6.4	S6	Gio
																						PTH2R	268	ICL2	ICL2	GNAS	376	H5.8	H5	Gs	ICL2|H5.8	ICL2|H5	5	42	0.116279	0.385416	189	61			NPY2R	254	ICL3	ICL3	GNAI1	322	S6.4	S6	Gio
																						PTH2R	268	ICL2	ICL2	GNAS	380	H5.12	H5	Gs	ICL2|H5.12	ICL2|H5	20	42	0.465116	0.385416	189	61			NPY2R	252	5.71	TM5	GNAI1	334	H5.6	H5	Gio
																						PTH2R	269	ICL2	ICL2	GNAS	39	hns1.3	hns1	Gs	ICL2|hns1.3	ICL2|hns1	20	40	0.465116	0.386314	16	61			NPY2R	251	5.7	TM5	GNAI1	337	H5.9	H5	Gio
																						PTH2R	269	ICL2	ICL2	GNAS	41	S1.2	S1	Gs	ICL2|S1.2	ICL2|S1	13	29	0.302326	0.299325	4	61			NPY2R	252	5.71	TM5	GNAI1	337	H5.9	H5	Gio
																						PTH2R	269	ICL2	ICL2	GNAS	215	s2s3.1	s2s3	Gs	ICL2|s2s3.1	ICL2|s2s3	16	35	0.372093	0.281829	6	61			NPY2R	252	5.71	TM5	GNAI1	338	H5.10	H5	Gio
																						PTH2R	269	ICL2	ICL2	GNAS	217	S3.1	S3	Gs	ICL2|S3.1	ICL2|S3	22	42	0.511628	0.425551	5	61			NPY2R	155	ICL2	ICL2	GNAI1	340	H5.12	H5	Gio
																						PTH2R	269	ICL2	ICL2	GNAS	379	H5.11	H5	Gs	ICL2|H5.11	ICL2|H5	6	42	0.139535	0.385416	189	61			NPY2R	249	5.68	TM5	GNAI1	340	H5.12	H5	Gio
																						PTH2R	269	ICL2	ICL2	GNAS	380	H5.12	H5	Gs	ICL2|H5.12	ICL2|H5	20	42	0.465116	0.385416	189	61			NPY2R	249	5.68	TM5	GNAI1	341	H5.13	H5	Gio
																						PTH2R	269	ICL2	ICL2	GNAS	383	H5.15	H5	Gs	ICL2|H5.15	ICL2|H5	21	42	0.488372	0.385416	189	61			NPY2R	251	5.7	TM5	GNAI1	341	H5.13	H5	Gio
																						PTH2R	271	ICL2	ICL2	GNAS	39	hns1.3	hns1	Gs	ICL2|hns1.3	ICL2|hns1	20	40	0.465116	0.386314	16	61			NPY2R	252	5.71	TM5	GNAI1	341	H5.13	H5	Gio
																						PTH2R	272	ICL2	ICL2	GNAS	38	hns1.2	hns1	Gs	ICL2|hns1.2	ICL2|hns1	18	40	0.418605	0.386314	16	61			NPY2R	256	6.23	TM6	GNAI1	341	H5.13	H5	Gio
																						PTH2R	273	ICL2	ICL2	GNAS	35	HN.52	HN	Gs	ICL2|HN.52	ICL2|HN	16	30	0.372093	0.243982	22	61			NPY2R	155	ICL2	ICL2	GNAI1	343	H5.15	H5	Gio
																						PTH2R	273	ICL2	ICL2	GNAS	38	hns1.2	hns1	Gs	ICL2|hns1.2	ICL2|hns1	18	40	0.418605	0.386314	16	61			NPY2R	152	3.54	TM3	GNAI1	344	H5.16	H5	Gio
																						PTH2R	274	ICL2	ICL2	GNAS	35	HN.52	HN	Gs	ICL2|HN.52	ICL2|HN	16	30	0.372093	0.243982	22	61			NPY2R	155	ICL2	ICL2	GNAI1	344	H5.16	H5	Gio
																						PTH2R	340	5.65	TM5	GNAS	388	H5.20	H5	Gs	5.65|H5.20	TM5|H5	37	40	0.860465	0.593398	189	106			NPY2R	249	5.68	TM5	GNAI1	344	H5.16	H5	Gio
																						PTH2R	340	5.65	TM5	GNAS	393	H5.25	H5	Gs	5.65|H5.25	TM5|H5	33	40	0.767442	0.593398	189	106			NPY2R	151	3.53	TM3	GNAI1	347	H5.19	H5	Gio
																						PTH2R	340	5.65	TM5	GNAS	394	H5.26	H5	Gs	5.65|H5.26	TM5|H5	30	40	0.697674	0.593398	189	106			NPY2R	152	3.54	TM3	GNAI1	347	H5.19	H5	Gio
																						PTH2R	343	5.68	TM5	GNAS	381	H5.13	H5	Gs	5.68|H5.13	TM5|H5	30	40	0.697674	0.593398	189	106			NPY2R	155	ICL2	ICL2	GNAI1	347	H5.19	H5	Gio
																						PTH2R	343	5.68	TM5	GNAS	384	H5.16	H5	Gs	5.68|H5.16	TM5|H5	33	40	0.767442	0.593398	189	106			NPY2R	152	3.54	TM3	GNAI1	348	H5.20	H5	Gio
																						PTH2R	343	5.68	TM5	GNAS	385	H5.17	H5	Gs	5.68|H5.17	TM5|H5	32	40	0.744186	0.593398	189	106			NPY2R	266	6.33	TM6	GNAI1	348	H5.20	H5	Gio
																						PTH2R	343	5.68	TM5	GNAS	388	H5.20	H5	Gs	5.68|H5.20	TM5|H5	32	40	0.744186	0.593398	189	106			NPY2R	330	8.48	H8	GNAI1	349	H5.21	H5	Gio
																						PTH2R	343	5.68	TM5	GNAS	394	H5.26	H5	Gs	5.68|H5.26	TM5|H5	28	40	0.651163	0.593398	189	106			NPY2R	83	2.37	TM2	GNAI1	350	H5.22	H5	Gio
																						PTH2R	344	5.69	TM5	GNAS	394	H5.26	H5	Gs	5.69|H5.26	TM5|H5	25	40	0.581395	0.593398	189	106			NPY2R	85	2.39	TM2	GNAI1	350	H5.22	H5	Gio
																						PTH2R	347	5.72	TM5	GNAS	355	h4s6.11	h4s6	Gs	5.72|h4s6.11	TM5|h4s6	3	18	0.0697674	0.174955	42	106			NPY2R	151	3.53	TM3	GNAI1	350	H5.22	H5	Gio
																						PTH2R	347	5.72	TM5	GNAS	358	h4s6.20	h4s6	Gs	5.72|h4s6.20	TM5|h4s6	16	18	0.372093	0.174955	42	106			NPY2R	331	8.49	H8	GNAI1	350	H5.22	H5	Gio
																						PTH2R	347	5.72	TM5	GNAS	394	H5.26	H5	Gs	5.72|H5.26	TM5|H5	7	40	0.162791	0.593398	189	106			NPY2R	85	2.39	TM2	GNAI1	351	H5.23	H5	Gio
																						PTH2R	360	6.32	TM6	GNAS	394	H5.26	H5	Gs	6.32|H5.26	TM6|H5	30	43	0.697674	0.42474	189	53			NPY2R	147	3.49	TM3	GNAI1	351	H5.23	H5	Gio
																						PTH2R	364	6.36	TM6	GNAS	393	H5.25	H5	Gs	6.36|H5.25	TM6|H5	38	43	0.883721	0.42474	189	53			NPY2R	148	3.5	TM3	GNAI1	351	H5.23	H5	Gio
																						PTH2R	364	6.36	TM6	GNAS	394	H5.26	H5	Gs	6.36|H5.26	TM6|H5	16	43	0.372093	0.42474	189	53			NPY2R	151	3.53	TM3	GNAI1	351	H5.23	H5	Gio
																						PTH2R	367	6.39	TM6	GNAS	392	H5.24	H5	Gs	6.39|H5.24	TM6|H5	17	43	0.395349	0.42474	189	53			NPY2R	152	3.54	TM3	GNAI1	351	H5.23	H5	Gio
																						PTH2R	367	6.39	TM6	GNAS	393	H5.25	H5	Gs	6.39|H5.25	TM6|H5	17	43	0.395349	0.42474	189	53			NPY2R	85	2.39	TM2	GNAI1	352	H5.24	H5	Gio
																						PTH2R	368	6.4	TM6	GNAS	393	H5.25	H5	Gs	6.40|H5.25	TM6|H5	19	43	0.44186	0.42474	189	53			NPY2R	328	7.56	TM7	GNAI1	352	H5.24	H5	Gio
																						PTH2R	416	7.56	TM7	GNAS	392	H5.24	H5	Gs	7.56|H5.24	TM7|H5	25	32	0.581395	0.303958	189	14			NPY2R	329	8.47	H8	GNAI1	352	H5.24	H5	Gio
																						PTH2R	417	8.47	H8	GNAS	392	H5.24	H5	Gs	8.47|H5.24	H8|H5	32	40	0.744186	0.428369	189	22			NPY2R	330	8.48	H8	GNAI1	352	H5.24	H5	Gio
																						PTH2R	418	8.48	H8	GNAS	392	H5.24	H5	Gs	8.48|H5.24	H8|H5	30	40	0.697674	0.428369	189	22			NPY2R	331	8.49	H8	GNAI1	352	H5.24	H5	Gio
																						PTH2R	419	8.49	H8	GNAS	390	H5.22	H5	Gs	8.49|H5.22	H8|H5	13	40	0.302326	0.428369	189	22			NPY2R	332	8.5	H8	GNAI1	352	H5.24	H5	Gio
																						GLP2R	295	ICL2	ICL2	GNAS	38	hns1.2	hns1	Gs	ICL2|hns1.2	ICL2|hns1	18	40	0.418605	0.386314	16	61			NPY2R	148	3.5	TM3	GNAI1	353	H5.25	H5	Gio
																						GLP2R	296	ICL2	ICL2	GNAS	38	hns1.2	hns1	Gs	ICL2|hns1.2	ICL2|hns1	18	40	0.418605	0.386314	16	61			NPY2R	152	3.54	TM3	GNAI1	353	H5.25	H5	Gio
																						GLP2R	292	ICL2	ICL2	GNAS	215	s2s3.1	s2s3	Gs	ICL2|s2s3.1	ICL2|s2s3	16	35	0.372093	0.281829	6	61			NPY2R	242	5.61	TM5	GNAI1	353	H5.25	H5	Gio
																						GLP2R	292	ICL2	ICL2	GNAS	216	s2s3.2	s2s3	Gs	ICL2|s2s3.2	ICL2|s2s3	8	35	0.186047	0.281829	6	61			NPY2R	266	6.33	TM6	GNAI1	353	H5.25	H5	Gio
																						GLP2R	292	ICL2	ICL2	GNAS	217	S3.1	S3	Gs	ICL2|S3.1	ICL2|S3	22	42	0.511628	0.425551	5	61			NPY2R	269	6.36	TM6	GNAI1	353	H5.25	H5	Gio
																						GLP2R	372	ICL3	ICL3	GNAS	355	h4s6.11	h4s6	Gs	ICL3|h4s6.11	ICL3|h4s6	4	20	0.0930233	0.225631	42	18			NPY2R	270	6.37	TM6	GNAI1	353	H5.25	H5	Gio
																						GLP2R	372	ICL3	ICL3	GNAS	358	h4s6.20	h4s6	Gs	ICL3|h4s6.20	ICL3|h4s6	9	20	0.209302	0.225631	42	18			NPY2R	262	6.29	TM6	GNAI1	354	H5.26	H5	Gio
																						GLP2R	368	5.68	TM5	GNAS	381	H5.13	H5	Gs	5.68|H5.13	TM5|H5	30	40	0.697674	0.593398	189	106			NPY2R	266	6.33	TM6	GNAI1	354	H5.26	H5	Gio
																						GLP2R	293	ICL2	ICL2	GNAS	383	H5.15	H5	Gs	ICL2|H5.15	ICL2|H5	21	42	0.488372	0.385416	189	61			NPY2R	330	8.48	H8	GNAI1	354	H5.26	H5	Gio
																						GLP2R	289	3.54	TM3	GNAS	384	H5.16	H5	Gs	3.54|H5.16	TM3|H5	42	43	0.976744	0.742215	189	22			HTR1F	132	ICL2.54	ICL2	GNAI1	32	hns1.3	hns1	Gio
																						GLP2R	293	ICL2	ICL2	GNAS	384	H5.16	H5	Gs	ICL2|H5.16	ICL2|H5	13	42	0.302326	0.385416	189	61			HTR1F	133	ICL2.55	ICL2	GNAI1	32	hns1.3	hns1	Gio
																						GLP2R	364	5.64	TM5	GNAS	384	H5.16	H5	Gs	5.64|H5.16	TM5|H5	30	40	0.697674	0.593398	189	106			HTR1F	129	ICL2.51	ICL2	GNAI1	192	s2s3.1	s2s3	Gio
																						GLP2R	368	5.68	TM5	GNAS	384	H5.16	H5	Gs	5.68|H5.16	TM5|H5	33	40	0.767442	0.593398	189	106			HTR1F	129	ICL2.51	ICL2	GNAI1	193	s2s3.2	s2s3	Gio
																						GLP2R	368	5.68	TM5	GNAS	385	H5.17	H5	Gs	5.68|H5.17	TM5|H5	32	40	0.744186	0.593398	189	106			HTR1F	130	ICL2.52	ICL2	GNAI1	193	s2s3.2	s2s3	Gio
																						GLP2R	288	3.53	TM3	GNAS	387	H5.19	H5	Gs	3.53|H5.19	TM3|H5	42	43	0.976744	0.742215	189	22			HTR1F	133	ICL2.55	ICL2	GNAI1	193	s2s3.2	s2s3	Gio
																						GLP2R	289	3.54	TM3	GNAS	387	H5.19	H5	Gs	3.54|H5.19	TM3|H5	42	43	0.976744	0.742215	189	22			HTR1F	129	ICL2.51	ICL2	GNAI1	194	S3.1	S3	Gio
																						GLP2R	293	ICL2	ICL2	GNAS	387	H5.19	H5	Gs	ICL2|H5.19	ICL2|H5	14	42	0.325581	0.385416	189	61			HTR1F	286	6.28	TM6	GNAI1	315	h4s6.9	h4s6	Gio
																						GLP2R	295	ICL2	ICL2	GNAS	387	H5.19	H5	Gs	ICL2|H5.19	ICL2|H5	14	42	0.325581	0.385416	189	61			HTR1F	287	6.29	TM6	GNAI1	315	h4s6.9	h4s6	Gio
																						GLP2R	289	3.54	TM3	GNAS	388	H5.20	H5	Gs	3.54|H5.20	TM3|H5	40	43	0.930233	0.742215	189	22			HTR1F	129	ICL2.51	ICL2	GNAI1	339	H5.11	H5	Gio
																						GLP2R	364	5.64	TM5	GNAS	388	H5.20	H5	Gs	5.64|H5.20	TM5|H5	17	40	0.395349	0.593398	189	106			HTR1F	128	ICL2.50	ICL2	GNAI1	340	H5.12	H5	Gio
																						GLP2R	365	5.65	TM5	GNAS	388	H5.20	H5	Gs	5.65|H5.20	TM5|H5	37	40	0.860465	0.593398	189	106			HTR1F	129	ICL2.51	ICL2	GNAI1	340	H5.12	H5	Gio
																						GLP2R	368	5.68	TM5	GNAS	388	H5.20	H5	Gs	5.68|H5.20	TM5|H5	32	40	0.744186	0.593398	189	106			HTR1F	211	5.68	TM5	GNAI1	341	H5.13	H5	Gio
																						GLP2R	210	2.39	TM2	GNAS	390	H5.22	H5	Gs	2.39|H5.22	TM2|H5	29	31	0.674419	0.453622	189	17			HTR1F	128	ICL2.50	ICL2	GNAI1	343	H5.15	H5	Gio
																						GLP2R	442	8.49	H8	GNAS	390	H5.22	H5	Gs	8.49|H5.22	H8|H5	13	40	0.302326	0.428369	189	22			HTR1F	129	ICL2.51	ICL2	GNAI1	343	H5.15	H5	Gio
																						GLP2R	210	2.39	TM2	GNAS	391	H5.23	H5	Gs	2.39|H5.23	TM2|H5	25	31	0.581395	0.453622	189	17			HTR1F	132	ICL2.54	ICL2	GNAI1	343	H5.15	H5	Gio
																						GLP2R	285	3.5	TM3	GNAS	391	H5.23	H5	Gs	3.50|H5.23	TM3|H5	40	43	0.930233	0.742215	189	22			HTR1F	125	3.54	TM3	GNAI1	344	H5.16	H5	Gio
																						GLP2R	386	6.36	TM6	GNAS	392	H5.24	H5	Gs	6.36|H5.24	TM6|H5	22	43	0.511628	0.42474	189	53			HTR1F	128	ICL2.50	ICL2	GNAI1	344	H5.16	H5	Gio
																						GLP2R	389	6.39	TM6	GNAS	392	H5.24	H5	Gs	6.39|H5.24	TM6|H5	17	43	0.395349	0.42474	189	53			HTR1F	207	5.64	TM5	GNAI1	344	H5.16	H5	Gio
																						GLP2R	440	8.47	H8	GNAS	392	H5.24	H5	Gs	8.47|H5.24	H8|H5	32	40	0.744186	0.428369	189	22			HTR1F	211	5.68	TM5	GNAI1	344	H5.16	H5	Gio
																						GLP2R	441	8.48	H8	GNAS	392	H5.24	H5	Gs	8.48|H5.24	H8|H5	30	40	0.697674	0.428369	189	22			HTR1F	211	5.68	TM5	GNAI1	345	H5.17	H5	Gio
																						GLP2R	361	5.61	TM5	GNAS	393	H5.25	H5	Gs	5.61|H5.25	TM5|H5	26	40	0.604651	0.593398	189	106			HTR1F	121	3.5	TM3	GNAI1	347	H5.19	H5	Gio
																						GLP2R	365	5.65	TM5	GNAS	393	H5.25	H5	Gs	5.65|H5.25	TM5|H5	33	40	0.767442	0.593398	189	106			HTR1F	124	3.53	TM3	GNAI1	347	H5.19	H5	Gio
																						GLP2R	386	6.36	TM6	GNAS	393	H5.25	H5	Gs	6.36|H5.25	TM6|H5	38	43	0.883721	0.42474	189	53			HTR1F	125	3.54	TM3	GNAI1	347	H5.19	H5	Gio
																						GLP2R	389	6.39	TM6	GNAS	393	H5.25	H5	Gs	6.39|H5.25	TM6|H5	17	43	0.395349	0.42474	189	53			HTR1F	128	ICL2.50	ICL2	GNAI1	347	H5.19	H5	Gio
																						GLP2R	390	6.4	TM6	GNAS	393	H5.25	H5	Gs	6.40|H5.25	TM6|H5	19	43	0.44186	0.42474	189	53			HTR1F	125	3.54	TM3	GNAI1	348	H5.20	H5	Gio
																						GLP2R	365	5.65	TM5	GNAS	394	H5.26	H5	Gs	5.65|H5.26	TM5|H5	30	40	0.697674	0.593398	189	106			HTR1F	208	5.65	TM5	GNAI1	348	H5.20	H5	Gio
																						GLP2R	368	5.68	TM5	GNAS	394	H5.26	H5	Gs	5.68|H5.26	TM5|H5	28	40	0.651163	0.593398	189	106			HTR1F	211	5.68	TM5	GNAI1	348	H5.20	H5	Gio
																						GLP2R	369	5.69	TM5	GNAS	394	H5.26	H5	Gs	5.69|H5.26	TM5|H5	25	40	0.581395	0.593398	189	106			HTR1F	291	6.33	TM6	GNAI1	348	H5.20	H5	Gio
																						GLP2R	382	6.32	TM6	GNAS	394	H5.26	H5	Gs	6.32|H5.26	TM6|H5	30	43	0.697674	0.42474	189	53			HTR1F	352	8.48	H8	GNAI1	349	H5.21	H5	Gio
																						GLP2R	386	6.36	TM6	GNAS	394	H5.26	H5	Gs	6.36|H5.26	TM6|H5	16	43	0.372093	0.42474	189	53			HTR1F	58	2.39	TM2	GNAI1	350	H5.22	H5	Gio
																						ADGRD1	670	ICL2	ICL2	GNAS	35	HN.52	HN	Gs	ICL2|HN.52	ICL2|HN	16	30	0.372093	0.243982	22	61			HTR1F	351	8.47	H8	GNAI1	350	H5.22	H5	Gio
																						ADGRD1	668	ICL2	ICL2	GNAS	38	hns1.2	hns1	Gs	ICL2|hns1.2	ICL2|hns1	18	40	0.418605	0.386314	16	61			HTR1F	352	8.48	H8	GNAI1	350	H5.22	H5	Gio
																						ADGRD1	669	ICL2	ICL2	GNAS	38	hns1.2	hns1	Gs	ICL2|hns1.2	ICL2|hns1	18	40	0.418605	0.386314	16	61			HTR1F	353	8.49	H8	GNAI1	350	H5.22	H5	Gio
																						ADGRD1	666	ICL2	ICL2	GNAS	39	hns1.3	hns1	Gs	ICL2|hns1.3	ICL2|hns1	20	40	0.465116	0.386314	16	61			HTR1F	121	3.5	TM3	GNAI1	351	H5.23	H5	Gio
																						ADGRD1	665	ICL2	ICL2	GNAS	215	s2s3.1	s2s3	Gs	ICL2|s2s3.1	ICL2|s2s3	16	35	0.372093	0.281829	6	61			HTR1F	124	3.53	TM3	GNAI1	351	H5.23	H5	Gio
																						ADGRD1	665	ICL2	ICL2	GNAS	217	S3.1	S3	Gs	ICL2|S3.1	ICL2|S3	22	42	0.511628	0.425551	5	61			HTR1F	125	3.54	TM3	GNAI1	351	H5.23	H5	Gio
																						ADGRD1	666	ICL2	ICL2	GNAS	217	S3.1	S3	Gs	ICL2|S3.1	ICL2|S3	22	42	0.511628	0.425551	5	61			HTR1F	204	5.61	TM5	GNAI1	351	H5.23	H5	Gio
																						ADGRD1	747	5.74	TM5	GNAS	323	H4.3	H4	Gs	5.74|H4.3	TM5|H4	8	11	0.186047	0.0852713	42	106			HTR1F	291	6.33	TM6	GNAI1	352	H5.24	H5	Gio
																						ADGRD1	748	ICL3	ICL3	GNAS	350	h4s6.3	h4s6	Gs	ICL3|h4s6.3	ICL3|h4s6	14	20	0.325581	0.225631	42	18			HTR1F	294	6.36	TM6	GNAI1	352	H5.24	H5	Gio
																						ADGRD1	748	ICL3	ICL3	GNAS	354	h4s6.10	h4s6	Gs	ICL3|h4s6.10	ICL3|h4s6	2	20	0.0465116	0.225631	42	18			HTR1F	350	7.56	TM7	GNAI1	352	H5.24	H5	Gio
																						ADGRD1	664	ICL2	ICL2	GNAS	380	H5.12	H5	Gs	ICL2|H5.12	ICL2|H5	20	42	0.465116	0.385416	189	61			HTR1F	351	8.47	H8	GNAI1	352	H5.24	H5	Gio
																						ADGRD1	665	ICL2	ICL2	GNAS	380	H5.12	H5	Gs	ICL2|H5.12	ICL2|H5	20	42	0.465116	0.385416	189	61			HTR1F	204	5.61	TM5	GNAI1	353	H5.25	H5	Gio
																						ADGRD1	664	ICL2	ICL2	GNAS	383	H5.15	H5	Gs	ICL2|H5.15	ICL2|H5	21	42	0.488372	0.385416	189	61			HTR1F	208	5.65	TM5	GNAI1	353	H5.25	H5	Gio
																						ADGRD1	665	ICL2	ICL2	GNAS	383	H5.15	H5	Gs	ICL2|H5.15	ICL2|H5	21	42	0.488372	0.385416	189	61			HTR1F	291	6.33	TM6	GNAI1	353	H5.25	H5	Gio
																						ADGRD1	661	3.54	TM3	GNAS	384	H5.16	H5	Gs	3.54|H5.16	TM3|H5	42	43	0.976744	0.742215	189	22			HTR1F	294	6.36	TM6	GNAI1	353	H5.25	H5	Gio
																						ADGRD1	664	ICL2	ICL2	GNAS	384	H5.16	H5	Gs	ICL2|H5.16	ICL2|H5	13	42	0.302326	0.385416	189	61			HTR1F	295	6.37	TM6	GNAI1	353	H5.25	H5	Gio
																						ADGRD1	737	5.64	TM5	GNAS	384	H5.16	H5	Gs	5.64|H5.16	TM5|H5	30	40	0.697674	0.593398	189	106			HTR1F	287	6.29	TM6	GNAI1	354	H5.26	H5	Gio
																						ADGRD1	741	5.68	TM5	GNAS	385	H5.17	H5	Gs	5.68|H5.17	TM5|H5	32	40	0.744186	0.593398	189	106			HTR1F	290	6.32	TM6	GNAI1	354	H5.26	H5	Gio
																						ADGRD1	660	3.53	TM3	GNAS	387	H5.19	H5	Gs	3.53|H5.19	TM3|H5	42	43	0.976744	0.742215	189	22			HTR1F	291	6.33	TM6	GNAI1	354	H5.26	H5	Gio
																						ADGRD1	661	3.54	TM3	GNAS	387	H5.19	H5	Gs	3.54|H5.19	TM3|H5	42	43	0.976744	0.742215	189	22			ADGRF1	692	ICL2	ICL2	GNAI1	28	HN.52	HN	Gio
																						ADGRD1	664	ICL2	ICL2	GNAS	387	H5.19	H5	Gs	ICL2|H5.19	ICL2|H5	14	42	0.325581	0.385416	189	61			ADGRF1	692	ICL2	ICL2	GNAI1	31	hns1.2	hns1	Gio
																						ADGRD1	667	ICL2	ICL2	GNAS	387	H5.19	H5	Gs	ICL2|H5.19	ICL2|H5	14	42	0.325581	0.385416	189	61			ADGRF1	690	ICL2	ICL2	GNAI1	32	hns1.3	hns1	Gio
																						ADGRD1	661	3.54	TM3	GNAS	388	H5.20	H5	Gs	3.54|H5.20	TM3|H5	40	43	0.930233	0.742215	189	22			ADGRF1	692	ICL2	ICL2	GNAI1	32	hns1.3	hns1	Gio
																						ADGRD1	738	5.65	TM5	GNAS	388	H5.20	H5	Gs	5.65|H5.20	TM5|H5	37	40	0.860465	0.593398	189	106			ADGRF1	690	ICL2	ICL2	GNAI1	194	S3.1	S3	Gio
																						ADGRD1	741	5.68	TM5	GNAS	388	H5.20	H5	Gs	5.68|H5.20	TM5|H5	32	40	0.744186	0.593398	189	106			ADGRF1	778	ICL3	ICL3	GNAI1	301	H4.6	H4	Gio
																						ADGRD1	761	6.36	TM6	GNAS	388	H5.20	H5	Gs	6.36|H5.20	TM6|H5	2	43	0.0465116	0.42474	189	53			ADGRF1	776	ICL3	ICL3	GNAI1	304	H4.22	H4	Gio
																						ADGRD1	599	2.37	TM2	GNAS	390	H5.22	H5	Gs	2.37|H5.22	TM2|H5	14	31	0.325581	0.453622	189	17			ADGRF1	778	ICL3	ICL3	GNAI1	304	H4.22	H4	Gio
																						ADGRD1	601	2.39	TM2	GNAS	390	H5.22	H5	Gs	2.39|H5.22	TM2|H5	29	31	0.674419	0.453622	189	17			ADGRF1	778	ICL3	ICL3	GNAI1	305	H4.23	H4	Gio
																						ADGRD1	812	8.49	H8	GNAS	390	H5.22	H5	Gs	8.49|H5.22	H8|H5	13	40	0.302326	0.428369	189	22			ADGRF1	778	ICL3	ICL3	GNAI1	308	H4.26	H4	Gio
																						ADGRD1	657	3.5	TM3	GNAS	391	H5.23	H5	Gs	3.50|H5.23	TM3|H5	40	43	0.930233	0.742215	189	22			ADGRF1	780	ICL3	ICL3	GNAI1	308	H4.26	H4	Gio
																						ADGRD1	660	3.53	TM3	GNAS	391	H5.23	H5	Gs	3.53|H5.23	TM3|H5	8	43	0.186047	0.742215	189	22			ADGRF1	780	ICL3	ICL3	GNAI1	314	h4s6.8	h4s6	Gio
																						ADGRD1	661	3.54	TM3	GNAS	391	H5.23	H5	Gs	3.54|H5.23	TM3|H5	13	43	0.302326	0.742215	189	22			ADGRF1	781	6.25	TM6	GNAI1	314	h4s6.8	h4s6	Gio
																						ADGRD1	764	6.39	TM6	GNAS	391	H5.23	H5	Gs	6.39|H5.23	TM6|H5	6	43	0.139535	0.42474	189	53			ADGRF1	784	6.28	TM6	GNAI1	315	h4s6.9	h4s6	Gio
																						ADGRD1	761	6.36	TM6	GNAS	392	H5.24	H5	Gs	6.36|H5.24	TM6|H5	22	43	0.511628	0.42474	189	53			ADGRF1	777	ICL3	ICL3	GNAI1	319	S6.1	S6	Gio
																						ADGRD1	764	6.39	TM6	GNAS	392	H5.24	H5	Gs	6.39|H5.24	TM6|H5	17	43	0.395349	0.42474	189	53			ADGRF1	774	ICL3	ICL3	GNAI1	320	S6.2	S6	Gio
																						ADGRD1	805	7.52	TM7	GNAS	392	H5.24	H5	Gs	7.52|H5.24	TM7|H5	4	32	0.0930233	0.303958	189	14			ADGRF1	775	ICL3	ICL3	GNAI1	320	S6.2	S6	Gio
																						ADGRD1	809	7.56	TM7	GNAS	392	H5.24	H5	Gs	7.56|H5.24	TM7|H5	25	32	0.581395	0.303958	189	14			ADGRF1	777	ICL3	ICL3	GNAI1	320	S6.2	S6	Gio
																						ADGRD1	810	8.47	H8	GNAS	392	H5.24	H5	Gs	8.47|H5.24	H8|H5	32	40	0.744186	0.428369	189	22			ADGRF1	775	ICL3	ICL3	GNAI1	321	S6.3	S6	Gio
																						ADGRD1	811	8.48	H8	GNAS	392	H5.24	H5	Gs	8.48|H5.24	H8|H5	30	40	0.697674	0.428369	189	22			ADGRF1	776	ICL3	ICL3	GNAI1	321	S6.3	S6	Gio
																						ADGRD1	812	8.49	H8	GNAS	392	H5.24	H5	Gs	8.49|H5.24	H8|H5	9	40	0.209302	0.428369	189	22			ADGRF1	777	ICL3	ICL3	GNAI1	321	S6.3	S6	Gio
																						ADGRD1	661	3.54	TM3	GNAS	393	H5.25	H5	Gs	3.54|H5.25	TM3|H5	7	43	0.162791	0.742215	189	22			ADGRF1	778	ICL3	ICL3	GNAI1	321	S6.3	S6	Gio
																						ADGRD1	734	5.61	TM5	GNAS	393	H5.25	H5	Gs	5.61|H5.25	TM5|H5	26	40	0.604651	0.593398	189	106			ADGRF1	775	ICL3	ICL3	GNAI1	322	S6.4	S6	Gio
																						ADGRD1	738	5.65	TM5	GNAS	393	H5.25	H5	Gs	5.65|H5.25	TM5|H5	33	40	0.767442	0.593398	189	106			ADGRF1	776	ICL3	ICL3	GNAI1	322	S6.4	S6	Gio
																						ADGRD1	761	6.36	TM6	GNAS	393	H5.25	H5	Gs	6.36|H5.25	TM6|H5	38	43	0.883721	0.42474	189	53			ADGRF1	776	ICL3	ICL3	GNAI1	323	S6.5	S6	Gio
																						ADGRD1	764	6.39	TM6	GNAS	393	H5.25	H5	Gs	6.39|H5.25	TM6|H5	17	43	0.395349	0.42474	189	53			ADGRF1	774	ICL3	ICL3	GNAI1	334	H5.6	H5	Gio
																						ADGRD1	765	6.4	TM6	GNAS	393	H5.25	H5	Gs	6.40|H5.25	TM6|H5	19	43	0.44186	0.42474	189	53			ADGRF1	775	ICL3	ICL3	GNAI1	334	H5.6	H5	Gio
																						ADGRD1	738	5.65	TM5	GNAS	394	H5.26	H5	Gs	5.65|H5.26	TM5|H5	30	40	0.697674	0.593398	189	106			ADGRF1	774	ICL3	ICL3	GNAI1	337	H5.9	H5	Gio
																						ADGRD1	741	5.68	TM5	GNAS	394	H5.26	H5	Gs	5.68|H5.26	TM5|H5	28	40	0.651163	0.593398	189	106			ADGRF1	774	ICL3	ICL3	GNAI1	338	H5.10	H5	Gio
																						ADGRD1	757	6.32	TM6	GNAS	394	H5.26	H5	Gs	6.32|H5.26	TM6|H5	30	43	0.697674	0.42474	189	53			ADGRF1	689	ICL2	ICL2	GNAI1	340	H5.12	H5	Gio
																						ADGRD1	761	6.36	TM6	GNAS	394	H5.26	H5	Gs	6.36|H5.26	TM6|H5	16	43	0.372093	0.42474	189	53			ADGRF1	690	ICL2	ICL2	GNAI1	340	H5.12	H5	Gio
																						PTGER2	65	2.37	TM2	GNAS	390	H5.22	H5	Gs	2.37|H5.22	TM2|H5	14	31	0.325581	0.453622	189	17			ADGRF1	771	5.67	TM5	GNAI1	341	H5.13	H5	Gio
																						PTGER2	66	2.38	TM2	GNAS	390	H5.22	H5	Gs	2.38|H5.22	TM2|H5	4	31	0.0930233	0.453622	189	17			ADGRF1	774	ICL3	ICL3	GNAI1	341	H5.13	H5	Gio
																						PTGER2	67	2.39	TM2	GNAS	390	H5.22	H5	Gs	2.39|H5.22	TM2|H5	29	31	0.674419	0.453622	189	17			ADGRF1	689	ICL2	ICL2	GNAI1	343	H5.15	H5	Gio
																						PTGER2	67	2.39	TM2	GNAS	391	H5.23	H5	Gs	2.39|H5.23	TM2|H5	25	31	0.581395	0.453622	189	17			ADGRF1	690	ICL2	ICL2	GNAI1	343	H5.15	H5	Gio
																						PTGER2	134	3.5	TM3	GNAS	391	H5.23	H5	Gs	3.50|H5.23	TM3|H5	40	43	0.930233	0.742215	189	22			ADGRF1	685	3.53	TM3	GNAI1	344	H5.16	H5	Gio
																						PTGER2	137	3.53	TM3	GNAS	387	H5.19	H5	Gs	3.53|H5.19	TM3|H5	42	43	0.976744	0.742215	189	22			ADGRF1	686	3.54	TM3	GNAI1	344	H5.16	H5	Gio
																						PTGER2	137	3.53	TM3	GNAS	388	H5.20	H5	Gs	3.53|H5.20	TM3|H5	3	43	0.0697674	0.742215	189	22			ADGRF1	689	ICL2	ICL2	GNAI1	344	H5.16	H5	Gio
																						PTGER2	137	3.53	TM3	GNAS	390	H5.22	H5	Gs	3.53|H5.22	TM3|H5	9	43	0.209302	0.742215	189	22			ADGRF1	768	5.64	TM5	GNAI1	344	H5.16	H5	Gio
																						PTGER2	138	3.54	TM3	GNAS	384	H5.16	H5	Gs	3.54|H5.16	TM3|H5	42	43	0.976744	0.742215	189	22			ADGRF1	619	2.35	TM2	GNAI1	347	H5.19	H5	Gio
																						PTGER2	138	3.54	TM3	GNAS	387	H5.19	H5	Gs	3.54|H5.19	TM3|H5	42	43	0.976744	0.742215	189	22			ADGRF1	685	3.53	TM3	GNAI1	347	H5.19	H5	Gio
																						PTGER2	138	3.54	TM3	GNAS	388	H5.20	H5	Gs	3.54|H5.20	TM3|H5	40	43	0.930233	0.742215	189	22			ADGRF1	686	3.54	TM3	GNAI1	347	H5.19	H5	Gio
																						PTGER2	139	3.55	TM3	GNAS	384	H5.16	H5	Gs	3.55|H5.16	TM3|H5	7	43	0.162791	0.742215	189	22			ADGRF1	689	ICL2	ICL2	GNAI1	347	H5.19	H5	Gio
																						PTGER2	141	ICL2.50	ICL2	GNAS	380	H5.12	H5	Gs	ICL2.50|H5.12	ICL2|H5	20	42	0.465116	0.385416	189	61			ADGRF1	844	8.49	H8	GNAI1	349	H5.21	H5	Gio
																						PTGER2	141	ICL2.50	ICL2	GNAS	383	H5.15	H5	Gs	ICL2.50|H5.15	ICL2|H5	20	42	0.465116	0.385416	189	61			ADGRF1	617	2.33	TM2	GNAI1	350	H5.22	H5	Gio
																						PTGER2	141	ICL2.50	ICL2	GNAS	384	H5.16	H5	Gs	ICL2.50|H5.16	ICL2|H5	20	42	0.465116	0.385416	189	61			ADGRF1	619	2.35	TM2	GNAI1	350	H5.22	H5	Gio
																						PTGER2	141	ICL2.50	ICL2	GNAS	387	H5.19	H5	Gs	ICL2.50|H5.19	ICL2|H5	20	42	0.465116	0.385416	189	61			ADGRF1	620	2.36	TM2	GNAI1	350	H5.22	H5	Gio
																						PTGER2	142	ICL2.51	ICL2	GNAS	215	s2s3.1	s2s3	Gs	ICL2.51|s2s3.1	ICL2|s2s3	15	35	0.348837	0.281829	6	61			ADGRF1	623	2.39	TM2	GNAI1	350	H5.22	H5	Gio
																						PTGER2	142	ICL2.51	ICL2	GNAS	217	S3.1	S3	Gs	ICL2.51|S3.1	ICL2|S3	20	42	0.465116	0.425551	5	61			ADGRF1	619	2.35	TM2	GNAI1	351	H5.23	H5	Gio
																						PTGER2	142	ICL2.51	ICL2	GNAS	380	H5.12	H5	Gs	ICL2.51|H5.12	ICL2|H5	20	42	0.465116	0.385416	189	61			ADGRF1	620	2.36	TM2	GNAI1	351	H5.23	H5	Gio
																						PTGER2	142	ICL2.51	ICL2	GNAS	383	H5.15	H5	Gs	ICL2.51|H5.15	ICL2|H5	20	42	0.465116	0.385416	189	61			ADGRF1	623	2.39	TM2	GNAI1	351	H5.23	H5	Gio
																						PTGER2	144	ICL2.53	ICL2	GNAS	387	H5.19	H5	Gs	ICL2.53|H5.19	ICL2|H5	7	42	0.162791	0.385416	189	61			ADGRF1	681	3.49	TM3	GNAI1	351	H5.23	H5	Gio
																						PTGER2	145	ICL2.54	ICL2	GNAS	38	hns1.2	hns1	Gs	ICL2.54|hns1.2	ICL2|hns1	18	40	0.418605	0.386314	16	61			ADGRF1	682	3.5	TM3	GNAI1	351	H5.23	H5	Gio
																						PTGER2	145	ICL2.54	ICL2	GNAS	383	H5.15	H5	Gs	ICL2.54|H5.15	ICL2|H5	7	42	0.162791	0.385416	189	61			ADGRF1	685	3.53	TM3	GNAI1	351	H5.23	H5	Gio
																						PTGER2	146	ICL2.55	ICL2	GNAS	35	HN.52	HN	Gs	ICL2.55|HN.52	ICL2|HN	12	30	0.27907	0.243982	22	61			ADGRF1	623	2.39	TM2	GNAI1	352	H5.24	H5	Gio
																						PTGER2	146	ICL2.55	ICL2	GNAS	38	hns1.2	hns1	Gs	ICL2.55|hns1.2	ICL2|hns1	8	40	0.186047	0.386314	16	61			ADGRF1	795	6.39	TM6	GNAI1	352	H5.24	H5	Gio
																						PTGER2	146	ICL2.55	ICL2	GNAS	39	hns1.3	hns1	Gs	ICL2.55|hns1.3	ICL2|hns1	18	40	0.418605	0.386314	16	61			ADGRF1	842	8.47	H8	GNAI1	352	H5.24	H5	Gio
																						PTGER2	221	5.62	TM5	GNAS	384	H5.16	H5	Gs	5.62|H5.16	TM5|H5	1	40	0.0232558	0.593398	189	106			ADGRF1	844	8.49	H8	GNAI1	352	H5.24	H5	Gio
																						PTGER2	225	5.66	TM5	GNAS	381	H5.13	H5	Gs	5.66|H5.13	TM5|H5	1	40	0.0232558	0.593398	189	106			ADGRF1	682	3.5	TM3	GNAI1	353	H5.25	H5	Gio
																						PTGER2	225	5.66	TM5	GNAS	384	H5.16	H5	Gs	5.66|H5.16	TM5|H5	1	40	0.0232558	0.593398	189	106			ADGRF1	765	5.61	TM5	GNAI1	353	H5.25	H5	Gio
																						PTGER2	225	5.66	TM5	GNAS	385	H5.17	H5	Gs	5.66|H5.17	TM5|H5	1	40	0.0232558	0.593398	189	106			ADGRF1	792	6.36	TM6	GNAI1	353	H5.25	H5	Gio
																						PTGER2	228	5.69	TM5	GNAS	381	H5.13	H5	Gs	5.69|H5.13	TM5|H5	2	40	0.0465116	0.593398	189	106			ADGRF1	795	6.39	TM6	GNAI1	353	H5.25	H5	Gio
																						PTGER2	258	6.29	TM6	GNAS	385	H5.17	H5	Gs	6.29|H5.17	TM6|H5	1	43	0.0232558	0.42474	189	53			ADGRF1	796	6.4	TM6	GNAI1	353	H5.25	H5	Gio
																						PTGER2	258	6.29	TM6	GNAS	388	H5.20	H5	Gs	6.29|H5.20	TM6|H5	6	43	0.139535	0.42474	189	53			ADGRF1	788	6.32	TM6	GNAI1	354	H5.26	H5	Gio
																						PTGER2	259	6.3	TM6	GNAS	388	H5.20	H5	Gs	6.30|H5.20	TM6|H5	4	43	0.0930233	0.42474	189	53			ADGRF1	792	6.36	TM6	GNAI1	354	H5.26	H5	Gio
																						PTGER2	262	6.33	TM6	GNAS	388	H5.20	H5	Gs	6.33|H5.20	TM6|H5	10	43	0.232558	0.42474	189	53			RHO	147	ICL2.55	ICL2	GNAI1	28	HN.52	HN	Gio
																						PTGER2	262	6.33	TM6	GNAS	391	H5.23	H5	Gs	6.33|H5.23	TM6|H5	3	43	0.0697674	0.42474	189	53			RHO	145	ICL2.53	ICL2	GNAI1	32	hns1.3	hns1	Gio
																						PTGER2	319	8.47	H8	GNAS	391	H5.23	H5	Gs	8.47|H5.23	H8|H5	7	40	0.162791	0.428369	189	22			RHO	147	ICL2.55	ICL2	GNAI1	32	hns1.3	hns1	Gio
																						PTGER2	319	8.47	H8	GNAS	392	H5.24	H5	Gs	8.47|H5.24	H8|H5	32	40	0.744186	0.428369	189	22			RHO	144	ICL2.52	ICL2	GNAI1	193	s2s3.2	s2s3	Gio
																						PTGER2	319	8.47	H8	GNAS	393	H5.25	H5	Gs	8.47|H5.25	H8|H5	4	40	0.0930233	0.428369	189	22			RHO	145	ICL2.53	ICL2	GNAI1	193	s2s3.2	s2s3	Gio
																						PTGER2	320	8.48	H8	GNAS	391	H5.23	H5	Gs	8.48|H5.23	H8|H5	1	40	0.0232558	0.428369	189	22			RHO	335	Cterm	Cterm	GNAI1	255	H3.14	H3	Gio
																						PTGER2	320	8.48	H8	GNAS	392	H5.24	H5	Gs	8.48|H5.24	H8|H5	30	40	0.697674	0.428369	189	22			RHO	335	Cterm	Cterm	GNAI1	256	H3.15	H3	Gio
																						PTGER2	321	8.49	H8	GNAS	392	H5.24	H5	Gs	8.49|H5.24	H8|H5	9	40	0.209302	0.428369	189	22			RHO	332	Cterm	Cterm	GNAI1	257	H3.16	H3	Gio
																						PTGER2	321	8.49	H8	GNAS	393	H5.25	H5	Gs	8.49|H5.25	H8|H5	4	40	0.0930233	0.428369	189	22			RHO	333	Cterm	Cterm	GNAI1	257	H3.16	H3	Gio
																						ADGRG5	352	ICL2	ICL2	GNAS	31	HN.48	HN	Gs	ICL2|HN.48	ICL2|HN	3	30	0.0697674	0.243982	22	61			RHO	334	Cterm	Cterm	GNAI1	257	H3.16	H3	Gio
																						ADGRG5	350	ICL2	ICL2	GNAS	35	HN.52	HN	Gs	ICL2|HN.52	ICL2|HN	16	30	0.372093	0.243982	22	61			RHO	335	Cterm	Cterm	GNAI1	257	H3.16	H3	Gio
																						ADGRG5	352	ICL2	ICL2	GNAS	35	HN.52	HN	Gs	ICL2|HN.52	ICL2|HN	16	30	0.372093	0.243982	22	61			RHO	241	6.24	TM6	GNAI1	316	h4s6.10	h4s6	Gio
																						ADGRG5	350	ICL2	ICL2	GNAS	38	hns1.2	hns1	Gs	ICL2|hns1.2	ICL2|hns1	18	40	0.418605	0.386314	16	61			RHO	242	6.25	TM6	GNAI1	316	h4s6.10	h4s6	Gio
																						ADGRG5	347	ICL2	ICL2	GNAS	39	hns1.3	hns1	Gs	ICL2|hns1.3	ICL2|hns1	20	40	0.465116	0.386314	16	61			RHO	240	6.23	TM6	GNAI1	318	h4s6.12	h4s6	Gio
																						ADGRG5	348	ICL2	ICL2	GNAS	39	hns1.3	hns1	Gs	ICL2|hns1.3	ICL2|hns1	20	40	0.465116	0.386314	16	61			RHO	242	6.25	TM6	GNAI1	318	h4s6.12	h4s6	Gio
																						ADGRG5	350	ICL2	ICL2	GNAS	39	hns1.3	hns1	Gs	ICL2|hns1.3	ICL2|hns1	20	40	0.465116	0.386314	16	61			RHO	243	6.26	TM6	GNAI1	318	h4s6.12	h4s6	Gio
																						ADGRG5	347	ICL2	ICL2	GNAS	41	S1.2	S1	Gs	ICL2|S1.2	ICL2|S1	13	29	0.302326	0.299325	4	61			RHO	236	5.71	TM5	GNAI1	337	H5.9	H5	Gio
																						ADGRG5	348	ICL2	ICL2	GNAS	216	s2s3.2	s2s3	Gs	ICL2|s2s3.2	ICL2|s2s3	8	35	0.186047	0.281829	6	61			RHO	233	5.68	TM5	GNAI1	340	H5.12	H5	Gio
																						ADGRG5	347	ICL2	ICL2	GNAS	217	S3.1	S3	Gs	ICL2|S3.1	ICL2|S3	22	42	0.511628	0.425551	5	61			RHO	233	5.68	TM5	GNAI1	341	H5.13	H5	Gio
																						ADGRG5	348	ICL2	ICL2	GNAS	217	S3.1	S3	Gs	ICL2|S3.1	ICL2|S3	22	42	0.511628	0.425551	5	61			RHO	236	5.71	TM5	GNAI1	341	H5.13	H5	Gio
																						ADGRG5	520	8.6	H8	GNAS	280	H3.16	H3	Gs	8.60|H3.16	H8|H3	1	1	0.0232558	0.0232558	1	22			RHO	237	5.72	TM5	GNAI1	341	H5.13	H5	Gio
																						ADGRG5	517	8.57	H8	GNAS	283	h3s5.1	h3s5	Gs	8.57|h3s5.1	H8|h3s5	1	1	0.0232558	0.0232558	3	22			RHO	243	6.26	TM6	GNAI1	341	H5.13	H5	Gio
																						ADGRG5	520	8.6	H8	GNAS	283	h3s5.1	h3s5	Gs	8.60|h3s5.1	H8|h3s5	1	1	0.0232558	0.0232558	3	22			RHO	139	3.54	TM3	GNAI1	344	H5.16	H5	Gio
																						ADGRG5	517	8.57	H8	GNAS	284	h3s5.2	h3s5	Gs	8.57|h3s5.2	H8|h3s5	1	1	0.0232558	0.0232558	3	22			RHO	230	5.65	TM5	GNAI1	344	H5.16	H5	Gio
																						ADGRG5	347	ICL2	ICL2	GNAS	379	H5.11	H5	Gs	ICL2|H5.11	ICL2|H5	6	42	0.139535	0.385416	189	61			RHO	233	5.68	TM5	GNAI1	344	H5.16	H5	Gio
																						ADGRG5	346	ICL2	ICL2	GNAS	380	H5.12	H5	Gs	ICL2|H5.12	ICL2|H5	20	42	0.465116	0.385416	189	61			RHO	242	6.25	TM6	GNAI1	345	H5.17	H5	Gio
																						ADGRG5	347	ICL2	ICL2	GNAS	380	H5.12	H5	Gs	ICL2|H5.12	ICL2|H5	20	42	0.465116	0.385416	189	61			RHO	243	6.26	TM6	GNAI1	345	H5.17	H5	Gio
																						ADGRG5	441	5.68	TM5	GNAS	381	H5.13	H5	Gs	5.68|H5.13	TM5|H5	30	40	0.697674	0.593398	189	106			RHO	246	6.29	TM6	GNAI1	345	H5.17	H5	Gio
																						ADGRG5	346	ICL2	ICL2	GNAS	383	H5.15	H5	Gs	ICL2|H5.15	ICL2|H5	21	42	0.488372	0.385416	189	61			RHO	138	3.53	TM3	GNAI1	347	H5.19	H5	Gio
																						ADGRG5	347	ICL2	ICL2	GNAS	383	H5.15	H5	Gs	ICL2|H5.15	ICL2|H5	21	42	0.488372	0.385416	189	61			RHO	139	3.54	TM3	GNAI1	347	H5.19	H5	Gio
																						ADGRG5	343	3.54	TM3	GNAS	384	H5.16	H5	Gs	3.54|H5.16	TM3|H5	42	43	0.976744	0.742215	189	22			RHO	139	3.54	TM3	GNAI1	348	H5.20	H5	Gio
																						ADGRG5	344	3.55	TM3	GNAS	384	H5.16	H5	Gs	3.55|H5.16	TM3|H5	7	43	0.162791	0.742215	189	22			RHO	230	5.65	TM5	GNAI1	348	H5.20	H5	Gio
																						ADGRG5	346	ICL2	ICL2	GNAS	384	H5.16	H5	Gs	ICL2|H5.16	ICL2|H5	13	42	0.302326	0.385416	189	61			RHO	246	6.29	TM6	GNAI1	348	H5.20	H5	Gio
																						ADGRG5	441	5.68	TM5	GNAS	384	H5.16	H5	Gs	5.68|H5.16	TM5|H5	33	40	0.767442	0.593398	189	106			RHO	250	6.33	TM6	GNAI1	348	H5.20	H5	Gio
																						ADGRG5	441	5.68	TM5	GNAS	385	H5.17	H5	Gs	5.68|H5.17	TM5|H5	32	40	0.744186	0.593398	189	106			RHO	312	8.49	H8	GNAI1	349	H5.21	H5	Gio
																						ADGRG5	342	3.53	TM3	GNAS	387	H5.19	H5	Gs	3.53|H5.19	TM3|H5	42	43	0.976744	0.742215	189	22			RHO	70	2.37	TM2	GNAI1	350	H5.22	H5	Gio
																						ADGRG5	343	3.54	TM3	GNAS	387	H5.19	H5	Gs	3.54|H5.19	TM3|H5	42	43	0.976744	0.742215	189	22			RHO	72	2.39	TM2	GNAI1	350	H5.22	H5	Gio
																						ADGRG5	346	ICL2	ICL2	GNAS	387	H5.19	H5	Gs	ICL2|H5.19	ICL2|H5	14	42	0.325581	0.385416	189	61			RHO	312	8.49	H8	GNAI1	350	H5.22	H5	Gio
																						ADGRG5	342	3.53	TM3	GNAS	388	H5.20	H5	Gs	3.53|H5.20	TM3|H5	3	43	0.0697674	0.742215	189	22			RHO	72	2.39	TM2	GNAI1	351	H5.23	H5	Gio
																						ADGRG5	343	3.54	TM3	GNAS	388	H5.20	H5	Gs	3.54|H5.20	TM3|H5	40	43	0.930233	0.742215	189	22			RHO	134	3.49	TM3	GNAI1	351	H5.23	H5	Gio
																						ADGRG5	438	5.65	TM5	GNAS	388	H5.20	H5	Gs	5.65|H5.20	TM5|H5	37	40	0.860465	0.593398	189	106			RHO	135	3.5	TM3	GNAI1	351	H5.23	H5	Gio
																						ADGRG5	441	5.68	TM5	GNAS	388	H5.20	H5	Gs	5.68|H5.20	TM5|H5	32	40	0.744186	0.593398	189	106			RHO	138	3.53	TM3	GNAI1	351	H5.23	H5	Gio
																						ADGRG5	458	6.36	TM6	GNAS	388	H5.20	H5	Gs	6.36|H5.20	TM6|H5	2	43	0.0465116	0.42474	189	53			RHO	139	3.54	TM3	GNAI1	351	H5.23	H5	Gio
																						ADGRG5	278	2.37	TM2	GNAS	390	H5.22	H5	Gs	2.37|H5.22	TM2|H5	14	31	0.325581	0.453622	189	17			RHO	135	3.5	TM3	GNAI1	352	H5.24	H5	Gio
																						ADGRG5	280	2.39	TM2	GNAS	390	H5.22	H5	Gs	2.39|H5.22	TM2|H5	29	31	0.674419	0.453622	189	17			RHO	310	8.47	H8	GNAI1	352	H5.24	H5	Gio
																						ADGRG5	342	3.53	TM3	GNAS	390	H5.22	H5	Gs	3.53|H5.22	TM3|H5	9	43	0.209302	0.742215	189	22			RHO	311	8.48	H8	GNAI1	352	H5.24	H5	Gio
																						ADGRG5	506	7.56	TM7	GNAS	390	H5.22	H5	Gs	7.56|H5.22	TM7|H5	1	32	0.0232558	0.303958	189	14			RHO	312	8.49	H8	GNAI1	352	H5.24	H5	Gio
																						ADGRG5	339	3.5	TM3	GNAS	391	H5.23	H5	Gs	3.50|H5.23	TM3|H5	40	43	0.930233	0.742215	189	22			RHO	313	8.5	H8	GNAI1	352	H5.24	H5	Gio
																						ADGRG5	458	6.36	TM6	GNAS	391	H5.23	H5	Gs	6.36|H5.23	TM6|H5	16	43	0.372093	0.42474	189	53			RHO	135	3.5	TM3	GNAI1	353	H5.25	H5	Gio
																						ADGRG5	461	6.39	TM6	GNAS	391	H5.23	H5	Gs	6.39|H5.23	TM6|H5	6	43	0.139535	0.42474	189	53			RHO	249	6.32	TM6	GNAI1	353	H5.25	H5	Gio
																						ADGRG5	462	6.4	TM6	GNAS	391	H5.23	H5	Gs	6.40|H5.23	TM6|H5	6	43	0.139535	0.42474	189	53			RHO	250	6.33	TM6	GNAI1	353	H5.25	H5	Gio
																						ADGRG5	465	6.43	TM6	GNAS	391	H5.23	H5	Gs	6.43|H5.23	TM6|H5	3	43	0.0697674	0.42474	189	53			RHO	253	6.36	TM6	GNAI1	353	H5.25	H5	Gio
																						ADGRG5	506	7.56	TM7	GNAS	391	H5.23	H5	Gs	7.56|H5.23	TM7|H5	7	32	0.162791	0.303958	189	14			RHO	254	6.37	TM6	GNAI1	353	H5.25	H5	Gio
																						ADGRG5	458	6.36	TM6	GNAS	392	H5.24	H5	Gs	6.36|H5.24	TM6|H5	22	43	0.511628	0.42474	189	53			RHO	245	6.28	TM6	GNAI1	354	H5.26	H5	Gio
																						ADGRG5	509	8.49	H8	GNAS	392	H5.24	H5	Gs	8.49|H5.24	H8|H5	9	40	0.209302	0.428369	189	22			RHO	246	6.29	TM6	GNAI1	354	H5.26	H5	Gio
																						ADGRG5	457	6.35	TM6	GNAS	393	H5.25	H5	Gs	6.35|H5.25	TM6|H5	1	43	0.0232558	0.42474	189	53			RHO	249	6.32	TM6	GNAI1	354	H5.26	H5	Gio
																						ADGRG5	458	6.36	TM6	GNAS	393	H5.25	H5	Gs	6.36|H5.25	TM6|H5	38	43	0.883721	0.42474	189	53			RHO	250	6.33	TM6	GNAI1	354	H5.26	H5	Gio
																						ADGRG5	461	6.39	TM6	GNAS	393	H5.25	H5	Gs	6.39|H5.25	TM6|H5	17	43	0.395349	0.42474	189	53			RHO	253	6.36	TM6	GNAI1	354	H5.26	H5	Gio
																						ADGRG5	502	7.52	TM7	GNAS	393	H5.25	H5	Gs	7.52|H5.25	TM7|H5	1	32	0.0232558	0.303958	189	14			RHO	311	8.48	H8	GNAI1	354	H5.26	H5	Gio
																						ADGRG5	505	7.55	TM7	GNAS	393	H5.25	H5	Gs	7.55|H5.25	TM7|H5	1	32	0.0232558	0.303958	189	14			CCR2	75	2.37	TM2	GNAI1	350	H5.22	H5	Gio
																						ADGRG5	506	7.56	TM7	GNAS	393	H5.25	H5	Gs	7.56|H5.25	TM7|H5	4	32	0.0930233	0.303958	189	14			CCR2	77	2.39	TM2	GNAI1	350	H5.22	H5	Gio
																						ADGRG5	509	8.49	H8	GNAS	393	H5.25	H5	Gs	8.49|H5.25	H8|H5	4	40	0.0930233	0.428369	189	22			CCR2	77	2.39	TM2	GNAI1	351	H5.23	H5	Gio
																						MC4R	147	3.5	TM3	GNAS	387	H5.19	H5	Gs	3.50|H5.19	TM3|H5	19	43	0.44186	0.742215	189	22			CCR2	77	2.39	TM2	GNAI1	352	H5.24	H5	Gio
																						MC4R	147	3.5	TM3	GNAS	391	H5.23	H5	Gs	3.50|H5.23	TM3|H5	40	43	0.930233	0.742215	189	22			CCR2	137	3.49	TM3	GNAI1	351	H5.23	H5	Gio
																						MC4R	150	3.53	TM3	GNAS	383	H5.15	H5	Gs	3.53|H5.15	TM3|H5	3	43	0.0697674	0.742215	189	22			CCR2	138	3.5	TM3	GNAI1	351	H5.23	H5	Gio
																						MC4R	150	3.53	TM3	GNAS	387	H5.19	H5	Gs	3.53|H5.19	TM3|H5	42	43	0.976744	0.742215	189	22			CCR2	138	3.5	TM3	GNAI1	353	H5.25	H5	Gio
																						MC4R	151	3.54	TM3	GNAS	384	H5.16	H5	Gs	3.54|H5.16	TM3|H5	42	43	0.976744	0.742215	189	22			CCR2	141	3.53	TM3	GNAI1	347	H5.19	H5	Gio
																						MC4R	151	3.54	TM3	GNAS	387	H5.19	H5	Gs	3.54|H5.19	TM3|H5	42	43	0.976744	0.742215	189	22			CCR2	141	3.53	TM3	GNAI1	348	H5.20	H5	Gio
																						MC4R	151	3.54	TM3	GNAS	388	H5.20	H5	Gs	3.54|H5.20	TM3|H5	40	43	0.930233	0.742215	189	22			CCR2	141	3.53	TM3	GNAI1	350	H5.22	H5	Gio
																						MC4R	154	ICL2.50	ICL2	GNAS	380	H5.12	H5	Gs	ICL2.50|H5.12	ICL2|H5	20	42	0.465116	0.385416	189	61			CCR2	141	3.53	TM3	GNAI1	351	H5.23	H5	Gio
																						MC4R	154	ICL2.50	ICL2	GNAS	383	H5.15	H5	Gs	ICL2.50|H5.15	ICL2|H5	20	42	0.465116	0.385416	189	61			CCR2	142	3.54	TM3	GNAI1	344	H5.16	H5	Gio
																						MC4R	154	ICL2.50	ICL2	GNAS	384	H5.16	H5	Gs	ICL2.50|H5.16	ICL2|H5	20	42	0.465116	0.385416	189	61			CCR2	142	3.54	TM3	GNAI1	347	H5.19	H5	Gio
																						MC4R	154	ICL2.50	ICL2	GNAS	387	H5.19	H5	Gs	ICL2.50|H5.19	ICL2|H5	20	42	0.465116	0.385416	189	61			CCR2	142	3.54	TM3	GNAI1	348	H5.20	H5	Gio
																						MC4R	155	ICL2.51	ICL2	GNAS	41	S1.2	S1	Gs	ICL2.51|S1.2	ICL2|S1	15	29	0.348837	0.299325	4	61			CCR2	142	3.54	TM3	GNAI1	351	H5.23	H5	Gio
																						MC4R	155	ICL2.51	ICL2	GNAS	215	s2s3.1	s2s3	Gs	ICL2.51|s2s3.1	ICL2|s2s3	15	35	0.348837	0.281829	6	61			CCR2	145	ICL2.50	ICL2	GNAI1	340	H5.12	H5	Gio
																						MC4R	155	ICL2.51	ICL2	GNAS	217	S3.1	S3	Gs	ICL2.51|S3.1	ICL2|S3	20	42	0.465116	0.425551	5	61			CCR2	145	ICL2.50	ICL2	GNAI1	343	H5.15	H5	Gio
																						MC4R	155	ICL2.51	ICL2	GNAS	376	H5.8	H5	Gs	ICL2.51|H5.8	ICL2|H5	9	42	0.209302	0.385416	189	61			CCR2	145	ICL2.50	ICL2	GNAI1	344	H5.16	H5	Gio
																						MC4R	155	ICL2.51	ICL2	GNAS	379	H5.11	H5	Gs	ICL2.51|H5.11	ICL2|H5	15	42	0.348837	0.385416	189	61			CCR2	145	ICL2.50	ICL2	GNAI1	347	H5.19	H5	Gio
																						MC4R	155	ICL2.51	ICL2	GNAS	380	H5.12	H5	Gs	ICL2.51|H5.12	ICL2|H5	20	42	0.465116	0.385416	189	61			CCR2	146	ICL2.51	ICL2	GNAI1	192	s2s3.1	s2s3	Gio
																						MC4R	155	ICL2.51	ICL2	GNAS	383	H5.15	H5	Gs	ICL2.51|H5.15	ICL2|H5	20	42	0.465116	0.385416	189	61			CCR2	146	ICL2.51	ICL2	GNAI1	193	s2s3.2	s2s3	Gio
																						MC4R	156	ICL2.52	ICL2	GNAS	216	s2s3.2	s2s3	Gs	ICL2.52|s2s3.2	ICL2|s2s3	11	35	0.255814	0.281829	6	61			CCR2	146	ICL2.51	ICL2	GNAI1	194	S3.1	S3	Gio
																						MC4R	156	ICL2.52	ICL2	GNAS	217	S3.1	S3	Gs	ICL2.52|S3.1	ICL2|S3	12	42	0.27907	0.425551	5	61			CCR2	146	ICL2.51	ICL2	GNAI1	340	H5.12	H5	Gio
																						MC4R	157	ICL2.53	ICL2	GNAS	383	H5.15	H5	Gs	ICL2.53|H5.15	ICL2|H5	8	42	0.186047	0.385416	189	61			CCR2	146	ICL2.51	ICL2	GNAI1	343	H5.15	H5	Gio
																						MC4R	158	ICL2.54	ICL2	GNAS	35	HN.52	HN	Gs	ICL2.54|HN.52	ICL2|HN	5	30	0.116279	0.243982	22	61			CCR2	148	ICL2.53	ICL2	GNAI1	347	H5.19	H5	Gio
																						MC4R	158	ICL2.54	ICL2	GNAS	38	hns1.2	hns1	Gs	ICL2.54|hns1.2	ICL2|hns1	18	40	0.418605	0.386314	16	61			CCR2	149	ICL2.54	ICL2	GNAI1	32	hns1.3	hns1	Gio
																						MC4R	158	ICL2.54	ICL2	GNAS	39	hns1.3	hns1	Gs	ICL2.54|hns1.3	ICL2|hns1	15	40	0.348837	0.386314	16	61			CCR2	149	ICL2.54	ICL2	GNAI1	194	S3.1	S3	Gio
																						MC4R	159	ICL2.55	ICL2	GNAS	35	HN.52	HN	Gs	ICL2.55|HN.52	ICL2|HN	12	30	0.27907	0.243982	22	61			CCR2	149	ICL2.54	ICL2	GNAI1	343	H5.15	H5	Gio
																						MC4R	159	ICL2.55	ICL2	GNAS	39	hns1.3	hns1	Gs	ICL2.55|hns1.3	ICL2|hns1	18	40	0.418605	0.386314	16	61			CCR2	150	ICL2.55	ICL2	GNAI1	32	hns1.3	hns1	Gio
																						MC4R	162	4.38	TM4	GNAS	35	HN.52	HN	Gs	4.38|HN.52	TM4|HN	11	15	0.255814	0.139535	22	20			CCR2	150	ICL2.55	ICL2	GNAI1	193	s2s3.2	s2s3	Gio
																						MC4R	163	4.39	TM4	GNAS	31	HN.48	HN	Gs	4.39|HN.48	TM4|HN	1	15	0.0232558	0.139535	22	20			CCR2	153	4.38	TM4	GNAI1	28	HN.52	HN	Gio
																						MC4R	163	4.39	TM4	GNAS	34	HN.51	HN	Gs	4.39|HN.51	TM4|HN	2	15	0.0465116	0.139535	22	20			CCR2	228	5.64	TM5	GNAI1	344	H5.16	H5	Gio
																						MC4R	163	4.39	TM4	GNAS	35	HN.52	HN	Gs	4.39|HN.52	TM4|HN	2	15	0.0465116	0.139535	22	20			CCR2	229	5.65	TM5	GNAI1	348	H5.20	H5	Gio
																						MC4R	215	5.61	TM5	GNAS	388	H5.20	H5	Gs	5.61|H5.20	TM5|H5	7	40	0.162791	0.593398	189	106			CCR2	231	5.67	TM5	GNAI1	341	H5.13	H5	Gio
																						MC4R	215	5.61	TM5	GNAS	391	H5.23	H5	Gs	5.61|H5.23	TM5|H5	6	40	0.139535	0.593398	189	106			CCR2	232	5.68	TM5	GNAI1	341	H5.13	H5	Gio
																						MC4R	215	5.61	TM5	GNAS	393	H5.25	H5	Gs	5.61|H5.25	TM5|H5	26	40	0.604651	0.593398	189	106			CCR2	232	5.68	TM5	GNAI1	344	H5.16	H5	Gio
																						MC4R	216	5.62	TM5	GNAS	393	H5.25	H5	Gs	5.62|H5.25	TM5|H5	8	40	0.186047	0.593398	189	106			CCR2	232	5.68	TM5	GNAI1	345	H5.17	H5	Gio
																						MC4R	218	5.64	TM5	GNAS	384	H5.16	H5	Gs	5.64|H5.16	TM5|H5	30	40	0.697674	0.593398	189	106			CCR2	233	ICL3	ICL3	GNAI1	318	h4s6.12	h4s6	Gio
																						MC4R	218	5.64	TM5	GNAS	388	H5.20	H5	Gs	5.64|H5.20	TM5|H5	17	40	0.395349	0.593398	189	106			CCR2	234	ICL3	ICL3	GNAI1	315	h4s6.9	h4s6	Gio
																						MC4R	219	5.65	TM5	GNAS	388	H5.20	H5	Gs	5.65|H5.20	TM5|H5	37	40	0.860465	0.593398	189	106			CCR2	234	ICL3	ICL3	GNAI1	318	h4s6.12	h4s6	Gio
																						MC4R	219	5.65	TM5	GNAS	393	H5.25	H5	Gs	5.65|H5.25	TM5|H5	33	40	0.767442	0.593398	189	106			CCR2	236	6.28	TM6	GNAI1	315	h4s6.9	h4s6	Gio
																						MC4R	219	5.65	TM5	GNAS	394	H5.26	H5	Gs	5.65|H5.26	TM5|H5	30	40	0.697674	0.593398	189	106			CCR2	237	6.29	TM6	GNAI1	315	h4s6.9	h4s6	Gio
																						MC4R	222	5.68	TM5	GNAS	381	H5.13	H5	Gs	5.68|H5.13	TM5|H5	30	40	0.697674	0.593398	189	106			CCR2	237	6.29	TM6	GNAI1	354	H5.26	H5	Gio
																						MC4R	222	5.68	TM5	GNAS	384	H5.16	H5	Gs	5.68|H5.16	TM5|H5	33	40	0.767442	0.593398	189	106			CCR2	240	6.32	TM6	GNAI1	354	H5.26	H5	Gio
																						MC4R	222	5.68	TM5	GNAS	385	H5.17	H5	Gs	5.68|H5.17	TM5|H5	32	40	0.744186	0.593398	189	106			CCR2	241	6.33	TM6	GNAI1	348	H5.20	H5	Gio
																						MC4R	222	5.68	TM5	GNAS	388	H5.20	H5	Gs	5.68|H5.20	TM5|H5	32	40	0.744186	0.593398	189	106			CCR2	241	6.33	TM6	GNAI1	353	H5.25	H5	Gio
																						MC4R	222	5.68	TM5	GNAS	394	H5.26	H5	Gs	5.68|H5.26	TM5|H5	28	40	0.651163	0.593398	189	106			CCR2	241	6.33	TM6	GNAI1	354	H5.26	H5	Gio
																						MC4R	223	5.69	TM5	GNAS	394	H5.26	H5	Gs	5.69|H5.26	TM5|H5	25	40	0.581395	0.593398	189	106			CCR2	244	6.36	TM6	GNAI1	353	H5.25	H5	Gio
																						MC4R	226	5.72	TM5	GNAS	358	h4s6.20	h4s6	Gs	5.72|h4s6.20	TM5|h4s6	16	18	0.372093	0.174955	42	106			CCR2	245	6.37	TM6	GNAI1	353	H5.25	H5	Gio
																						MC4R	228	ICL3	ICL3	GNAS	323	H4.3	H4	Gs	ICL3|H4.3	ICL3|H4	6	13	0.139535	0.153277	42	18			CCR2	308	7.56	TM7	GNAI1	352	H5.24	H5	Gio
																						MC4R	229	ICL3	ICL3	GNAS	346	H4.26	H4	Gs	ICL3|H4.26	ICL3|H4	9	13	0.209302	0.153277	42	18			CCR2	308	7.56	TM7	GNAI1	353	H5.25	H5	Gio
																						MC4R	229	ICL3	ICL3	GNAS	349	h4s6.2	h4s6	Gs	ICL3|h4s6.2	ICL3|h4s6	3	20	0.0697674	0.225631	42	18			CCR2	309	8.47	H8	GNAI1	352	H5.24	H5	Gio
																						MC4R	229	ICL3	ICL3	GNAS	350	h4s6.3	h4s6	Gs	ICL3|h4s6.3	ICL3|h4s6	14	20	0.325581	0.225631	42	18			CCR2	309	8.47	H8	GNAI1	353	H5.25	H5	Gio
																						MC4R	230	ICL3	ICL3	GNAS	343	H4.23	H4	Gs	ICL3|H4.23	ICL3|H4	5	13	0.116279	0.153277	42	18			CCR2	309	8.47	H8	GNAI1	354	H5.26	H5	Gio
																						MC4R	230	ICL3	ICL3	GNAS	346	H4.26	H4	Gs	ICL3|H4.26	ICL3|H4	9	13	0.209302	0.153277	42	18			CCR2	310	8.48	H8	GNAI1	349	H5.21	H5	Gio
																						MC4R	230	ICL3	ICL3	GNAS	347	H4.27	H4	Gs	ICL3|H4.27	ICL3|H4	7	13	0.162791	0.153277	42	18			CCR2	310	8.48	H8	GNAI1	352	H5.24	H5	Gio
																						MC4R	230	ICL3	ICL3	GNAS	350	h4s6.3	h4s6	Gs	ICL3|h4s6.3	ICL3|h4s6	14	20	0.325581	0.225631	42	18			CCR2	310	8.48	H8	GNAI1	354	H5.26	H5	Gio
																						MC4R	242	6.32	TM6	GNAS	392	H5.24	H5	Gs	6.32|H5.24	TM6|H5	12	43	0.27907	0.42474	189	53			CCR2	311	8.49	H8	GNAI1	349	H5.21	H5	Gio
																						MC4R	242	6.32	TM6	GNAS	393	H5.25	H5	Gs	6.32|H5.25	TM6|H5	16	43	0.372093	0.42474	189	53			CCR2	311	8.49	H8	GNAI1	350	H5.22	H5	Gio
																						MC4R	242	6.32	TM6	GNAS	394	H5.26	H5	Gs	6.32|H5.26	TM6|H5	30	43	0.697674	0.42474	189	53			CCR2	311	8.49	H8	GNAI1	352	H5.24	H5	Gio
																						MC4R	243	6.33	TM6	GNAS	392	H5.24	H5	Gs	6.33|H5.24	TM6|H5	6	43	0.139535	0.42474	189	53			CCR2	312	8.5	H8	GNAI1	352	H5.24	H5	Gio
																						MC4R	243	6.33	TM6	GNAS	393	H5.25	H5	Gs	6.33|H5.25	TM6|H5	19	43	0.44186	0.42474	189	53			CXCR2	159	ICL2.58	ICL2	GNAI1	28	HN.52	HN	Gio
																						MC4R	243	6.33	TM6	GNAS	394	H5.26	H5	Gs	6.33|H5.26	TM6|H5	16	43	0.372093	0.42474	189	53			CXCR2	160	ICL2.59	ICL2	GNAI1	28	HN.52	HN	Gio
																						MC4R	246	6.36	TM6	GNAS	391	H5.23	H5	Gs	6.36|H5.23	TM6|H5	16	43	0.372093	0.42474	189	53			CXCR2	155	ICL2.54	ICL2	GNAI1	32	hns1.3	hns1	Gio
																						MC4R	246	6.36	TM6	GNAS	392	H5.24	H5	Gs	6.36|H5.24	TM6|H5	22	43	0.511628	0.42474	189	53			CXCR2	156	ICL2.55	ICL2	GNAI1	32	hns1.3	hns1	Gio
																						MC4R	246	6.36	TM6	GNAS	393	H5.25	H5	Gs	6.36|H5.25	TM6|H5	38	43	0.883721	0.42474	189	53			CXCR2	152	ICL2.51	ICL2	GNAI1	192	s2s3.1	s2s3	Gio
																						MC4R	247	6.37	TM6	GNAS	393	H5.25	H5	Gs	6.37|H5.25	TM6|H5	17	43	0.395349	0.42474	189	53			CXCR2	152	ICL2.51	ICL2	GNAI1	193	s2s3.2	s2s3	Gio
																						MC4R	305	7.56	TM7	GNAS	392	H5.24	H5	Gs	7.56|H5.24	TM7|H5	25	32	0.581395	0.303958	189	14			CXCR2	153	ICL2.52	ICL2	GNAI1	193	s2s3.2	s2s3	Gio
																						MC4R	306	8.47	H8	GNAS	390	H5.22	H5	Gs	8.47|H5.22	H8|H5	10	40	0.232558	0.428369	189	22			CXCR2	152	ICL2.51	ICL2	GNAI1	194	S3.1	S3	Gio
																						TSHR	527	ICL2.51	ICL2	GNAS	41	S1.2	S1	Gs	ICL2.51|S1.2	ICL2|S1	15	29	0.348837	0.299325	4	61			CXCR2	244	ICL3	ICL3	GNAI1	315	h4s6.9	h4s6	Gio
																						TSHR	528	ICL2.52	ICL2	GNAS	39	hns1.3	hns1	Gs	ICL2.52|hns1.3	ICL2|hns1	5	40	0.116279	0.386314	16	61			CXCR2	245	6.29	TM6	GNAI1	315	h4s6.9	h4s6	Gio
																						TSHR	529	ICL2.53	ICL2	GNAS	38	hns1.2	hns1	Gs	ICL2.53|hns1.2	ICL2|hns1	2	40	0.0465116	0.386314	16	61			CXCR2	242	ICL3	ICL3	GNAI1	318	h4s6.12	h4s6	Gio
																						TSHR	529	ICL2.53	ICL2	GNAS	39	hns1.3	hns1	Gs	ICL2.53|hns1.3	ICL2|hns1	2	40	0.0465116	0.386314	16	61			CXCR2	243	ICL3	ICL3	GNAI1	318	h4s6.12	h4s6	Gio
																						TSHR	530	ICL2.54	ICL2	GNAS	34	HN.51	HN	Gs	ICL2.54|HN.51	ICL2|HN	1	30	0.0232558	0.243982	22	61			CXCR2	244	ICL3	ICL3	GNAI1	318	h4s6.12	h4s6	Gio
																						TSHR	530	ICL2.54	ICL2	GNAS	35	HN.52	HN	Gs	ICL2.54|HN.52	ICL2|HN	5	30	0.116279	0.243982	22	61			CXCR2	151	ICL2.50	ICL2	GNAI1	340	H5.12	H5	Gio
																						TSHR	530	ICL2.54	ICL2	GNAS	36	HN.53	HN	Gs	ICL2.54|HN.53	ICL2|HN	1	30	0.0232558	0.243982	22	61			CXCR2	152	ICL2.51	ICL2	GNAI1	340	H5.12	H5	Gio
																						TSHR	530	ICL2.54	ICL2	GNAS	38	hns1.2	hns1	Gs	ICL2.54|hns1.2	ICL2|hns1	18	40	0.418605	0.386314	16	61			CXCR2	241	5.68	TM5	GNAI1	340	H5.12	H5	Gio
																						TSHR	530	ICL2.54	ICL2	GNAS	39	hns1.3	hns1	Gs	ICL2.54|hns1.3	ICL2|hns1	15	40	0.348837	0.386314	16	61			CXCR2	241	5.68	TM5	GNAI1	341	H5.13	H5	Gio
																						TSHR	532	ICL2.56	ICL2	GNAS	38	hns1.2	hns1	Gs	ICL2.56|hns1.2	ICL2|hns1	1	40	0.0232558	0.386314	16	61			CXCR2	242	ICL3	ICL3	GNAI1	341	H5.13	H5	Gio
																						TSHR	449	2.39	TM2	GNAS	390	H5.22	H5	Gs	2.39|H5.22	TM2|H5	29	31	0.674419	0.453622	189	17			CXCR2	243	ICL3	ICL3	GNAI1	341	H5.13	H5	Gio
																						TSHR	449	2.39	TM2	GNAS	391	H5.23	H5	Gs	2.39|H5.23	TM2|H5	25	31	0.581395	0.453622	189	17			CXCR2	243	ICL3	ICL3	GNAI1	342	H5.14	H5	Gio
																						TSHR	519	3.5	TM3	GNAS	387	H5.19	H5	Gs	3.50|H5.19	TM3|H5	19	43	0.44186	0.742215	189	22			CXCR2	151	ICL2.50	ICL2	GNAI1	343	H5.15	H5	Gio
																						TSHR	519	3.5	TM3	GNAS	391	H5.23	H5	Gs	3.50|H5.23	TM3|H5	40	43	0.930233	0.742215	189	22			CXCR2	152	ICL2.51	ICL2	GNAI1	343	H5.15	H5	Gio
																						TSHR	522	3.53	TM3	GNAS	387	H5.19	H5	Gs	3.53|H5.19	TM3|H5	42	43	0.976744	0.742215	189	22			CXCR2	148	3.54	TM3	GNAI1	344	H5.16	H5	Gio
																						TSHR	523	3.54	TM3	GNAS	384	H5.16	H5	Gs	3.54|H5.16	TM3|H5	42	43	0.976744	0.742215	189	22			CXCR2	151	ICL2.50	ICL2	GNAI1	344	H5.16	H5	Gio
																						TSHR	523	3.54	TM3	GNAS	387	H5.19	H5	Gs	3.54|H5.19	TM3|H5	42	43	0.976744	0.742215	189	22			CXCR2	237	5.64	TM5	GNAI1	344	H5.16	H5	Gio
																						TSHR	523	3.54	TM3	GNAS	388	H5.20	H5	Gs	3.54|H5.20	TM3|H5	40	43	0.930233	0.742215	189	22			CXCR2	238	5.65	TM5	GNAI1	344	H5.16	H5	Gio
																						TSHR	526	ICL2.50	ICL2	GNAS	380	H5.12	H5	Gs	ICL2.50|H5.12	ICL2|H5	20	42	0.465116	0.385416	189	61			CXCR2	241	5.68	TM5	GNAI1	344	H5.16	H5	Gio
																						TSHR	526	ICL2.50	ICL2	GNAS	383	H5.15	H5	Gs	ICL2.50|H5.15	ICL2|H5	20	42	0.465116	0.385416	189	61			CXCR2	243	ICL3	ICL3	GNAI1	344	H5.16	H5	Gio
																						TSHR	526	ICL2.50	ICL2	GNAS	384	H5.16	H5	Gs	ICL2.50|H5.16	ICL2|H5	20	42	0.465116	0.385416	189	61			CXCR2	243	ICL3	ICL3	GNAI1	345	H5.17	H5	Gio
																						TSHR	526	ICL2.50	ICL2	GNAS	387	H5.19	H5	Gs	ICL2.50|H5.19	ICL2|H5	20	42	0.465116	0.385416	189	61			CXCR2	244	ICL3	ICL3	GNAI1	345	H5.17	H5	Gio
																						TSHR	527	ICL2.51	ICL2	GNAS	215	s2s3.1	s2s3	Gs	ICL2.51|s2s3.1	ICL2|s2s3	15	35	0.348837	0.281829	6	61			CXCR2	245	6.29	TM6	GNAI1	345	H5.17	H5	Gio
																						TSHR	527	ICL2.51	ICL2	GNAS	217	S3.1	S3	Gs	ICL2.51|S3.1	ICL2|S3	20	42	0.465116	0.425551	5	61			CXCR2	147	3.53	TM3	GNAI1	347	H5.19	H5	Gio
																						TSHR	527	ICL2.51	ICL2	GNAS	376	H5.8	H5	Gs	ICL2.51|H5.8	ICL2|H5	9	42	0.209302	0.385416	189	61			CXCR2	148	3.54	TM3	GNAI1	347	H5.19	H5	Gio
																						TSHR	527	ICL2.51	ICL2	GNAS	379	H5.11	H5	Gs	ICL2.51|H5.11	ICL2|H5	15	42	0.348837	0.385416	189	61			CXCR2	151	ICL2.50	ICL2	GNAI1	347	H5.19	H5	Gio
																						TSHR	527	ICL2.51	ICL2	GNAS	380	H5.12	H5	Gs	ICL2.51|H5.12	ICL2|H5	20	42	0.465116	0.385416	189	61			CXCR2	148	3.54	TM3	GNAI1	348	H5.20	H5	Gio
																						TSHR	527	ICL2.51	ICL2	GNAS	383	H5.15	H5	Gs	ICL2.51|H5.15	ICL2|H5	20	42	0.465116	0.385416	189	61			CXCR2	243	ICL3	ICL3	GNAI1	348	H5.20	H5	Gio
																						TSHR	528	ICL2.52	ICL2	GNAS	217	S3.1	S3	Gs	ICL2.52|S3.1	ICL2|S3	12	42	0.27907	0.425551	5	61			CXCR2	245	6.29	TM6	GNAI1	348	H5.20	H5	Gio
																						TSHR	604	5.61	TM5	GNAS	393	H5.25	H5	Gs	5.61|H5.25	TM5|H5	26	40	0.604651	0.593398	189	106			CXCR2	249	6.33	TM6	GNAI1	348	H5.20	H5	Gio
																						TSHR	607	5.64	TM5	GNAS	384	H5.16	H5	Gs	5.64|H5.16	TM5|H5	30	40	0.697674	0.593398	189	106			CXCR2	318	8.47	H8	GNAI1	349	H5.21	H5	Gio
																						TSHR	608	5.65	TM5	GNAS	381	H5.13	H5	Gs	5.65|H5.13	TM5|H5	1	40	0.0232558	0.593398	189	106			CXCR2	319	8.48	H8	GNAI1	349	H5.21	H5	Gio
																						TSHR	608	5.65	TM5	GNAS	384	H5.16	H5	Gs	5.65|H5.16	TM5|H5	3	40	0.0697674	0.593398	189	106			CXCR2	320	8.49	H8	GNAI1	349	H5.21	H5	Gio
																						TSHR	608	5.65	TM5	GNAS	385	H5.17	H5	Gs	5.65|H5.17	TM5|H5	1	40	0.0232558	0.593398	189	106			CXCR2	81	2.37	TM2	GNAI1	350	H5.22	H5	Gio
																						TSHR	608	5.65	TM5	GNAS	388	H5.20	H5	Gs	5.65|H5.20	TM5|H5	37	40	0.860465	0.593398	189	106			CXCR2	83	2.39	TM2	GNAI1	350	H5.22	H5	Gio
																						TSHR	610	5.67	TM5	GNAS	381	H5.13	H5	Gs	5.67|H5.13	TM5|H5	1	40	0.0232558	0.593398	189	106			CXCR2	84	2.4	TM2	GNAI1	350	H5.22	H5	Gio
																						TSHR	621	6.32	TM6	GNAS	393	H5.25	H5	Gs	6.32|H5.25	TM6|H5	16	43	0.372093	0.42474	189	53			CXCR2	147	3.53	TM3	GNAI1	350	H5.22	H5	Gio
																						TSHR	621	6.32	TM6	GNAS	394	H5.26	H5	Gs	6.32|H5.26	TM6|H5	30	43	0.697674	0.42474	189	53			CXCR2	320	8.49	H8	GNAI1	350	H5.22	H5	Gio
																						TSHR	622	6.33	TM6	GNAS	388	H5.20	H5	Gs	6.33|H5.20	TM6|H5	10	43	0.232558	0.42474	189	53			CXCR2	83	2.39	TM2	GNAI1	351	H5.23	H5	Gio
																						TSHR	622	6.33	TM6	GNAS	393	H5.25	H5	Gs	6.33|H5.25	TM6|H5	19	43	0.44186	0.42474	189	53			CXCR2	143	3.49	TM3	GNAI1	351	H5.23	H5	Gio
																						TSHR	622	6.33	TM6	GNAS	394	H5.26	H5	Gs	6.33|H5.26	TM6|H5	16	43	0.372093	0.42474	189	53			CXCR2	144	3.5	TM3	GNAI1	351	H5.23	H5	Gio
																						TSHR	625	6.36	TM6	GNAS	392	H5.24	H5	Gs	6.36|H5.24	TM6|H5	22	43	0.511628	0.42474	189	53			CXCR2	147	3.53	TM3	GNAI1	351	H5.23	H5	Gio
																						TSHR	625	6.36	TM6	GNAS	393	H5.25	H5	Gs	6.36|H5.25	TM6|H5	38	43	0.883721	0.42474	189	53			CXCR2	148	3.54	TM3	GNAI1	351	H5.23	H5	Gio
																						TSHR	625	6.36	TM6	GNAS	394	H5.26	H5	Gs	6.36|H5.26	TM6|H5	16	43	0.372093	0.42474	189	53			CXCR2	83	2.39	TM2	GNAI1	352	H5.24	H5	Gio
																						TSHR	626	6.37	TM6	GNAS	393	H5.25	H5	Gs	6.37|H5.25	TM6|H5	17	43	0.395349	0.42474	189	53			CXCR2	252	6.36	TM6	GNAI1	352	H5.24	H5	Gio
																						TSHR	681	7.56	TM7	GNAS	392	H5.24	H5	Gs	7.56|H5.24	TM7|H5	25	32	0.581395	0.303958	189	14			CXCR2	317	7.56	TM7	GNAI1	352	H5.24	H5	Gio
																						TSHR	682	8.47	H8	GNAS	392	H5.24	H5	Gs	8.47|H5.24	H8|H5	32	40	0.744186	0.428369	189	22			CXCR2	318	8.47	H8	GNAI1	352	H5.24	H5	Gio
																						TSHR	683	8.48	H8	GNAS	389	H5.21	H5	Gs	8.48|H5.21	H8|H5	4	40	0.0930233	0.428369	189	22			CXCR2	319	8.48	H8	GNAI1	352	H5.24	H5	Gio
																						TSHR	683	8.48	H8	GNAS	392	H5.24	H5	Gs	8.48|H5.24	H8|H5	30	40	0.697674	0.428369	189	22			CXCR2	320	8.49	H8	GNAI1	352	H5.24	H5	Gio
																						VIPR1	252	4.4	TM4	GNAS	35	HN.52	HN	Gs	4.40|HN.52	TM4|HN	2	15	0.0465116	0.139535	22	20			CXCR2	144	3.5	TM3	GNAI1	353	H5.25	H5	Gio
																						VIPR1	253	4.41	TM4	GNAS	35	HN.52	HN	Gs	4.41|HN.52	TM4|HN	2	15	0.0465116	0.139535	22	20			CXCR2	248	6.32	TM6	GNAI1	353	H5.25	H5	Gio
																						VIPR1	250	4.38	TM4	GNAS	38	hns1.2	hns1	Gs	4.38|hns1.2	TM4|hns1	4	7	0.0930233	0.0570825	16	20			CXCR2	249	6.33	TM6	GNAI1	353	H5.25	H5	Gio
																						VIPR1	252	4.4	TM4	GNAS	38	hns1.2	hns1	Gs	4.40|hns1.2	TM4|hns1	2	7	0.0465116	0.0570825	16	20			CXCR2	252	6.36	TM6	GNAI1	353	H5.25	H5	Gio
																						VIPR1	248	ICL2	ICL2	GNAS	39	hns1.3	hns1	Gs	ICL2|hns1.3	ICL2|hns1	20	40	0.465116	0.386314	16	61			CXCR2	253	6.37	TM6	GNAI1	353	H5.25	H5	Gio
																						VIPR1	250	4.38	TM4	GNAS	39	hns1.3	hns1	Gs	4.38|hns1.3	TM4|hns1	2	7	0.0465116	0.0570825	16	20			CXCR2	317	7.56	TM7	GNAI1	353	H5.25	H5	Gio
																						VIPR1	248	ICL2	ICL2	GNAS	41	S1.2	S1	Gs	ICL2|S1.2	ICL2|S1	13	29	0.302326	0.299325	4	61			CXCR2	318	8.47	H8	GNAI1	353	H5.25	H5	Gio
																						VIPR1	247	ICL2	ICL2	GNAS	215	s2s3.1	s2s3	Gs	ICL2|s2s3.1	ICL2|s2s3	16	35	0.372093	0.281829	6	61			CXCR2	245	6.29	TM6	GNAI1	354	H5.26	H5	Gio
																						VIPR1	247	ICL2	ICL2	GNAS	217	S3.1	S3	Gs	ICL2|S3.1	ICL2|S3	22	42	0.511628	0.425551	5	61			CXCR2	248	6.32	TM6	GNAI1	354	H5.26	H5	Gio
																						VIPR1	248	ICL2	ICL2	GNAS	217	S3.1	S3	Gs	ICL2|S3.1	ICL2|S3	22	42	0.511628	0.425551	5	61			CXCR2	249	6.33	TM6	GNAI1	354	H5.26	H5	Gio
																						VIPR1	327	ICL3	ICL3	GNAS	321	H4.1	H4	Gs	ICL3|H4.1	ICL3|H4	3	13	0.0697674	0.153277	42	18			CXCR2	318	8.47	H8	GNAI1	354	H5.26	H5	Gio
																						VIPR1	328	ICL3	ICL3	GNAS	322	H4.2	H4	Gs	ICL3|H4.2	ICL3|H4	1	13	0.0232558	0.153277	42	18			CXCR2	319	8.48	H8	GNAI1	354	H5.26	H5	Gio
																						VIPR1	327	ICL3	ICL3	GNAS	323	H4.3	H4	Gs	ICL3|H4.3	ICL3|H4	6	13	0.139535	0.153277	42	18			OPRK1	92	2.37	TM2	GNAI1	350	H5.22	H5	Gio
																						VIPR1	328	ICL3	ICL3	GNAS	323	H4.3	H4	Gs	ICL3|H4.3	ICL3|H4	6	13	0.139535	0.153277	42	18			OPRK1	94	2.39	TM2	GNAI1	350	H5.22	H5	Gio
																						VIPR1	330	ICL3	ICL3	GNAS	350	h4s6.3	h4s6	Gs	ICL3|h4s6.3	ICL3|h4s6	14	20	0.325581	0.225631	42	18			OPRK1	94	2.39	TM2	GNAI1	351	H5.23	H5	Gio
																						VIPR1	247	ICL2	ICL2	GNAS	380	H5.12	H5	Gs	ICL2|H5.12	ICL2|H5	20	42	0.465116	0.385416	189	61			OPRK1	94	2.39	TM2	GNAI1	352	H5.24	H5	Gio
																						VIPR1	248	ICL2	ICL2	GNAS	380	H5.12	H5	Gs	ICL2|H5.12	ICL2|H5	20	42	0.465116	0.385416	189	61			OPRK1	156	3.5	TM3	GNAI1	351	H5.23	H5	Gio
																						VIPR1	247	ICL2	ICL2	GNAS	383	H5.15	H5	Gs	ICL2|H5.15	ICL2|H5	21	42	0.488372	0.385416	189	61			OPRK1	156	3.5	TM3	GNAI1	353	H5.25	H5	Gio
																						VIPR1	248	ICL2	ICL2	GNAS	383	H5.15	H5	Gs	ICL2|H5.15	ICL2|H5	21	42	0.488372	0.385416	189	61			OPRK1	159	3.53	TM3	GNAI1	347	H5.19	H5	Gio
																						VIPR1	244	3.54	TM3	GNAS	384	H5.16	H5	Gs	3.54|H5.16	TM3|H5	42	43	0.976744	0.742215	189	22			OPRK1	159	3.53	TM3	GNAI1	348	H5.20	H5	Gio
																						VIPR1	318	5.64	TM5	GNAS	384	H5.16	H5	Gs	5.64|H5.16	TM5|H5	30	40	0.697674	0.593398	189	106			OPRK1	159	3.53	TM3	GNAI1	350	H5.22	H5	Gio
																						VIPR1	322	5.68	TM5	GNAS	384	H5.16	H5	Gs	5.68|H5.16	TM5|H5	33	40	0.767442	0.593398	189	106			OPRK1	159	3.53	TM3	GNAI1	351	H5.23	H5	Gio
																						VIPR1	322	5.68	TM5	GNAS	385	H5.17	H5	Gs	5.68|H5.17	TM5|H5	32	40	0.744186	0.593398	189	106			OPRK1	160	3.54	TM3	GNAI1	344	H5.16	H5	Gio
																						VIPR1	243	3.53	TM3	GNAS	387	H5.19	H5	Gs	3.53|H5.19	TM3|H5	42	43	0.976744	0.742215	189	22			OPRK1	160	3.54	TM3	GNAI1	347	H5.19	H5	Gio
																						VIPR1	244	3.54	TM3	GNAS	387	H5.19	H5	Gs	3.54|H5.19	TM3|H5	42	43	0.976744	0.742215	189	22			OPRK1	160	3.54	TM3	GNAI1	348	H5.20	H5	Gio
																						VIPR1	244	3.54	TM3	GNAS	388	H5.20	H5	Gs	3.54|H5.20	TM3|H5	40	43	0.930233	0.742215	189	22			OPRK1	163	ICL2.50	ICL2	GNAI1	340	H5.12	H5	Gio
																						VIPR1	319	5.65	TM5	GNAS	388	H5.20	H5	Gs	5.65|H5.20	TM5|H5	37	40	0.860465	0.593398	189	106			OPRK1	163	ICL2.50	ICL2	GNAI1	343	H5.15	H5	Gio
																						VIPR1	322	5.68	TM5	GNAS	388	H5.20	H5	Gs	5.68|H5.20	TM5|H5	32	40	0.744186	0.593398	189	106			OPRK1	163	ICL2.50	ICL2	GNAI1	344	H5.16	H5	Gio
																						VIPR1	174	2.39	TM2	GNAS	390	H5.22	H5	Gs	2.39|H5.22	TM2|H5	29	31	0.674419	0.453622	189	17			OPRK1	163	ICL2.50	ICL2	GNAI1	347	H5.19	H5	Gio
																						VIPR1	174	2.39	TM2	GNAS	391	H5.23	H5	Gs	2.39|H5.23	TM2|H5	25	31	0.581395	0.453622	189	17			OPRK1	164	ICL2.51	ICL2	GNAI1	192	s2s3.1	s2s3	Gio
																						VIPR1	240	3.5	TM3	GNAS	391	H5.23	H5	Gs	3.50|H5.23	TM3|H5	40	43	0.930233	0.742215	189	22			OPRK1	164	ICL2.51	ICL2	GNAI1	193	s2s3.2	s2s3	Gio
																						VIPR1	345	6.39	TM6	GNAS	392	H5.24	H5	Gs	6.39|H5.24	TM6|H5	17	43	0.395349	0.42474	189	53			OPRK1	164	ICL2.51	ICL2	GNAI1	194	S3.1	S3	Gio
																						VIPR1	392	8.47	H8	GNAS	392	H5.24	H5	Gs	8.47|H5.24	H8|H5	32	40	0.744186	0.428369	189	22			OPRK1	164	ICL2.51	ICL2	GNAI1	340	H5.12	H5	Gio
																						VIPR1	393	8.48	H8	GNAS	392	H5.24	H5	Gs	8.48|H5.24	H8|H5	30	40	0.697674	0.428369	189	22			OPRK1	164	ICL2.51	ICL2	GNAI1	343	H5.15	H5	Gio
																						VIPR1	319	5.65	TM5	GNAS	393	H5.25	H5	Gs	5.65|H5.25	TM5|H5	33	40	0.767442	0.593398	189	106			OPRK1	166	ICL2.53	ICL2	GNAI1	343	H5.15	H5	Gio
																						VIPR1	342	6.36	TM6	GNAS	393	H5.25	H5	Gs	6.36|H5.25	TM6|H5	38	43	0.883721	0.42474	189	53			OPRK1	166	ICL2.53	ICL2	GNAI1	347	H5.19	H5	Gio
																						VIPR1	346	6.4	TM6	GNAS	393	H5.25	H5	Gs	6.40|H5.25	TM6|H5	19	43	0.44186	0.42474	189	53			OPRK1	167	ICL2.54	ICL2	GNAI1	32	hns1.3	hns1	Gio
																						VIPR1	319	5.65	TM5	GNAS	394	H5.26	H5	Gs	5.65|H5.26	TM5|H5	30	40	0.697674	0.593398	189	106			OPRK1	167	ICL2.54	ICL2	GNAI1	343	H5.15	H5	Gio
																						VIPR1	322	5.68	TM5	GNAS	394	H5.26	H5	Gs	5.68|H5.26	TM5|H5	28	40	0.651163	0.593398	189	106			OPRK1	168	ICL2.55	ICL2	GNAI1	32	hns1.3	hns1	Gio
																						VIPR1	323	5.69	TM5	GNAS	394	H5.26	H5	Gs	5.69|H5.26	TM5|H5	25	40	0.581395	0.593398	189	106			OPRK1	170	ICL2.57	ICL2	GNAI1	347	H5.19	H5	Gio
																						VIPR1	338	6.32	TM6	GNAS	394	H5.26	H5	Gs	6.32|H5.26	TM6|H5	30	43	0.697674	0.42474	189	53			OPRK1	170	ICL2.57	ICL2	GNAI1	350	H5.22	H5	Gio
																						VIPR1	342	6.36	TM6	GNAS	394	H5.26	H5	Gs	6.36|H5.26	TM6|H5	16	43	0.372093	0.42474	189	53			OPRK1	256	5.68	TM5	GNAI1	341	H5.13	H5	Gio
																						GPBAR1	120	ICL2	ICL2	GNAS	35	HN.52	HN	Gs	ICL2|HN.52	ICL2|HN	16	30	0.372093	0.243982	22	61			OPRK1	256	5.68	TM5	GNAI1	344	H5.16	H5	Gio
																						GPBAR1	120	ICL2	ICL2	GNAS	38	hns1.2	hns1	Gs	ICL2|hns1.2	ICL2|hns1	18	40	0.418605	0.386314	16	61			OPRK1	257	ICL3	ICL3	GNAI1	318	h4s6.12	h4s6	Gio
																						GPBAR1	120	ICL2	ICL2	GNAS	39	hns1.3	hns1	Gs	ICL2|hns1.3	ICL2|hns1	20	40	0.465116	0.386314	16	61			OPRK1	257	ICL3	ICL3	GNAI1	341	H5.13	H5	Gio
																						GPBAR1	118	ICL2	ICL2	GNAS	41	S1.2	S1	Gs	ICL2|S1.2	ICL2|S1	13	29	0.302326	0.299325	4	61			OPRK1	258	ICL3	ICL3	GNAI1	318	h4s6.12	h4s6	Gio
																						GPBAR1	118	ICL2	ICL2	GNAS	217	S3.1	S3	Gs	ICL2|S3.1	ICL2|S3	22	42	0.511628	0.425551	5	61			OPRK1	258	ICL3	ICL3	GNAI1	341	H5.13	H5	Gio
																						GPBAR1	205	5.78	TM5	GNAS	321	H4.1	H4	Gs	5.78|H4.1	TM5|H4	3	11	0.0697674	0.0852713	42	106			OPRK1	258	ICL3	ICL3	GNAI1	345	H5.17	H5	Gio
																						GPBAR1	201	5.74	TM5	GNAS	323	H4.3	H4	Gs	5.74|H4.3	TM5|H4	8	11	0.186047	0.0852713	42	106			OPRK1	261	ICL3	ICL3	GNAI1	318	h4s6.12	h4s6	Gio
																						GPBAR1	204	5.77	TM5	GNAS	323	H4.3	H4	Gs	5.77|H4.3	TM5|H4	4	11	0.0930233	0.0852713	42	106			OPRK1	262	6.23	TM6	GNAI1	314	h4s6.8	h4s6	Gio
																						GPBAR1	205	5.78	TM5	GNAS	323	H4.3	H4	Gs	5.78|H4.3	TM5|H4	3	11	0.0697674	0.0852713	42	106			OPRK1	262	6.23	TM6	GNAI1	315	h4s6.9	h4s6	Gio
																						GPBAR1	205	5.78	TM5	GNAS	343	H4.23	H4	Gs	5.78|H4.23	TM5|H4	3	11	0.0697674	0.0852713	42	106			OPRK1	264	6.25	TM6	GNAI1	315	h4s6.9	h4s6	Gio
																						GPBAR1	206	5.79	TM5	GNAS	343	H4.23	H4	Gs	5.79|H4.23	TM5|H4	4	11	0.0930233	0.0852713	42	106			OPRK1	265	6.26	TM6	GNAI1	315	h4s6.9	h4s6	Gio
																						GPBAR1	202	5.75	TM5	GNAS	346	H4.26	H4	Gs	5.75|H4.26	TM5|H4	6	11	0.139535	0.0852713	42	106			OPRK1	268	6.29	TM6	GNAI1	354	H5.26	H5	Gio
																						GPBAR1	205	5.78	TM5	GNAS	346	H4.26	H4	Gs	5.78|H4.26	TM5|H4	3	11	0.0697674	0.0852713	42	106			OPRK1	272	6.33	TM6	GNAI1	353	H5.25	H5	Gio
																						GPBAR1	206	5.79	TM5	GNAS	346	H4.26	H4	Gs	5.79|H4.26	TM5|H4	4	11	0.0930233	0.0852713	42	106			OPRK1	272	6.33	TM6	GNAI1	354	H5.26	H5	Gio
																						GPBAR1	206	5.79	TM5	GNAS	347	H4.27	H4	Gs	5.79|H4.27	TM5|H4	3	11	0.0697674	0.0852713	42	106			OPRK1	275	6.36	TM6	GNAI1	353	H5.25	H5	Gio
																						GPBAR1	202	5.75	TM5	GNAS	350	h4s6.3	h4s6	Gs	5.75|h4s6.3	TM5|h4s6	6	18	0.139535	0.174955	42	106			OPRK1	334	8.47	H8	GNAI1	351	H5.23	H5	Gio
																						GPBAR1	203	5.76	TM5	GNAS	350	h4s6.3	h4s6	Gs	5.76|h4s6.3	TM5|h4s6	10	18	0.232558	0.174955	42	106			OPRK1	334	8.47	H8	GNAI1	352	H5.24	H5	Gio
																						GPBAR1	206	5.79	TM5	GNAS	350	h4s6.3	h4s6	Gs	5.79|h4s6.3	TM5|h4s6	5	18	0.116279	0.174955	42	106			OPRK1	334	8.47	H8	GNAI1	353	H5.25	H5	Gio
																						GPBAR1	207	5.8	TM5	GNAS	350	h4s6.3	h4s6	Gs	5.80|h4s6.3	TM5|h4s6	4	18	0.0930233	0.174955	42	106			OPRK1	335	8.48	H8	GNAI1	352	H5.24	H5	Gio
																						GPBAR1	212	6.23	TM6	GNAS	350	h4s6.3	h4s6	Gs	6.23|h4s6.3	TM6|h4s6	1	6	0.0232558	0.03433	42	53			OPRK1	335	8.48	H8	GNAI1	353	H5.25	H5	Gio
																						GPBAR1	214	6.25	TM6	GNAS	350	h4s6.3	h4s6	Gs	6.25|h4s6.3	TM6|h4s6	2	6	0.0465116	0.03433	42	53			OPRK1	335	8.48	H8	GNAI1	354	H5.26	H5	Gio
																						GPBAR1	214	6.25	TM6	GNAS	354	h4s6.10	h4s6	Gs	6.25|h4s6.10	TM6|h4s6	2	6	0.0465116	0.03433	42	53			OPRK1	336	8.49	H8	GNAI1	349	H5.21	H5	Gio
																						GPBAR1	214	6.25	TM6	GNAS	355	h4s6.11	h4s6	Gs	6.25|h4s6.11	TM6|h4s6	2	6	0.0465116	0.03433	42	53			OPRK1	336	8.49	H8	GNAI1	351	H5.23	H5	Gio
																						GPBAR1	218	6.29	TM6	GNAS	355	h4s6.11	h4s6	Gs	6.29|h4s6.11	TM6|h4s6	2	6	0.0465116	0.03433	42	53			OPRK1	336	8.49	H8	GNAI1	352	H5.24	H5	Gio
																						GPBAR1	199	5.72	TM5	GNAS	358	h4s6.20	h4s6	Gs	5.72|h4s6.20	TM5|h4s6	16	18	0.372093	0.174955	42	106			OPRK1	337	8.5	H8	GNAI1	352	H5.24	H5	Gio
																						GPBAR1	202	5.75	TM5	GNAS	361	S6.3	S6	Gs	5.75|S6.3	TM5|S6	5	8	0.116279	0.0948122	7	106			GRM4	616	ICL1.48	ICL1	GNAI3	354	H5.26	H5	Gio
																						GPBAR1	118	ICL2	ICL2	GNAS	379	H5.11	H5	Gs	ICL2|H5.11	ICL2|H5	6	42	0.139535	0.385416	189	61			GRM4	619	ICL1.51	ICL1	GNAI3	353	H5.25	H5	Gio
																						GPBAR1	117	ICL2	ICL2	GNAS	380	H5.12	H5	Gs	ICL2|H5.12	ICL2|H5	20	42	0.465116	0.385416	189	61			GRM4	619	ICL1.51	ICL1	GNAI3	354	H5.26	H5	Gio
																						GPBAR1	118	ICL2	ICL2	GNAS	380	H5.12	H5	Gs	ICL2|H5.12	ICL2|H5	20	42	0.465116	0.385416	189	61			GRM4	620	ICL1.52	ICL1	GNAI3	353	H5.25	H5	Gio
																						GPBAR1	195	5.68	TM5	GNAS	381	H5.13	H5	Gs	5.68|H5.13	TM5|H5	30	40	0.697674	0.593398	189	106			GRM4	621	ICL1.53	ICL1	GNAI3	353	H5.25	H5	Gio
																						GPBAR1	198	5.71	TM5	GNAS	381	H5.13	H5	Gs	5.71|H5.13	TM5|H5	11	40	0.255814	0.593398	189	106			GRM4	622	2.39	TM2	GNAI3	353	H5.25	H5	Gio
																						GPBAR1	117	ICL2	ICL2	GNAS	383	H5.15	H5	Gs	ICL2|H5.15	ICL2|H5	21	42	0.488372	0.385416	189	61			GRM4	623	2.4	TM2	GNAI3	353	H5.25	H5	Gio
																						GPBAR1	118	ICL2	ICL2	GNAS	383	H5.15	H5	Gs	ICL2|H5.15	ICL2|H5	21	42	0.488372	0.385416	189	61			GRM4	680	3.53	TM3	GNAI3	344	H5.16	H5	Gio
																						GPBAR1	114	3.54	TM3	GNAS	384	H5.16	H5	Gs	3.54|H5.16	TM3|H5	42	43	0.976744	0.742215	189	22			GRM4	680	3.53	TM3	GNAI3	347	H5.19	H5	Gio
																						GPBAR1	117	ICL2	ICL2	GNAS	384	H5.16	H5	Gs	ICL2|H5.16	ICL2|H5	13	42	0.302326	0.385416	189	61			GRM4	680	3.53	TM3	GNAI3	348	H5.20	H5	Gio
																						GPBAR1	191	5.64	TM5	GNAS	384	H5.16	H5	Gs	5.64|H5.16	TM5|H5	30	40	0.697674	0.593398	189	106			GRM4	680	3.53	TM3	GNAI3	351	H5.23	H5	Gio
																						GPBAR1	195	5.68	TM5	GNAS	384	H5.16	H5	Gs	5.68|H5.16	TM5|H5	33	40	0.767442	0.593398	189	106			GRM4	681	3.54	TM3	GNAI3	344	H5.16	H5	Gio
																						GPBAR1	195	5.68	TM5	GNAS	385	H5.17	H5	Gs	5.68|H5.17	TM5|H5	32	40	0.744186	0.593398	189	106			GRM4	683	3.56	TM3	GNAI3	347	H5.19	H5	Gio
																						GPBAR1	113	3.53	TM3	GNAS	387	H5.19	H5	Gs	3.53|H5.19	TM3|H5	42	43	0.976744	0.742215	189	22			GRM4	684	3.57	TM3	GNAI3	340	H5.12	H5	Gio
																						GPBAR1	114	3.54	TM3	GNAS	387	H5.19	H5	Gs	3.54|H5.19	TM3|H5	42	43	0.976744	0.742215	189	22			GRM4	684	3.57	TM3	GNAI3	343	H5.15	H5	Gio
																						GPBAR1	117	ICL2	ICL2	GNAS	387	H5.19	H5	Gs	ICL2|H5.19	ICL2|H5	14	42	0.325581	0.385416	189	61			GRM4	684	3.57	TM3	GNAI3	344	H5.16	H5	Gio
																						GPBAR1	114	3.54	TM3	GNAS	388	H5.20	H5	Gs	3.54|H5.20	TM3|H5	40	43	0.930233	0.742215	189	22			GRM4	684	3.57	TM3	GNAI3	347	H5.19	H5	Gio
																						GPBAR1	191	5.64	TM5	GNAS	388	H5.20	H5	Gs	5.64|H5.20	TM5|H5	17	40	0.395349	0.593398	189	106			GRM4	685	3.58	TM3	GNAI3	194	S3.1	S3	Gio
																						GPBAR1	192	5.65	TM5	GNAS	388	H5.20	H5	Gs	5.65|H5.20	TM5|H5	37	40	0.860465	0.593398	189	106			GRM4	685	3.58	TM3	GNAI3	340	H5.12	H5	Gio
																						GPBAR1	195	5.68	TM5	GNAS	388	H5.20	H5	Gs	5.68|H5.20	TM5|H5	32	40	0.744186	0.593398	189	106			GRM4	686	3.59	TM3	GNAI3	32	hns1.3	hns1	Gio
																						GPBAR1	48	2.37	TM2	GNAS	390	H5.22	H5	Gs	2.37|H5.22	TM2|H5	14	31	0.325581	0.453622	189	17			GRM4	686	3.59	TM3	GNAI3	194	S3.1	S3	Gio
																						GPBAR1	50	2.39	TM2	GNAS	390	H5.22	H5	Gs	2.39|H5.22	TM2|H5	29	31	0.674419	0.453622	189	17			GRM4	687	3.6	TM3	GNAI3	31	hns1.2	hns1	Gio
																						GPBAR1	113	3.53	TM3	GNAS	390	H5.22	H5	Gs	3.53|H5.22	TM3|H5	9	43	0.209302	0.742215	189	22			GRM4	687	3.6	TM3	GNAI3	32	hns1.3	hns1	Gio
																						GPBAR1	50	2.39	TM2	GNAS	391	H5.23	H5	Gs	2.39|H5.23	TM2|H5	25	31	0.581395	0.453622	189	17			GRM4	688	ICL2	ICL2	GNAI3	31	hns1.2	hns1	Gio
																						GPBAR1	110	3.5	TM3	GNAS	391	H5.23	H5	Gs	3.50|H5.23	TM3|H5	40	43	0.930233	0.742215	189	22			GRM4	688	ICL2	ICL2	GNAI3	32	hns1.3	hns1	Gio
																						GPBAR1	113	3.53	TM3	GNAS	391	H5.23	H5	Gs	3.53|H5.23	TM3|H5	8	43	0.186047	0.742215	189	22			GRM4	688	ICL2	ICL2	GNAI3	33	S1.1	S1	Gio
																						GPBAR1	114	3.54	TM3	GNAS	391	H5.23	H5	Gs	3.54|H5.23	TM3|H5	13	43	0.302326	0.742215	189	22			GRM4	688	ICL2	ICL2	GNAI3	34	S1.2	S1	Gio
																						GPBAR1	188	5.61	TM5	GNAS	391	H5.23	H5	Gs	5.61|H5.23	TM5|H5	6	40	0.139535	0.593398	189	106			GRM4	688	ICL2	ICL2	GNAI3	35	S1.3	S1	Gio
																						GPBAR1	221	6.32	TM6	GNAS	392	H5.24	H5	Gs	6.32|H5.24	TM6|H5	12	43	0.27907	0.42474	189	53			GRM4	688	ICL2	ICL2	GNAI3	219	h2s4.5	h2s4	Gio
																						GPBAR1	225	6.36	TM6	GNAS	392	H5.24	H5	Gs	6.36|H5.24	TM6|H5	22	43	0.511628	0.42474	189	53			GRM4	688	ICL2	ICL2	GNAI3	343	H5.15	H5	Gio
																						GPBAR1	284	8.47	H8	GNAS	392	H5.24	H5	Gs	8.47|H5.24	H8|H5	32	40	0.744186	0.428369	189	22			GRM4	688	ICL2	ICL2	GNAI3	346	H5.18	H5	Gio
																						GPBAR1	285	8.48	H8	GNAS	392	H5.24	H5	Gs	8.48|H5.24	H8|H5	30	40	0.697674	0.428369	189	22			GRM4	688	ICL2	ICL2	GNAI3	347	H5.19	H5	Gio
																						GPBAR1	286	8.49	H8	GNAS	392	H5.24	H5	Gs	8.49|H5.24	H8|H5	9	40	0.209302	0.428369	189	22			GRM4	689	ICL2	ICL2	GNAI3	31	hns1.2	hns1	Gio
																						GPBAR1	188	5.61	TM5	GNAS	393	H5.25	H5	Gs	5.61|H5.25	TM5|H5	26	40	0.604651	0.593398	189	106			GRM4	689	ICL2	ICL2	GNAI3	346	H5.18	H5	Gio
																						GPBAR1	189	5.62	TM5	GNAS	393	H5.25	H5	Gs	5.62|H5.25	TM5|H5	8	40	0.186047	0.593398	189	106			GRM4	689	ICL2	ICL2	GNAI3	347	H5.19	H5	Gio
																						GPBAR1	192	5.65	TM5	GNAS	393	H5.25	H5	Gs	5.65|H5.25	TM5|H5	33	40	0.767442	0.593398	189	106			GRM4	689	ICL2	ICL2	GNAI3	349	H5.21	H5	Gio
																						GPBAR1	221	6.32	TM6	GNAS	393	H5.25	H5	Gs	6.32|H5.25	TM6|H5	16	43	0.372093	0.42474	189	53			GRM4	689	ICL2	ICL2	GNAI3	350	H5.22	H5	Gio
																						GPBAR1	222	6.33	TM6	GNAS	393	H5.25	H5	Gs	6.33|H5.25	TM6|H5	19	43	0.44186	0.42474	189	53			GRM4	690	ICL2	ICL2	GNAI3	31	hns1.2	hns1	Gio
																						GPBAR1	225	6.36	TM6	GNAS	393	H5.25	H5	Gs	6.36|H5.25	TM6|H5	38	43	0.883721	0.42474	189	53			GRM4	690	ICL2	ICL2	GNAI3	32	hns1.3	hns1	Gio
																						GPBAR1	192	5.65	TM5	GNAS	394	H5.26	H5	Gs	5.65|H5.26	TM5|H5	30	40	0.697674	0.593398	189	106			GRM4	690	ICL2	ICL2	GNAI3	347	H5.19	H5	Gio
																						GPBAR1	195	5.68	TM5	GNAS	394	H5.26	H5	Gs	5.68|H5.26	TM5|H5	28	40	0.651163	0.593398	189	106			GRM4	691	ICL2	ICL2	GNAI3	350	H5.22	H5	Gio
																						GPBAR1	196	5.69	TM5	GNAS	394	H5.26	H5	Gs	5.69|H5.26	TM5|H5	25	40	0.581395	0.593398	189	106			GRM4	694	ICL2	ICL2	GNAI3	350	H5.22	H5	Gio
																						GPBAR1	199	5.72	TM5	GNAS	394	H5.26	H5	Gs	5.72|H5.26	TM5|H5	7	40	0.162791	0.593398	189	106			GRM4	694	ICL2	ICL2	GNAI3	351	H5.23	H5	Gio
																						GPBAR1	218	6.29	TM6	GNAS	394	H5.26	H5	Gs	6.29|H5.26	TM6|H5	8	43	0.186047	0.42474	189	53			GRM4	695	4.38	TM4	GNAI3	350	H5.22	H5	Gio
																						GPBAR1	221	6.32	TM6	GNAS	394	H5.26	H5	Gs	6.32|H5.26	TM6|H5	30	43	0.697674	0.42474	189	53			GRM4	695	4.38	TM4	GNAI3	351	H5.23	H5	Gio
																						GPBAR1	222	6.33	TM6	GNAS	394	H5.26	H5	Gs	6.33|H5.26	TM6|H5	16	43	0.372093	0.42474	189	53			GRM4	696	4.39	TM4	GNAI3	351	H5.23	H5	Gio
																						HTR7	192	ICL2.55	ICL2	GNAS	35	HN.52	HN	Gs	ICL2.55|HN.52	ICL2|HN	12	30	0.27907	0.243982	22	61			GRM4	696	4.39	TM4	GNAI3	352	H5.24	H5	Gio
																						HTR7	195	4.38	TM4	GNAS	35	HN.52	HN	Gs	4.38|HN.52	TM4|HN	11	15	0.255814	0.139535	22	20			GRM4	696	4.39	TM4	GNAI3	353	H5.25	H5	Gio
																						HTR7	191	ICL2.54	ICL2	GNAS	38	hns1.2	hns1	Gs	ICL2.54|hns1.2	ICL2|hns1	18	40	0.418605	0.386314	16	61			MTNR1B	74	2.38	TM2	GNAI1	350	H5.22	H5	Gio
																						HTR7	192	ICL2.55	ICL2	GNAS	38	hns1.2	hns1	Gs	ICL2.55|hns1.2	ICL2|hns1	8	40	0.186047	0.386314	16	61			MTNR1B	76	2.4	TM2	GNAI1	351	H5.23	H5	Gio
																						HTR7	192	ICL2.55	ICL2	GNAS	39	hns1.3	hns1	Gs	ICL2.55|hns1.3	ICL2|hns1	18	40	0.418605	0.386314	16	61			MTNR1B	137	3.49	TM3	GNAI1	351	H5.23	H5	Gio
																						HTR7	188	ICL2.51	ICL2	GNAS	41	S1.2	S1	Gs	ICL2.51|S1.2	ICL2|S1	15	29	0.348837	0.299325	4	61			MTNR1B	138	3.5	TM3	GNAI1	351	H5.23	H5	Gio
																						HTR7	188	ICL2.51	ICL2	GNAS	215	s2s3.1	s2s3	Gs	ICL2.51|s2s3.1	ICL2|s2s3	15	35	0.348837	0.281829	6	61			MTNR1B	138	3.5	TM3	GNAI1	353	H5.25	H5	Gio
																						HTR7	189	ICL2.52	ICL2	GNAS	215	s2s3.1	s2s3	Gs	ICL2.52|s2s3.1	ICL2|s2s3	4	35	0.0930233	0.281829	6	61			MTNR1B	141	3.53	TM3	GNAI1	347	H5.19	H5	Gio
																						HTR7	189	ICL2.52	ICL2	GNAS	216	s2s3.2	s2s3	Gs	ICL2.52|s2s3.2	ICL2|s2s3	11	35	0.255814	0.281829	6	61			MTNR1B	141	3.53	TM3	GNAI1	350	H5.22	H5	Gio
																						HTR7	188	ICL2.51	ICL2	GNAS	217	S3.1	S3	Gs	ICL2.51|S3.1	ICL2|S3	20	42	0.465116	0.425551	5	61			MTNR1B	141	3.53	TM3	GNAI1	351	H5.23	H5	Gio
																						HTR7	189	ICL2.52	ICL2	GNAS	217	S3.1	S3	Gs	ICL2.52|S3.1	ICL2|S3	12	42	0.27907	0.425551	5	61			MTNR1B	142	3.54	TM3	GNAI1	344	H5.16	H5	Gio
																						HTR7	192	ICL2.55	ICL2	GNAS	217	S3.1	S3	Gs	ICL2.55|S3.1	ICL2|S3	5	42	0.116279	0.425551	5	61			MTNR1B	142	3.54	TM3	GNAI1	347	H5.19	H5	Gio
																						HTR7	276	5.75	TM5	GNAS	321	H4.1	H4	Gs	5.75|H4.1	TM5|H4	1	11	0.0232558	0.0852713	42	106			MTNR1B	142	3.54	TM3	GNAI1	348	H5.20	H5	Gio
																						HTR7	276	5.75	TM5	GNAS	322	H4.2	H4	Gs	5.75|H4.2	TM5|H4	1	11	0.0232558	0.0852713	42	106			MTNR1B	142	3.54	TM3	GNAI1	351	H5.23	H5	Gio
																						HTR7	275	5.74	TM5	GNAS	323	H4.3	H4	Gs	5.74|H4.3	TM5|H4	8	11	0.186047	0.0852713	42	106			MTNR1B	142	3.54	TM3	GNAI1	353	H5.25	H5	Gio
																						HTR7	276	5.75	TM5	GNAS	323	H4.3	H4	Gs	5.75|H4.3	TM5|H4	3	11	0.0697674	0.0852713	42	106			MTNR1B	145	ICL2.50	ICL2	GNAI1	347	H5.19	H5	Gio
																						HTR7	278	ICL3	ICL3	GNAS	343	H4.23	H4	Gs	ICL3|H4.23	ICL3|H4	5	13	0.116279	0.153277	42	18			MTNR1B	146	ICL2.51	ICL2	GNAI1	32	hns1.3	hns1	Gio
																						HTR7	279	ICL3	ICL3	GNAS	343	H4.23	H4	Gs	ICL3|H4.23	ICL3|H4	5	13	0.116279	0.153277	42	18			MTNR1B	149	ICL2.54	ICL2	GNAI1	28	HN.52	HN	Gio
																						HTR7	275	5.74	TM5	GNAS	346	H4.26	H4	Gs	5.74|H4.26	TM5|H4	1	11	0.0232558	0.0852713	42	106			MTNR1B	149	ICL2.54	ICL2	GNAI1	31	hns1.2	hns1	Gio
																						HTR7	277	5.76	TM5	GNAS	346	H4.26	H4	Gs	5.76|H4.26	TM5|H4	7	11	0.162791	0.0852713	42	106			MTNR1B	149	ICL2.54	ICL2	GNAI1	32	hns1.3	hns1	Gio
																						HTR7	278	ICL3	ICL3	GNAS	346	H4.26	H4	Gs	ICL3|H4.26	ICL3|H4	9	13	0.209302	0.153277	42	18			MTNR1B	152	ICL2.57	ICL2	GNAI1	28	HN.52	HN	Gio
																						HTR7	279	ICL3	ICL3	GNAS	346	H4.26	H4	Gs	ICL3|H4.26	ICL3|H4	9	13	0.209302	0.153277	42	18			MTNR1B	223	5.61	TM5	GNAI1	353	H5.25	H5	Gio
																						HTR7	278	ICL3	ICL3	GNAS	347	H4.27	H4	Gs	ICL3|H4.27	ICL3|H4	7	13	0.162791	0.153277	42	18			MTNR1B	226	5.64	TM5	GNAI1	344	H5.16	H5	Gio
																						HTR7	279	ICL3	ICL3	GNAS	347	H4.27	H4	Gs	ICL3|H4.27	ICL3|H4	7	13	0.162791	0.153277	42	18			MTNR1B	227	5.65	TM5	GNAI1	344	H5.16	H5	Gio
																						HTR7	275	5.74	TM5	GNAS	350	h4s6.3	h4s6	Gs	5.74|h4s6.3	TM5|h4s6	1	18	0.0232558	0.174955	42	106			MTNR1B	227	5.65	TM5	GNAI1	348	H5.20	H5	Gio
																						HTR7	277	5.76	TM5	GNAS	350	h4s6.3	h4s6	Gs	5.76|h4s6.3	TM5|h4s6	10	18	0.232558	0.174955	42	106			MTNR1B	230	5.68	TM5	GNAI1	340	H5.12	H5	Gio
																						HTR7	278	ICL3	ICL3	GNAS	350	h4s6.3	h4s6	Gs	ICL3|h4s6.3	ICL3|h4s6	14	20	0.325581	0.225631	42	18			MTNR1B	230	5.68	TM5	GNAI1	341	H5.13	H5	Gio
																						HTR7	273	5.72	TM5	GNAS	358	h4s6.20	h4s6	Gs	5.72|h4s6.20	TM5|h4s6	16	18	0.372093	0.174955	42	106			MTNR1B	230	5.68	TM5	GNAI1	344	H5.16	H5	Gio
																						HTR7	188	ICL2.51	ICL2	GNAS	376	H5.8	H5	Gs	ICL2.51|H5.8	ICL2|H5	9	42	0.209302	0.385416	189	61			MTNR1B	231	5.69	TM5	GNAI1	341	H5.13	H5	Gio
																						HTR7	188	ICL2.51	ICL2	GNAS	379	H5.11	H5	Gs	ICL2.51|H5.11	ICL2|H5	15	42	0.348837	0.385416	189	61			MTNR1B	233	5.71	TM5	GNAI1	337	H5.9	H5	Gio
																						HTR7	187	ICL2.50	ICL2	GNAS	380	H5.12	H5	Gs	ICL2.50|H5.12	ICL2|H5	20	42	0.465116	0.385416	189	61			MTNR1B	233	5.71	TM5	GNAI1	340	H5.12	H5	Gio
																						HTR7	188	ICL2.51	ICL2	GNAS	380	H5.12	H5	Gs	ICL2.51|H5.12	ICL2|H5	20	42	0.465116	0.385416	189	61			MTNR1B	233	5.71	TM5	GNAI1	341	H5.13	H5	Gio
																						HTR7	269	5.68	TM5	GNAS	381	H5.13	H5	Gs	5.68|H5.13	TM5|H5	30	40	0.697674	0.593398	189	106			MTNR1B	234	5.72	TM5	GNAI1	318	h4s6.12	h4s6	Gio
																						HTR7	272	5.71	TM5	GNAS	381	H5.13	H5	Gs	5.71|H5.13	TM5|H5	11	40	0.255814	0.593398	189	106			MTNR1B	234	5.72	TM5	GNAI1	320	S6.2	S6	Gio
																						HTR7	187	ICL2.50	ICL2	GNAS	383	H5.15	H5	Gs	ICL2.50|H5.15	ICL2|H5	20	42	0.465116	0.385416	189	61			MTNR1B	234	5.72	TM5	GNAI1	337	H5.9	H5	Gio
																						HTR7	188	ICL2.51	ICL2	GNAS	383	H5.15	H5	Gs	ICL2.51|H5.15	ICL2|H5	20	42	0.465116	0.385416	189	61			MTNR1B	234	5.72	TM5	GNAI1	338	H5.10	H5	Gio
																						HTR7	191	ICL2.54	ICL2	GNAS	383	H5.15	H5	Gs	ICL2.54|H5.15	ICL2|H5	7	42	0.162791	0.385416	189	61			MTNR1B	234	5.72	TM5	GNAI1	340	H5.12	H5	Gio
																						HTR7	184	3.54	TM3	GNAS	384	H5.16	H5	Gs	3.54|H5.16	TM3|H5	42	43	0.976744	0.742215	189	22			MTNR1B	234	5.72	TM5	GNAI1	341	H5.13	H5	Gio
																						HTR7	187	ICL2.50	ICL2	GNAS	384	H5.16	H5	Gs	ICL2.50|H5.16	ICL2|H5	20	42	0.465116	0.385416	189	61			MTNR1B	235	ICL3	ICL3	GNAI1	318	h4s6.12	h4s6	Gio
																						HTR7	265	5.64	TM5	GNAS	384	H5.16	H5	Gs	5.64|H5.16	TM5|H5	30	40	0.697674	0.593398	189	106			MTNR1B	235	ICL3	ICL3	GNAI1	320	S6.2	S6	Gio
																						HTR7	269	5.68	TM5	GNAS	384	H5.16	H5	Gs	5.68|H5.16	TM5|H5	33	40	0.767442	0.593398	189	106			MTNR1B	235	ICL3	ICL3	GNAI1	341	H5.13	H5	Gio
																						HTR7	269	5.68	TM5	GNAS	385	H5.17	H5	Gs	5.68|H5.17	TM5|H5	32	40	0.744186	0.593398	189	106			MTNR1B	252	6.36	TM6	GNAI1	353	H5.25	H5	Gio
																						HTR7	273	5.72	TM5	GNAS	385	H5.17	H5	Gs	5.72|H5.17	TM5|H5	5	40	0.116279	0.593398	189	106			MTNR1B	252	6.36	TM6	GNAI1	354	H5.26	H5	Gio
																						HTR7	187	ICL2.50	ICL2	GNAS	386	H5.18	H5	Gs	ICL2.50|H5.18	ICL2|H5	6	42	0.139535	0.385416	189	61			MTNR1B	253	6.37	TM6	GNAI1	353	H5.25	H5	Gio
																						HTR7	183	3.53	TM3	GNAS	387	H5.19	H5	Gs	3.53|H5.19	TM3|H5	42	43	0.976744	0.742215	189	22			MTNR1B	312	8.47	H8	GNAI1	352	H5.24	H5	Gio
																						HTR7	184	3.54	TM3	GNAS	387	H5.19	H5	Gs	3.54|H5.19	TM3|H5	42	43	0.976744	0.742215	189	22			MTNR1B	312	8.47	H8	GNAI1	354	H5.26	H5	Gio
																						HTR7	187	ICL2.50	ICL2	GNAS	387	H5.19	H5	Gs	ICL2.50|H5.19	ICL2|H5	20	42	0.465116	0.385416	189	61			MTNR1B	313	8.48	H8	GNAI1	349	H5.21	H5	Gio
																						HTR7	184	3.54	TM3	GNAS	388	H5.20	H5	Gs	3.54|H5.20	TM3|H5	40	43	0.930233	0.742215	189	22			MTNR1B	313	8.48	H8	GNAI1	352	H5.24	H5	Gio
																						HTR7	266	5.65	TM5	GNAS	388	H5.20	H5	Gs	5.65|H5.20	TM5|H5	37	40	0.860465	0.593398	189	106			MTNR1B	313	8.48	H8	GNAI1	354	H5.26	H5	Gio
																						HTR7	269	5.68	TM5	GNAS	388	H5.20	H5	Gs	5.68|H5.20	TM5|H5	32	40	0.744186	0.593398	189	106			MTNR1B	314	8.49	H8	GNAI1	349	H5.21	H5	Gio
																						HTR7	325	6.33	TM6	GNAS	388	H5.20	H5	Gs	6.33|H5.20	TM6|H5	10	43	0.232558	0.42474	189	53			MTNR1B	314	8.49	H8	GNAI1	350	H5.22	H5	Gio
																						HTR7	389	8.48	H8	GNAS	389	H5.21	H5	Gs	8.48|H5.21	H8|H5	4	40	0.0930233	0.428369	189	22			MTNR1B	314	8.49	H8	GNAI1	351	H5.23	H5	Gio
																						HTR7	388	8.47	H8	GNAS	390	H5.22	H5	Gs	8.47|H5.22	H8|H5	10	40	0.232558	0.428369	189	22			MTNR1B	314	8.49	H8	GNAI1	352	H5.24	H5	Gio
																						HTR7	389	8.48	H8	GNAS	390	H5.22	H5	Gs	8.48|H5.22	H8|H5	4	40	0.0930233	0.428369	189	22			MTNR1B	315	8.5	H8	GNAI1	352	H5.24	H5	Gio
																						HTR7	390	8.49	H8	GNAS	390	H5.22	H5	Gs	8.49|H5.22	H8|H5	13	40	0.302326	0.428369	189	22			CHRM4	142	ICL2.55	ICL2	GNAI1	28	HN.52	HN	Gio
																						HTR7	180	3.5	TM3	GNAS	391	H5.23	H5	Gs	3.50|H5.23	TM3|H5	40	43	0.930233	0.742215	189	22			CHRM4	145	4.38	TM4	GNAI1	28	HN.52	HN	Gio
																						HTR7	184	3.54	TM3	GNAS	391	H5.23	H5	Gs	3.54|H5.23	TM3|H5	13	43	0.302326	0.742215	189	22			CHRM4	141	ICL2.54	ICL2	GNAI1	32	hns1.3	hns1	Gio
																						HTR7	328	6.36	TM6	GNAS	391	H5.23	H5	Gs	6.36|H5.23	TM6|H5	16	43	0.372093	0.42474	189	53			CHRM4	142	ICL2.55	ICL2	GNAI1	32	hns1.3	hns1	Gio
																						HTR7	387	7.56	TM7	GNAS	391	H5.23	H5	Gs	7.56|H5.23	TM7|H5	7	32	0.162791	0.303958	189	14			CHRM4	138	ICL2.51	ICL2	GNAI1	192	s2s3.1	s2s3	Gio
																						HTR7	388	8.47	H8	GNAS	391	H5.23	H5	Gs	8.47|H5.23	H8|H5	7	40	0.162791	0.428369	189	22			CHRM4	138	ICL2.51	ICL2	GNAI1	193	s2s3.2	s2s3	Gio
																						HTR7	325	6.33	TM6	GNAS	392	H5.24	H5	Gs	6.33|H5.24	TM6|H5	6	43	0.139535	0.42474	189	53			CHRM4	139	ICL2.52	ICL2	GNAI1	193	s2s3.2	s2s3	Gio
																						HTR7	328	6.36	TM6	GNAS	392	H5.24	H5	Gs	6.36|H5.24	TM6|H5	22	43	0.511628	0.42474	189	53			CHRM4	138	ICL2.51	ICL2	GNAI1	194	S3.1	S3	Gio
																						HTR7	387	7.56	TM7	GNAS	392	H5.24	H5	Gs	7.56|H5.24	TM7|H5	25	32	0.581395	0.303958	189	14			CHRM4	393	6.28	TM6	GNAI1	315	h4s6.9	h4s6	Gio
																						HTR7	388	8.47	H8	GNAS	392	H5.24	H5	Gs	8.47|H5.24	H8|H5	32	40	0.744186	0.428369	189	22			CHRM4	394	6.29	TM6	GNAI1	315	h4s6.9	h4s6	Gio
																						HTR7	389	8.48	H8	GNAS	392	H5.24	H5	Gs	8.48|H5.24	H8|H5	30	40	0.697674	0.428369	189	22			CHRM4	391	6.26	TM6	GNAI1	318	h4s6.12	h4s6	Gio
																						HTR7	392	8.51	H8	GNAS	392	H5.24	H5	Gs	8.51|H5.24	H8|H5	2	40	0.0465116	0.428369	189	22			CHRM4	137	ICL2.50	ICL2	GNAI1	340	H5.12	H5	Gio
																						HTR7	262	5.61	TM5	GNAS	393	H5.25	H5	Gs	5.61|H5.25	TM5|H5	26	40	0.604651	0.593398	189	106			CHRM4	138	ICL2.51	ICL2	GNAI1	340	H5.12	H5	Gio
																						HTR7	266	5.65	TM5	GNAS	393	H5.25	H5	Gs	5.65|H5.25	TM5|H5	33	40	0.767442	0.593398	189	106			CHRM4	224	5.67	TM5	GNAI1	341	H5.13	H5	Gio
																						HTR7	324	6.32	TM6	GNAS	393	H5.25	H5	Gs	6.32|H5.25	TM6|H5	16	43	0.372093	0.42474	189	53			CHRM4	137	ICL2.50	ICL2	GNAI1	343	H5.15	H5	Gio
																						HTR7	325	6.33	TM6	GNAS	393	H5.25	H5	Gs	6.33|H5.25	TM6|H5	19	43	0.44186	0.42474	189	53			CHRM4	138	ICL2.51	ICL2	GNAI1	343	H5.15	H5	Gio
																						HTR7	328	6.36	TM6	GNAS	393	H5.25	H5	Gs	6.36|H5.25	TM6|H5	38	43	0.883721	0.42474	189	53			CHRM4	134	3.54	TM3	GNAI1	344	H5.16	H5	Gio
																						HTR7	329	6.37	TM6	GNAS	393	H5.25	H5	Gs	6.37|H5.25	TM6|H5	17	43	0.395349	0.42474	189	53			CHRM4	137	ICL2.50	ICL2	GNAI1	344	H5.16	H5	Gio
																						HTR7	266	5.65	TM5	GNAS	394	H5.26	H5	Gs	5.65|H5.26	TM5|H5	30	40	0.697674	0.593398	189	106			CHRM4	222	5.65	TM5	GNAI1	344	H5.16	H5	Gio
																						HTR7	270	5.69	TM5	GNAS	394	H5.26	H5	Gs	5.69|H5.26	TM5|H5	25	40	0.581395	0.593398	189	106			CHRM4	394	6.29	TM6	GNAI1	345	H5.17	H5	Gio
																						HTR7	324	6.32	TM6	GNAS	394	H5.26	H5	Gs	6.32|H5.26	TM6|H5	30	43	0.697674	0.42474	189	53			CHRM4	133	3.53	TM3	GNAI1	347	H5.19	H5	Gio
																						HTR7	325	6.33	TM6	GNAS	394	H5.26	H5	Gs	6.33|H5.26	TM6|H5	16	43	0.372093	0.42474	189	53			CHRM4	134	3.54	TM3	GNAI1	347	H5.19	H5	Gio
																						GALR2	58	2.37	TM2	GNAS	390	H5.22	H5	Gs	2.37|H5.22	TM2|H5	14	31	0.325581	0.453622	189	17			CHRM4	137	ICL2.50	ICL2	GNAI1	347	H5.19	H5	Gio
																						GALR2	60	2.39	TM2	GNAS	390	H5.22	H5	Gs	2.39|H5.22	TM2|H5	29	31	0.674419	0.453622	189	17			CHRM4	141	ICL2.54	ICL2	GNAI1	347	H5.19	H5	Gio
																						GALR2	60	2.39	TM2	GNAS	391	H5.23	H5	Gs	2.39|H5.23	TM2|H5	25	31	0.581395	0.453622	189	17			CHRM4	133	3.53	TM3	GNAI1	348	H5.20	H5	Gio
																						GALR2	119	3.46	TM3	GNAS	391	H5.23	H5	Gs	3.46|H5.23	TM3|H5	1	43	0.0232558	0.742215	189	22			CHRM4	134	3.54	TM3	GNAI1	348	H5.20	H5	Gio
																						GALR2	123	3.5	TM3	GNAS	387	H5.19	H5	Gs	3.50|H5.19	TM3|H5	19	43	0.44186	0.742215	189	22			CHRM4	222	5.65	TM5	GNAI1	348	H5.20	H5	Gio
																						GALR2	123	3.5	TM3	GNAS	391	H5.23	H5	Gs	3.50|H5.23	TM3|H5	40	43	0.930233	0.742215	189	22			CHRM4	398	6.33	TM6	GNAI1	348	H5.20	H5	Gio
																						GALR2	123	3.5	TM3	GNAS	393	H5.25	H5	Gs	3.50|H5.25	TM3|H5	2	43	0.0465116	0.742215	189	22			CHRM4	65	2.37	TM2	GNAI1	350	H5.22	H5	Gio
																						GALR2	126	3.53	TM3	GNAS	387	H5.19	H5	Gs	3.53|H5.19	TM3|H5	42	43	0.976744	0.742215	189	22			CHRM4	67	2.39	TM2	GNAI1	350	H5.22	H5	Gio
																						GALR2	126	3.53	TM3	GNAS	390	H5.22	H5	Gs	3.53|H5.22	TM3|H5	9	43	0.209302	0.742215	189	22			CHRM4	67	2.39	TM2	GNAI1	351	H5.23	H5	Gio
																						GALR2	126	3.53	TM3	GNAS	391	H5.23	H5	Gs	3.53|H5.23	TM3|H5	8	43	0.186047	0.742215	189	22			CHRM4	129	3.49	TM3	GNAI1	351	H5.23	H5	Gio
																						GALR2	127	3.54	TM3	GNAS	384	H5.16	H5	Gs	3.54|H5.16	TM3|H5	42	43	0.976744	0.742215	189	22			CHRM4	130	3.5	TM3	GNAI1	351	H5.23	H5	Gio
																						GALR2	127	3.54	TM3	GNAS	387	H5.19	H5	Gs	3.54|H5.19	TM3|H5	42	43	0.976744	0.742215	189	22			CHRM4	133	3.53	TM3	GNAI1	351	H5.23	H5	Gio
																						GALR2	130	ICL2.50	ICL2	GNAS	380	H5.12	H5	Gs	ICL2.50|H5.12	ICL2|H5	20	42	0.465116	0.385416	189	61			CHRM4	453	7.53	TM7	GNAI1	352	H5.24	H5	Gio
																						GALR2	130	ICL2.50	ICL2	GNAS	381	H5.13	H5	Gs	ICL2.50|H5.13	ICL2|H5	3	42	0.0697674	0.385416	189	61			CHRM4	456	7.56	TM7	GNAI1	352	H5.24	H5	Gio
																						GALR2	130	ICL2.50	ICL2	GNAS	383	H5.15	H5	Gs	ICL2.50|H5.15	ICL2|H5	20	42	0.465116	0.385416	189	61			CHRM4	457	8.47	H8	GNAI1	352	H5.24	H5	Gio
																						GALR2	130	ICL2.50	ICL2	GNAS	384	H5.16	H5	Gs	ICL2.50|H5.16	ICL2|H5	20	42	0.465116	0.385416	189	61			CHRM4	130	3.5	TM3	GNAI1	353	H5.25	H5	Gio
																						GALR2	130	ICL2.50	ICL2	GNAS	387	H5.19	H5	Gs	ICL2.50|H5.19	ICL2|H5	20	42	0.465116	0.385416	189	61			CHRM4	134	3.54	TM3	GNAI1	353	H5.25	H5	Gio
																						GALR2	131	ICL2.51	ICL2	GNAS	215	s2s3.1	s2s3	Gs	ICL2.51|s2s3.1	ICL2|s2s3	15	35	0.348837	0.281829	6	61			CHRM4	218	5.61	TM5	GNAI1	353	H5.25	H5	Gio
																						GALR2	131	ICL2.51	ICL2	GNAS	217	S3.1	S3	Gs	ICL2.51|S3.1	ICL2|S3	20	42	0.465116	0.425551	5	61			CHRM4	398	6.33	TM6	GNAI1	353	H5.25	H5	Gio
																						GALR2	131	ICL2.51	ICL2	GNAS	379	H5.11	H5	Gs	ICL2.51|H5.11	ICL2|H5	15	42	0.348837	0.385416	189	61			CHRM4	401	6.36	TM6	GNAI1	353	H5.25	H5	Gio
																						GALR2	131	ICL2.51	ICL2	GNAS	380	H5.12	H5	Gs	ICL2.51|H5.12	ICL2|H5	20	42	0.465116	0.385416	189	61			CHRM4	402	6.37	TM6	GNAI1	353	H5.25	H5	Gio
																						GALR2	131	ICL2.51	ICL2	GNAS	383	H5.15	H5	Gs	ICL2.51|H5.15	ICL2|H5	20	42	0.465116	0.385416	189	61			CHRM4	456	7.56	TM7	GNAI1	353	H5.25	H5	Gio
																						GALR2	132	ICL2.52	ICL2	GNAS	215	s2s3.1	s2s3	Gs	ICL2.52|s2s3.1	ICL2|s2s3	4	35	0.0930233	0.281829	6	61			CHRM4	397	6.32	TM6	GNAI1	354	H5.26	H5	Gio
																						GALR2	132	ICL2.52	ICL2	GNAS	216	s2s3.2	s2s3	Gs	ICL2.52|s2s3.2	ICL2|s2s3	11	35	0.255814	0.281829	6	61			CHRM4	398	6.33	TM6	GNAI1	354	H5.26	H5	Gio
																						GALR2	134	ICL2.54	ICL2	GNAS	38	hns1.2	hns1	Gs	ICL2.54|hns1.2	ICL2|hns1	18	40	0.418605	0.386314	16	61			CHRM4	401	6.36	TM6	GNAI1	354	H5.26	H5	Gio
																						GALR2	134	ICL2.54	ICL2	GNAS	39	hns1.3	hns1	Gs	ICL2.54|hns1.3	ICL2|hns1	15	40	0.348837	0.386314	16	61			CHRM4	456	7.56	TM7	GNAI1	354	H5.26	H5	Gio
																						GALR2	134	ICL2.54	ICL2	GNAS	383	H5.15	H5	Gs	ICL2.54|H5.15	ICL2|H5	7	42	0.162791	0.385416	189	61			CHRM4	457	8.47	H8	GNAI1	354	H5.26	H5	Gio
																						GALR2	135	ICL2.55	ICL2	GNAS	39	hns1.3	hns1	Gs	ICL2.55|hns1.3	ICL2|hns1	18	40	0.418605	0.386314	16	61			GALR1	68	2.37	TM2	GNAI1	350	H5.22	H5	Gio
																						GALR2	226	6.25	TM6	GNAS	355	h4s6.11	h4s6	Gs	6.25|h4s6.11	TM6|h4s6	2	6	0.0465116	0.03433	42	53			GALR1	70	2.39	TM2	GNAI1	350	H5.22	H5	Gio
																						GALR2	226	6.25	TM6	GNAS	358	h4s6.20	h4s6	Gs	6.25|h4s6.20	TM6|h4s6	1	6	0.0232558	0.03433	42	53			GALR1	70	2.39	TM2	GNAI1	351	H5.23	H5	Gio
																						GALR2	227	6.26	TM6	GNAS	358	h4s6.20	h4s6	Gs	6.26|h4s6.20	TM6|h4s6	1	6	0.0232558	0.03433	42	53			GALR1	70	2.39	TM2	GNAI1	352	H5.24	H5	Gio
																						GALR2	230	6.29	TM6	GNAS	388	H5.20	H5	Gs	6.29|H5.20	TM6|H5	6	43	0.139535	0.42474	189	53			GALR1	132	3.49	TM3	GNAI1	351	H5.23	H5	Gio
																						GALR2	230	6.29	TM6	GNAS	394	H5.26	H5	Gs	6.29|H5.26	TM6|H5	8	43	0.186047	0.42474	189	53			GALR1	133	3.5	TM3	GNAI1	351	H5.23	H5	Gio
																						GALR2	233	6.32	TM6	GNAS	393	H5.25	H5	Gs	6.32|H5.25	TM6|H5	16	43	0.372093	0.42474	189	53			GALR1	133	3.5	TM3	GNAI1	352	H5.24	H5	Gio
																						GALR2	233	6.32	TM6	GNAS	394	H5.26	H5	Gs	6.32|H5.26	TM6|H5	30	43	0.697674	0.42474	189	53			GALR1	133	3.5	TM3	GNAI1	353	H5.25	H5	Gio
																						GALR2	234	6.33	TM6	GNAS	388	H5.20	H5	Gs	6.33|H5.20	TM6|H5	10	43	0.232558	0.42474	189	53			GALR1	136	3.53	TM3	GNAI1	347	H5.19	H5	Gio
																						GALR2	234	6.33	TM6	GNAS	393	H5.25	H5	Gs	6.33|H5.25	TM6|H5	19	43	0.44186	0.42474	189	53			GALR1	136	3.53	TM3	GNAI1	351	H5.23	H5	Gio
																						GALR2	234	6.33	TM6	GNAS	394	H5.26	H5	Gs	6.33|H5.26	TM6|H5	16	43	0.372093	0.42474	189	53			GALR1	137	3.54	TM3	GNAI1	344	H5.16	H5	Gio
																						GALR2	237	6.36	TM6	GNAS	393	H5.25	H5	Gs	6.36|H5.25	TM6|H5	38	43	0.883721	0.42474	189	53			GALR1	137	3.54	TM3	GNAI1	347	H5.19	H5	Gio
																						GALR2	238	6.37	TM6	GNAS	393	H5.25	H5	Gs	6.37|H5.25	TM6|H5	17	43	0.395349	0.42474	189	53			GALR1	137	3.54	TM3	GNAI1	348	H5.20	H5	Gio
																						GALR2	292	7.53	TM7	GNAS	392	H5.24	H5	Gs	7.53|H5.24	TM7|H5	3	32	0.0697674	0.303958	189	14			GALR1	137	3.54	TM3	GNAI1	351	H5.23	H5	Gio
																						GALR2	293	7.54	TM7	GNAS	392	H5.24	H5	Gs	7.54|H5.24	TM7|H5	1	32	0.0232558	0.303958	189	14			GALR1	140	ICL2.50	ICL2	GNAI1	340	H5.12	H5	Gio
																						GALR2	295	7.56	TM7	GNAS	392	H5.24	H5	Gs	7.56|H5.24	TM7|H5	25	32	0.581395	0.303958	189	14			GALR1	140	ICL2.50	ICL2	GNAI1	343	H5.15	H5	Gio
																						GALR2	296	8.47	H8	GNAS	389	H5.21	H5	Gs	8.47|H5.21	H8|H5	1	40	0.0232558	0.428369	189	22			GALR1	140	ICL2.50	ICL2	GNAI1	344	H5.16	H5	Gio
																						GALR2	296	8.47	H8	GNAS	392	H5.24	H5	Gs	8.47|H5.24	H8|H5	32	40	0.744186	0.428369	189	22			GALR1	140	ICL2.50	ICL2	GNAI1	347	H5.19	H5	Gio
																						GALR2	296	8.47	H8	GNAS	393	H5.25	H5	Gs	8.47|H5.25	H8|H5	4	40	0.0930233	0.428369	189	22			GALR1	141	ICL2.51	ICL2	GNAI1	193	s2s3.2	s2s3	Gio
																						GALR2	296	8.47	H8	GNAS	394	H5.26	H5	Gs	8.47|H5.26	H8|H5	2	40	0.0465116	0.428369	189	22			GALR1	141	ICL2.51	ICL2	GNAI1	194	S3.1	S3	Gio
																						GALR2	298	8.49	H8	GNAS	389	H5.21	H5	Gs	8.49|H5.21	H8|H5	2	40	0.0465116	0.428369	189	22			GALR1	141	ICL2.51	ICL2	GNAI1	340	H5.12	H5	Gio
																						GALR2	298	8.49	H8	GNAS	392	H5.24	H5	Gs	8.49|H5.24	H8|H5	9	40	0.209302	0.428369	189	22			GALR1	141	ICL2.51	ICL2	GNAI1	343	H5.15	H5	Gio
																						GALR2	299	8.5	H8	GNAS	392	H5.24	H5	Gs	8.50|H5.24	H8|H5	2	40	0.0465116	0.428369	189	22			GALR1	143	ICL2.53	ICL2	GNAI1	347	H5.19	H5	Gio
																						ADGRF1	692	ICL2	ICL2	GNAS	35	HN.52	HN	Gs	ICL2|HN.52	ICL2|HN	16	30	0.372093	0.243982	22	61			GALR1	144	ICL2.54	ICL2	GNAI1	31	hns1.2	hns1	Gio
																						ADGRF1	692	ICL2	ICL2	GNAS	38	hns1.2	hns1	Gs	ICL2|hns1.2	ICL2|hns1	18	40	0.418605	0.386314	16	61			GALR1	144	ICL2.54	ICL2	GNAI1	32	hns1.3	hns1	Gio
																						ADGRF1	690	ICL2	ICL2	GNAS	39	hns1.3	hns1	Gs	ICL2|hns1.3	ICL2|hns1	20	40	0.465116	0.386314	16	61			GALR1	145	ICL2.55	ICL2	GNAI1	32	hns1.3	hns1	Gio
																						ADGRF1	692	ICL2	ICL2	GNAS	39	hns1.3	hns1	Gs	ICL2|hns1.3	ICL2|hns1	20	40	0.465116	0.386314	16	61			GALR1	223	5.61	TM5	GNAI1	353	H5.25	H5	Gio
																						ADGRF1	690	ICL2	ICL2	GNAS	217	S3.1	S3	Gs	ICL2|S3.1	ICL2|S3	22	42	0.511628	0.425551	5	61			GALR1	227	5.65	TM5	GNAI1	344	H5.16	H5	Gio
																						ADGRF1	777	ICL3	ICL3	GNAS	321	H4.1	H4	Gs	ICL3|H4.1	ICL3|H4	3	13	0.0697674	0.153277	42	18			GALR1	227	5.65	TM5	GNAI1	348	H5.20	H5	Gio
																						ADGRF1	776	ICL3	ICL3	GNAS	323	H4.3	H4	Gs	ICL3|H4.3	ICL3|H4	6	13	0.139535	0.153277	42	18			GALR1	230	5.68	TM5	GNAI1	340	H5.12	H5	Gio
																						ADGRF1	777	ICL3	ICL3	GNAS	323	H4.3	H4	Gs	ICL3|H4.3	ICL3|H4	6	13	0.139535	0.153277	42	18			GALR1	230	5.68	TM5	GNAI1	341	H5.13	H5	Gio
																						ADGRF1	775	ICL3	ICL3	GNAS	346	H4.26	H4	Gs	ICL3|H4.26	ICL3|H4	9	13	0.209302	0.153277	42	18			GALR1	230	5.68	TM5	GNAI1	344	H5.16	H5	Gio
																						ADGRF1	776	ICL3	ICL3	GNAS	346	H4.26	H4	Gs	ICL3|H4.26	ICL3|H4	9	13	0.209302	0.153277	42	18			GALR1	231	5.69	TM5	GNAI1	341	H5.13	H5	Gio
																						ADGRF1	775	ICL3	ICL3	GNAS	349	h4s6.2	h4s6	Gs	ICL3|h4s6.2	ICL3|h4s6	3	20	0.0697674	0.225631	42	18			GALR1	231	5.69	TM5	GNAI1	344	H5.16	H5	Gio
																						ADGRF1	774	ICL3	ICL3	GNAS	350	h4s6.3	h4s6	Gs	ICL3|h4s6.3	ICL3|h4s6	14	20	0.325581	0.225631	42	18			GALR1	233	ICL3	ICL3	GNAI1	341	H5.13	H5	Gio
																						ADGRF1	775	ICL3	ICL3	GNAS	350	h4s6.3	h4s6	Gs	ICL3|h4s6.3	ICL3|h4s6	14	20	0.325581	0.225631	42	18			GALR1	235	6.23	TM6	GNAI1	318	h4s6.12	h4s6	Gio
																						ADGRF1	779	ICL3	ICL3	GNAS	350	h4s6.3	h4s6	Gs	ICL3|h4s6.3	ICL3|h4s6	14	20	0.325581	0.225631	42	18			GALR1	236	6.24	TM6	GNAI1	314	h4s6.8	h4s6	Gio
																						ADGRF1	774	ICL3	ICL3	GNAS	355	h4s6.11	h4s6	Gs	ICL3|h4s6.11	ICL3|h4s6	4	20	0.0930233	0.225631	42	18			GALR1	237	6.25	TM6	GNAI1	314	h4s6.8	h4s6	Gio
																						ADGRF1	773	ICL3	ICL3	GNAS	358	h4s6.20	h4s6	Gs	ICL3|h4s6.20	ICL3|h4s6	9	20	0.209302	0.225631	42	18			GALR1	237	6.25	TM6	GNAI1	315	h4s6.9	h4s6	Gio
																						ADGRF1	775	ICL3	ICL3	GNAS	358	h4s6.20	h4s6	Gs	ICL3|h4s6.20	ICL3|h4s6	9	20	0.209302	0.225631	42	18			GALR1	237	6.25	TM6	GNAI1	316	h4s6.10	h4s6	Gio
																						ADGRF1	775	ICL3	ICL3	GNAS	359	S6.1	S6	Gs	ICL3|S6.1	ICL3|S6	3	3	0.0697674	0.0604651	7	18			GALR1	237	6.25	TM6	GNAI1	317	h4s6.11	h4s6	Gio
																						ADGRF1	776	ICL3	ICL3	GNAS	361	S6.3	S6	Gs	ICL3|S6.3	ICL3|S6	2	3	0.0465116	0.0604651	7	18			GALR1	237	6.25	TM6	GNAI1	318	h4s6.12	h4s6	Gio
																						ADGRF1	689	ICL2	ICL2	GNAS	380	H5.12	H5	Gs	ICL2|H5.12	ICL2|H5	20	42	0.465116	0.385416	189	61			GALR1	237	6.25	TM6	GNAI1	345	H5.17	H5	Gio
																						ADGRF1	690	ICL2	ICL2	GNAS	380	H5.12	H5	Gs	ICL2|H5.12	ICL2|H5	20	42	0.465116	0.385416	189	61			GALR1	238	6.26	TM6	GNAI1	318	h4s6.12	h4s6	Gio
																						ADGRF1	689	ICL2	ICL2	GNAS	383	H5.15	H5	Gs	ICL2|H5.15	ICL2|H5	21	42	0.488372	0.385416	189	61			GALR1	238	6.26	TM6	GNAI1	341	H5.13	H5	Gio
																						ADGRF1	690	ICL2	ICL2	GNAS	383	H5.15	H5	Gs	ICL2|H5.15	ICL2|H5	21	42	0.488372	0.385416	189	61			GALR1	238	6.26	TM6	GNAI1	345	H5.17	H5	Gio
																						ADGRF1	685	3.53	TM3	GNAS	384	H5.16	H5	Gs	3.53|H5.16	TM3|H5	11	43	0.255814	0.742215	189	22			GALR1	240	6.28	TM6	GNAI1	315	h4s6.9	h4s6	Gio
																						ADGRF1	686	3.54	TM3	GNAS	384	H5.16	H5	Gs	3.54|H5.16	TM3|H5	42	43	0.976744	0.742215	189	22			GALR1	241	6.29	TM6	GNAI1	345	H5.17	H5	Gio
																						ADGRF1	689	ICL2	ICL2	GNAS	384	H5.16	H5	Gs	ICL2|H5.16	ICL2|H5	13	42	0.302326	0.385416	189	61			GALR1	241	6.29	TM6	GNAI1	348	H5.20	H5	Gio
																						ADGRF1	768	5.64	TM5	GNAS	384	H5.16	H5	Gs	5.64|H5.16	TM5|H5	30	40	0.697674	0.593398	189	106			GALR1	241	6.29	TM6	GNAI1	354	H5.26	H5	Gio
																						ADGRF1	768	5.64	TM5	GNAS	385	H5.17	H5	Gs	5.64|H5.17	TM5|H5	1	40	0.0232558	0.593398	189	106			GALR1	244	6.32	TM6	GNAI1	353	H5.25	H5	Gio
																						ADGRF1	773	ICL3	ICL3	GNAS	385	H5.17	H5	Gs	ICL3|H5.17	ICL3|H5	3	4	0.0697674	0.0564784	189	18			GALR1	244	6.32	TM6	GNAI1	354	H5.26	H5	Gio
																						ADGRF1	619	2.35	TM2	GNAS	387	H5.19	H5	Gs	2.35|H5.19	TM2|H5	1	31	0.0232558	0.453622	189	17			GALR1	245	6.33	TM6	GNAI1	348	H5.20	H5	Gio
																						ADGRF1	685	3.53	TM3	GNAS	387	H5.19	H5	Gs	3.53|H5.19	TM3|H5	42	43	0.976744	0.742215	189	22			GALR1	245	6.33	TM6	GNAI1	353	H5.25	H5	Gio
																						ADGRF1	686	3.54	TM3	GNAS	387	H5.19	H5	Gs	3.54|H5.19	TM3|H5	42	43	0.976744	0.742215	189	22			GALR1	245	6.33	TM6	GNAI1	354	H5.26	H5	Gio
																						ADGRF1	689	ICL2	ICL2	GNAS	387	H5.19	H5	Gs	ICL2|H5.19	ICL2|H5	14	42	0.325581	0.385416	189	61			GALR1	248	6.36	TM6	GNAI1	353	H5.25	H5	Gio
																						ADGRF1	686	3.54	TM3	GNAS	388	H5.20	H5	Gs	3.54|H5.20	TM3|H5	40	43	0.930233	0.742215	189	22			GALR1	248	6.36	TM6	GNAI1	354	H5.26	H5	Gio
																						ADGRF1	765	5.61	TM5	GNAS	388	H5.20	H5	Gs	5.61|H5.20	TM5|H5	7	40	0.162791	0.593398	189	106			GALR1	303	7.53	TM7	GNAI1	352	H5.24	H5	Gio
																						ADGRF1	768	5.64	TM5	GNAS	388	H5.20	H5	Gs	5.64|H5.20	TM5|H5	17	40	0.395349	0.593398	189	106			GALR1	306	7.56	TM7	GNAI1	352	H5.24	H5	Gio
																						ADGRF1	769	5.65	TM5	GNAS	388	H5.20	H5	Gs	5.65|H5.20	TM5|H5	37	40	0.860465	0.593398	189	106			GALR1	306	7.56	TM7	GNAI1	354	H5.26	H5	Gio
																						ADGRF1	617	2.33	TM2	GNAS	390	H5.22	H5	Gs	2.33|H5.22	TM2|H5	1	31	0.0232558	0.453622	189	17			GALR1	307	8.47	H8	GNAI1	352	H5.24	H5	Gio
																						ADGRF1	619	2.35	TM2	GNAS	390	H5.22	H5	Gs	2.35|H5.22	TM2|H5	1	31	0.0232558	0.453622	189	17			GALR1	307	8.47	H8	GNAI1	354	H5.26	H5	Gio
																						ADGRF1	620	2.36	TM2	GNAS	390	H5.22	H5	Gs	2.36|H5.22	TM2|H5	1	31	0.0232558	0.453622	189	17			GALR1	308	8.48	H8	GNAI1	349	H5.21	H5	Gio
																						ADGRF1	623	2.39	TM2	GNAS	391	H5.23	H5	Gs	2.39|H5.23	TM2|H5	25	31	0.581395	0.453622	189	17			GALR1	308	8.48	H8	GNAI1	352	H5.24	H5	Gio
																						ADGRF1	682	3.5	TM3	GNAS	391	H5.23	H5	Gs	3.50|H5.23	TM3|H5	40	43	0.930233	0.742215	189	22			GALR1	308	8.48	H8	GNAI1	354	H5.26	H5	Gio
																						ADGRF1	795	6.39	TM6	GNAS	392	H5.24	H5	Gs	6.39|H5.24	TM6|H5	17	43	0.395349	0.42474	189	53			GALR1	309	8.49	H8	GNAI1	349	H5.21	H5	Gio
																						ADGRF1	841	7.56	TM7	GNAS	392	H5.24	H5	Gs	7.56|H5.24	TM7|H5	25	32	0.581395	0.303958	189	14			GALR1	309	8.49	H8	GNAI1	350	H5.22	H5	Gio
																						ADGRF1	842	8.47	H8	GNAS	392	H5.24	H5	Gs	8.47|H5.24	H8|H5	32	40	0.744186	0.428369	189	22			GALR1	309	8.49	H8	GNAI1	352	H5.24	H5	Gio
																						ADGRF1	843	8.48	H8	GNAS	392	H5.24	H5	Gs	8.48|H5.24	H8|H5	30	40	0.697674	0.428369	189	22			GALR1	310	8.5	H8	GNAI1	352	H5.24	H5	Gio
																						ADGRF1	844	8.49	H8	GNAS	392	H5.24	H5	Gs	8.49|H5.24	H8|H5	9	40	0.209302	0.428369	189	22			MRGPRX2	143	4.39	TM4	GNAI1	28	HN.52	HN	Gio
																						ADGRF1	765	5.61	TM5	GNAS	393	H5.25	H5	Gs	5.61|H5.25	TM5|H5	26	40	0.604651	0.593398	189	106			MRGPRX2	138	ICL2.54	ICL2	GNAI1	32	hns1.3	hns1	Gio
																						ADGRF1	769	5.65	TM5	GNAS	393	H5.25	H5	Gs	5.65|H5.25	TM5|H5	33	40	0.767442	0.593398	189	106			MRGPRX2	139	ICL2.55	ICL2	GNAI1	32	hns1.3	hns1	Gio
																						ADGRF1	792	6.36	TM6	GNAS	393	H5.25	H5	Gs	6.36|H5.25	TM6|H5	38	43	0.883721	0.42474	189	53			MRGPRX2	135	ICL2.51	ICL2	GNAI1	192	s2s3.1	s2s3	Gio
																						ADGRF1	795	6.39	TM6	GNAS	393	H5.25	H5	Gs	6.39|H5.25	TM6|H5	17	43	0.395349	0.42474	189	53			MRGPRX2	135	ICL2.51	ICL2	GNAI1	193	s2s3.2	s2s3	Gio
																						ADGRF1	796	6.4	TM6	GNAS	393	H5.25	H5	Gs	6.40|H5.25	TM6|H5	19	43	0.44186	0.42474	189	53			MRGPRX2	136	ICL2.52	ICL2	GNAI1	193	s2s3.2	s2s3	Gio
																						ADGRF1	769	5.65	TM5	GNAS	394	H5.26	H5	Gs	5.65|H5.26	TM5|H5	30	40	0.697674	0.593398	189	106			MRGPRX2	139	ICL2.55	ICL2	GNAI1	193	s2s3.2	s2s3	Gio
																						ADGRF1	788	6.32	TM6	GNAS	394	H5.26	H5	Gs	6.32|H5.26	TM6|H5	30	43	0.697674	0.42474	189	53			MRGPRX2	140	ICL2.56	ICL2	GNAI1	193	s2s3.2	s2s3	Gio
																						ADGRF1	792	6.36	TM6	GNAS	394	H5.26	H5	Gs	6.36|H5.26	TM6|H5	16	43	0.372093	0.42474	189	53			MRGPRX2	135	ICL2.51	ICL2	GNAI1	194	S3.1	S3	Gio
																						MC2R	139	ICL2.54	ICL2	GNAS	678	HN.52	HN	Gs	ICL2.54|HN.52	ICL2|HN	5	30	0.116279	0.243982	22	61			MRGPRX2	139	ICL2.55	ICL2	GNAI1	194	S3.1	S3	Gio
																						MC2R	140	ICL2.55	ICL2	GNAS	678	HN.52	HN	Gs	ICL2.55|HN.52	ICL2|HN	12	30	0.27907	0.243982	22	61			MRGPRX2	214	ICL3	ICL3	GNAI1	318	h4s6.12	h4s6	Gio
																						MC2R	143	4.38	TM4	GNAS	678	HN.52	HN	Gs	4.38|HN.52	TM4|HN	11	15	0.255814	0.139535	22	20			MRGPRX2	215	ICL3	ICL3	GNAI1	318	h4s6.12	h4s6	Gio
																						MC2R	139	ICL2.54	ICL2	GNAS	681	hns1.2	hns1	Gs	ICL2.54|hns1.2	ICL2|hns1	18	40	0.418605	0.386314	16	61			MRGPRX2	134	ICL2.50	ICL2	GNAI1	340	H5.12	H5	Gio
																						MC2R	137	ICL2.52	ICL2	GNAS	682	hns1.3	hns1	Gs	ICL2.52|hns1.3	ICL2|hns1	5	40	0.116279	0.386314	16	61			MRGPRX2	135	ICL2.51	ICL2	GNAI1	340	H5.12	H5	Gio
																						MC2R	139	ICL2.54	ICL2	GNAS	682	hns1.3	hns1	Gs	ICL2.54|hns1.3	ICL2|hns1	15	40	0.348837	0.386314	16	61			MRGPRX2	213	ICL3	ICL3	GNAI1	341	H5.13	H5	Gio
																						MC2R	140	ICL2.55	ICL2	GNAS	682	hns1.3	hns1	Gs	ICL2.55|hns1.3	ICL2|hns1	18	40	0.418605	0.386314	16	61			MRGPRX2	214	ICL3	ICL3	GNAI1	341	H5.13	H5	Gio
																						MC2R	136	ICL2.51	ICL2	GNAS	684	S1.2	S1	Gs	ICL2.51|S1.2	ICL2|S1	15	29	0.348837	0.299325	4	61			MRGPRX2	215	ICL3	ICL3	GNAI1	341	H5.13	H5	Gio
																						MC2R	136	ICL2.51	ICL2	GNAS	858	s2s3.1	s2s3	Gs	ICL2.51|s2s3.1	ICL2|s2s3	15	35	0.348837	0.281829	6	61			MRGPRX2	134	ICL2.50	ICL2	GNAI1	343	H5.15	H5	Gio
																						MC2R	137	ICL2.52	ICL2	GNAS	859	s2s3.2	s2s3	Gs	ICL2.52|s2s3.2	ICL2|s2s3	11	35	0.255814	0.281829	6	61			MRGPRX2	135	ICL2.51	ICL2	GNAI1	343	H5.15	H5	Gio
																						MC2R	136	ICL2.51	ICL2	GNAS	860	S3.1	S3	Gs	ICL2.51|S3.1	ICL2|S3	20	42	0.465116	0.425551	5	61			MRGPRX2	138	ICL2.54	ICL2	GNAI1	343	H5.15	H5	Gio
																						MC2R	137	ICL2.52	ICL2	GNAS	860	S3.1	S3	Gs	ICL2.52|S3.1	ICL2|S3	12	42	0.27907	0.425551	5	61			MRGPRX2	130	3.53	TM3	GNAI1	344	H5.16	H5	Gio
																						MC2R	207	ICL3	ICL3	GNAS	1001	h4s6.20	h4s6	Gs	ICL3|h4s6.20	ICL3|h4s6	9	20	0.209302	0.225631	42	18			MRGPRX2	131	3.54	TM3	GNAI1	344	H5.16	H5	Gio
																						MC2R	136	ICL2.51	ICL2	GNAS	1019	H5.8	H5	Gs	ICL2.51|H5.8	ICL2|H5	9	42	0.209302	0.385416	189	61			MRGPRX2	134	ICL2.50	ICL2	GNAI1	344	H5.16	H5	Gio
																						MC2R	135	ICL2.50	ICL2	GNAS	1022	H5.11	H5	Gs	ICL2.50|H5.11	ICL2|H5	3	42	0.0697674	0.385416	189	61			MRGPRX2	213	ICL3	ICL3	GNAI1	344	H5.16	H5	Gio
																						MC2R	136	ICL2.51	ICL2	GNAS	1022	H5.11	H5	Gs	ICL2.51|H5.11	ICL2|H5	15	42	0.348837	0.385416	189	61			MRGPRX2	216	ICL3	ICL3	GNAI1	344	H5.16	H5	Gio
																						MC2R	135	ICL2.50	ICL2	GNAS	1023	H5.12	H5	Gs	ICL2.50|H5.12	ICL2|H5	20	42	0.465116	0.385416	189	61			MRGPRX2	215	ICL3	ICL3	GNAI1	345	H5.17	H5	Gio
																						MC2R	136	ICL2.51	ICL2	GNAS	1023	H5.12	H5	Gs	ICL2.51|H5.12	ICL2|H5	20	42	0.465116	0.385416	189	61			MRGPRX2	216	ICL3	ICL3	GNAI1	345	H5.17	H5	Gio
																						MC2R	203	5.68	TM5	GNAS	1024	H5.13	H5	Gs	5.68|H5.13	TM5|H5	30	40	0.697674	0.593398	189	106			MRGPRX2	138	ICL2.54	ICL2	GNAI1	346	H5.18	H5	Gio
																						MC2R	206	ICL3	ICL3	GNAS	1024	H5.13	H5	Gs	ICL3|H5.13	ICL3|H5	2	4	0.0465116	0.0564784	189	18			MRGPRX2	130	3.53	TM3	GNAI1	347	H5.19	H5	Gio
																						MC2R	131	3.53	TM3	GNAS	1026	H5.15	H5	Gs	3.53|H5.15	TM3|H5	3	43	0.0697674	0.742215	189	22			MRGPRX2	131	3.54	TM3	GNAI1	347	H5.19	H5	Gio
																						MC2R	135	ICL2.50	ICL2	GNAS	1026	H5.15	H5	Gs	ICL2.50|H5.15	ICL2|H5	20	42	0.465116	0.385416	189	61			MRGPRX2	134	ICL2.50	ICL2	GNAI1	347	H5.19	H5	Gio
																						MC2R	136	ICL2.51	ICL2	GNAS	1026	H5.15	H5	Gs	ICL2.51|H5.15	ICL2|H5	20	42	0.465116	0.385416	189	61			MRGPRX2	137	ICL2.53	ICL2	GNAI1	347	H5.19	H5	Gio
																						MC2R	138	ICL2.53	ICL2	GNAS	1026	H5.15	H5	Gs	ICL2.53|H5.15	ICL2|H5	8	42	0.186047	0.385416	189	61			MRGPRX2	138	ICL2.54	ICL2	GNAI1	347	H5.19	H5	Gio
																						MC2R	132	3.54	TM3	GNAS	1027	H5.16	H5	Gs	3.54|H5.16	TM3|H5	42	43	0.976744	0.742215	189	22			MRGPRX2	127	3.5	TM3	GNAI1	348	H5.20	H5	Gio
																						MC2R	133	3.55	TM3	GNAS	1027	H5.16	H5	Gs	3.55|H5.16	TM3|H5	7	43	0.162791	0.742215	189	22			MRGPRX2	130	3.53	TM3	GNAI1	348	H5.20	H5	Gio
																						MC2R	135	ICL2.50	ICL2	GNAS	1027	H5.16	H5	Gs	ICL2.50|H5.16	ICL2|H5	20	42	0.465116	0.385416	189	61			MRGPRX2	131	3.54	TM3	GNAI1	348	H5.20	H5	Gio
																						MC2R	199	5.64	TM5	GNAS	1027	H5.16	H5	Gs	5.64|H5.16	TM5|H5	30	40	0.697674	0.593398	189	106			MRGPRX2	216	ICL3	ICL3	GNAI1	348	H5.20	H5	Gio
																						MC2R	203	5.68	TM5	GNAS	1027	H5.16	H5	Gs	5.68|H5.16	TM5|H5	33	40	0.767442	0.593398	189	106			MRGPRX2	221	6.33	TM6	GNAI1	348	H5.20	H5	Gio
																						MC2R	203	5.68	TM5	GNAS	1028	H5.17	H5	Gs	5.68|H5.17	TM5|H5	32	40	0.744186	0.593398	189	106			MRGPRX2	62	2.37	TM2	GNAI1	350	H5.22	H5	Gio
																						MC2R	207	ICL3	ICL3	GNAS	1028	H5.17	H5	Gs	ICL3|H5.17	ICL3|H5	3	4	0.0697674	0.0564784	189	18			MRGPRX2	63	2.38	TM2	GNAI1	350	H5.22	H5	Gio
																						MC2R	128	3.5	TM3	GNAS	1030	H5.19	H5	Gs	3.50|H5.19	TM3|H5	19	43	0.44186	0.742215	189	22			MRGPRX2	64	2.39	TM2	GNAI1	350	H5.22	H5	Gio
																						MC2R	131	3.53	TM3	GNAS	1030	H5.19	H5	Gs	3.53|H5.19	TM3|H5	42	43	0.976744	0.742215	189	22			MRGPRX2	130	3.53	TM3	GNAI1	350	H5.22	H5	Gio
																						MC2R	132	3.54	TM3	GNAS	1030	H5.19	H5	Gs	3.54|H5.19	TM3|H5	42	43	0.976744	0.742215	189	22			MRGPRX2	64	2.39	TM2	GNAI1	351	H5.23	H5	Gio
																						MC2R	135	ICL2.50	ICL2	GNAS	1030	H5.19	H5	Gs	ICL2.50|H5.19	ICL2|H5	20	42	0.465116	0.385416	189	61			MRGPRX2	123	3.46	TM3	GNAI1	351	H5.23	H5	Gio
																						MC2R	132	3.54	TM3	GNAS	1031	H5.20	H5	Gs	3.54|H5.20	TM3|H5	40	43	0.930233	0.742215	189	22			MRGPRX2	126	3.49	TM3	GNAI1	351	H5.23	H5	Gio
																						MC2R	196	5.61	TM5	GNAS	1031	H5.20	H5	Gs	5.61|H5.20	TM5|H5	7	40	0.162791	0.593398	189	106			MRGPRX2	127	3.5	TM3	GNAI1	351	H5.23	H5	Gio
																						MC2R	199	5.64	TM5	GNAS	1031	H5.20	H5	Gs	5.64|H5.20	TM5|H5	17	40	0.395349	0.593398	189	106			MRGPRX2	130	3.53	TM3	GNAI1	351	H5.23	H5	Gio
																						MC2R	200	5.65	TM5	GNAS	1031	H5.20	H5	Gs	5.65|H5.20	TM5|H5	37	40	0.860465	0.593398	189	106			MRGPRX2	64	2.39	TM2	GNAI1	352	H5.24	H5	Gio
																						MC2R	203	5.68	TM5	GNAS	1031	H5.20	H5	Gs	5.68|H5.20	TM5|H5	32	40	0.744186	0.593398	189	106			MRGPRX2	279	7.53	TM7	GNAI1	352	H5.24	H5	Gio
																						MC2R	280	8.47	H8	GNAS	1033	H5.22	H5	Gs	8.47|H5.22	H8|H5	10	40	0.232558	0.428369	189	22			MRGPRX2	283	7.57	TM7	GNAI1	352	H5.24	H5	Gio
																						MC2R	128	3.5	TM3	GNAS	1034	H5.23	H5	Gs	3.50|H5.23	TM3|H5	40	43	0.930233	0.742215	189	22			MRGPRX2	127	3.5	TM3	GNAI1	353	H5.25	H5	Gio
																						MC2R	196	5.61	TM5	GNAS	1034	H5.23	H5	Gs	5.61|H5.23	TM5|H5	6	40	0.139535	0.593398	189	106			MRGPRX2	220	6.32	TM6	GNAI1	353	H5.25	H5	Gio
																						MC2R	220	6.36	TM6	GNAS	1034	H5.23	H5	Gs	6.36|H5.23	TM6|H5	16	43	0.372093	0.42474	189	53			MRGPRX2	221	6.33	TM6	GNAI1	353	H5.25	H5	Gio
																						MC2R	216	6.32	TM6	GNAS	1035	H5.24	H5	Gs	6.32|H5.24	TM6|H5	12	43	0.27907	0.42474	189	53			MRGPRX2	224	6.36	TM6	GNAI1	353	H5.25	H5	Gio
																						MC2R	217	6.33	TM6	GNAS	1035	H5.24	H5	Gs	6.33|H5.24	TM6|H5	6	43	0.139535	0.42474	189	53			MRGPRX2	225	6.37	TM6	GNAI1	353	H5.25	H5	Gio
																						MC2R	220	6.36	TM6	GNAS	1035	H5.24	H5	Gs	6.36|H5.24	TM6|H5	22	43	0.511628	0.42474	189	53			MRGPRX2	283	7.57	TM7	GNAI1	353	H5.25	H5	Gio
																						MC2R	279	7.56	TM7	GNAS	1035	H5.24	H5	Gs	7.56|H5.24	TM7|H5	25	32	0.581395	0.303958	189	14			MRGPRX2	217	6.29	TM6	GNAI1	354	H5.26	H5	Gio
																						MC2R	193	5.58	TM5	GNAS	1036	H5.25	H5	Gs	5.58|H5.25	TM5|H5	2	40	0.0465116	0.593398	189	106			MRGPRX2	220	6.32	TM6	GNAI1	354	H5.26	H5	Gio
																						MC2R	196	5.61	TM5	GNAS	1036	H5.25	H5	Gs	5.61|H5.25	TM5|H5	26	40	0.604651	0.593398	189	106			MRGPRX2	221	6.33	TM6	GNAI1	354	H5.26	H5	Gio
																						MC2R	197	5.62	TM5	GNAS	1036	H5.25	H5	Gs	5.62|H5.25	TM5|H5	8	40	0.186047	0.593398	189	106			MRGPRX2	283	7.57	TM7	GNAI1	354	H5.26	H5	Gio
																						MC2R	200	5.65	TM5	GNAS	1036	H5.25	H5	Gs	5.65|H5.25	TM5|H5	33	40	0.767442	0.593398	189	106			PTGER3	84	ICL1	ICL1	GNAI1	350	H5.22	H5	Gio
																						MC2R	216	6.32	TM6	GNAS	1036	H5.25	H5	Gs	6.32|H5.25	TM6|H5	16	43	0.372093	0.42474	189	53			PTGER3	85	2.36	TM2	GNAI1	349	H5.21	H5	Gio
																						MC2R	217	6.33	TM6	GNAS	1036	H5.25	H5	Gs	6.33|H5.25	TM6|H5	19	43	0.44186	0.42474	189	53			PTGER3	85	2.36	TM2	GNAI1	350	H5.22	H5	Gio
																						MC2R	220	6.36	TM6	GNAS	1036	H5.25	H5	Gs	6.36|H5.25	TM6|H5	38	43	0.883721	0.42474	189	53			PTGER3	85	2.36	TM2	GNAI1	351	H5.23	H5	Gio
																						MC2R	221	6.37	TM6	GNAS	1036	H5.25	H5	Gs	6.37|H5.25	TM6|H5	17	43	0.395349	0.42474	189	53			PTGER3	85	2.36	TM2	GNAI1	352	H5.24	H5	Gio
																						MC2R	200	5.65	TM5	GNAS	1037	H5.26	H5	Gs	5.65|H5.26	TM5|H5	30	40	0.697674	0.593398	189	106			PTGER3	87	2.38	TM2	GNAI1	350	H5.22	H5	Gio
																						MC2R	203	5.68	TM5	GNAS	1037	H5.26	H5	Gs	5.68|H5.26	TM5|H5	28	40	0.651163	0.593398	189	106			PTGER3	87	2.38	TM2	GNAI1	351	H5.23	H5	Gio
																						MC2R	204	ICL3	ICL3	GNAS	1037	H5.26	H5	Gs	ICL3|H5.26	ICL3|H5	2	4	0.0465116	0.0564784	189	18			PTGER3	88	2.39	TM2	GNAI1	350	H5.22	H5	Gio
																						MC2R	214	6.3	TM6	GNAS	1037	H5.26	H5	Gs	6.30|H5.26	TM6|H5	2	43	0.0465116	0.42474	189	53			PTGER3	88	2.39	TM2	GNAI1	351	H5.23	H5	Gio
																						MC2R	216	6.32	TM6	GNAS	1037	H5.26	H5	Gs	6.32|H5.26	TM6|H5	30	43	0.697674	0.42474	189	53			PTGER3	88	2.39	TM2	GNAI1	352	H5.24	H5	Gio
																						MC2R	217	6.33	TM6	GNAS	1037	H5.26	H5	Gs	6.33|H5.26	TM6|H5	16	43	0.372093	0.42474	189	53			PTGER3	88	2.39	TM2	GNAI1	353	H5.25	H5	Gio
																						CALCRL	248	ICL2	ICL2	GNAS	34	HN.51	HN	Gs	ICL2|HN.51	ICL2|HN	3	30	0.0697674	0.243982	22	61			PTGER3	89	2.4	TM2	GNAI1	352	H5.24	H5	Gio
																						CALCRL	249	ICL2	ICL2	GNAS	35	HN.52	HN	Gs	ICL2|HN.52	ICL2|HN	16	30	0.372093	0.243982	22	61			PTGER3	92	2.43	TM2	GNAI1	352	H5.24	H5	Gio
																						CALCRL	246	ICL2	ICL2	GNAS	38	hns1.2	hns1	Gs	ICL2|hns1.2	ICL2|hns1	18	40	0.418605	0.386314	16	61			PTGER3	154	3.49	TM3	GNAI1	351	H5.23	H5	Gio
																						CALCRL	247	ICL2	ICL2	GNAS	38	hns1.2	hns1	Gs	ICL2|hns1.2	ICL2|hns1	18	40	0.418605	0.386314	16	61			PTGER3	155	3.5	TM3	GNAI1	348	H5.20	H5	Gio
																						CALCRL	248	ICL2	ICL2	GNAS	38	hns1.2	hns1	Gs	ICL2|hns1.2	ICL2|hns1	18	40	0.418605	0.386314	16	61			PTGER3	155	3.5	TM3	GNAI1	351	H5.23	H5	Gio
																						CALCRL	249	ICL2	ICL2	GNAS	38	hns1.2	hns1	Gs	ICL2|hns1.2	ICL2|hns1	18	40	0.418605	0.386314	16	61			PTGER3	155	3.5	TM3	GNAI1	353	H5.25	H5	Gio
																						CALCRL	246	ICL2	ICL2	GNAS	39	hns1.3	hns1	Gs	ICL2|hns1.3	ICL2|hns1	20	40	0.465116	0.386314	16	61			PTGER3	158	3.53	TM3	GNAI1	344	H5.16	H5	Gio
																						CALCRL	249	ICL2	ICL2	GNAS	39	hns1.3	hns1	Gs	ICL2|hns1.3	ICL2|hns1	20	40	0.465116	0.386314	16	61			PTGER3	158	3.53	TM3	GNAI1	347	H5.19	H5	Gio
																						CALCRL	244	ICL2	ICL2	GNAS	217	S3.1	S3	Gs	ICL2|S3.1	ICL2|S3	22	42	0.511628	0.425551	5	61			PTGER3	158	3.53	TM3	GNAI1	348	H5.20	H5	Gio
																						CALCRL	244	ICL2	ICL2	GNAS	380	H5.12	H5	Gs	ICL2|H5.12	ICL2|H5	20	42	0.465116	0.385416	189	61			PTGER3	158	3.53	TM3	GNAI1	351	H5.23	H5	Gio
																						CALCRL	319	5.68	TM5	GNAS	381	H5.13	H5	Gs	5.68|H5.13	TM5|H5	30	40	0.697674	0.593398	189	106			PTGER3	159	3.54	TM3	GNAI1	344	H5.16	H5	Gio
																						CALCRL	244	ICL2	ICL2	GNAS	383	H5.15	H5	Gs	ICL2|H5.15	ICL2|H5	21	42	0.488372	0.385416	189	61			PTGER3	159	3.54	TM3	GNAI1	347	H5.19	H5	Gio
																						CALCRL	246	ICL2	ICL2	GNAS	383	H5.15	H5	Gs	ICL2|H5.15	ICL2|H5	21	42	0.488372	0.385416	189	61			PTGER3	159	3.54	TM3	GNAI1	348	H5.20	H5	Gio
																						CALCRL	241	3.54	TM3	GNAS	384	H5.16	H5	Gs	3.54|H5.16	TM3|H5	42	43	0.976744	0.742215	189	22			PTGER3	162	ICL2.50	ICL2	GNAI1	340	H5.12	H5	Gio
																						CALCRL	244	ICL2	ICL2	GNAS	384	H5.16	H5	Gs	ICL2|H5.16	ICL2|H5	13	42	0.302326	0.385416	189	61			PTGER3	162	ICL2.50	ICL2	GNAI1	343	H5.15	H5	Gio
																						CALCRL	315	5.64	TM5	GNAS	384	H5.16	H5	Gs	5.64|H5.16	TM5|H5	30	40	0.697674	0.593398	189	106			PTGER3	162	ICL2.50	ICL2	GNAI1	344	H5.16	H5	Gio
																						CALCRL	319	5.68	TM5	GNAS	384	H5.16	H5	Gs	5.68|H5.16	TM5|H5	33	40	0.767442	0.593398	189	106			PTGER3	162	ICL2.50	ICL2	GNAI1	347	H5.19	H5	Gio
																						CALCRL	319	5.68	TM5	GNAS	385	H5.17	H5	Gs	5.68|H5.17	TM5|H5	32	40	0.744186	0.593398	189	106			PTGER3	163	ICL2.51	ICL2	GNAI1	32	hns1.3	hns1	Gio
																						CALCRL	240	3.53	TM3	GNAS	387	H5.19	H5	Gs	3.53|H5.19	TM3|H5	42	43	0.976744	0.742215	189	22			PTGER3	163	ICL2.51	ICL2	GNAI1	193	s2s3.2	s2s3	Gio
																						CALCRL	241	3.54	TM3	GNAS	387	H5.19	H5	Gs	3.54|H5.19	TM3|H5	42	43	0.976744	0.742215	189	22			PTGER3	163	ICL2.51	ICL2	GNAI1	194	S3.1	S3	Gio
																						CALCRL	247	ICL2	ICL2	GNAS	387	H5.19	H5	Gs	ICL2|H5.19	ICL2|H5	14	42	0.325581	0.385416	189	61			PTGER3	163	ICL2.51	ICL2	GNAI1	343	H5.15	H5	Gio
																						CALCRL	241	3.54	TM3	GNAS	388	H5.20	H5	Gs	3.54|H5.20	TM3|H5	40	43	0.930233	0.742215	189	22			PTGER3	164	ICL2.52	ICL2	GNAI1	32	hns1.3	hns1	Gio
																						CALCRL	316	5.65	TM5	GNAS	388	H5.20	H5	Gs	5.65|H5.20	TM5|H5	37	40	0.860465	0.593398	189	106			PTGER3	165	ICL2.53	ICL2	GNAI1	347	H5.19	H5	Gio
																						CALCRL	319	5.68	TM5	GNAS	388	H5.20	H5	Gs	5.68|H5.20	TM5|H5	32	40	0.744186	0.593398	189	106			PTGER3	166	ICL2.54	ICL2	GNAI1	31	hns1.2	hns1	Gio
																						CALCRL	173	2.39	TM2	GNAS	390	H5.22	H5	Gs	2.39|H5.22	TM2|H5	29	31	0.674419	0.453622	189	17			PTGER3	166	ICL2.54	ICL2	GNAI1	32	hns1.3	hns1	Gio
																						CALCRL	173	2.39	TM2	GNAS	391	H5.23	H5	Gs	2.39|H5.23	TM2|H5	25	31	0.581395	0.453622	189	17			PTGER3	166	ICL2.54	ICL2	GNAI1	343	H5.15	H5	Gio
																						CALCRL	237	3.5	TM3	GNAS	391	H5.23	H5	Gs	3.50|H5.23	TM3|H5	40	43	0.930233	0.742215	189	22			PTGER3	166	ICL2.54	ICL2	GNAI1	347	H5.19	H5	Gio
																						CALCRL	241	3.54	TM3	GNAS	391	H5.23	H5	Gs	3.54|H5.23	TM3|H5	13	43	0.302326	0.742215	189	22			PTGER3	167	ICL2.55	ICL2	GNAI1	28	HN.52	HN	Gio
																						CALCRL	340	6.39	TM6	GNAS	391	H5.23	H5	Gs	6.39|H5.23	TM6|H5	6	43	0.139535	0.42474	189	53			PTGER3	167	ICL2.55	ICL2	GNAI1	31	hns1.2	hns1	Gio
																						CALCRL	341	6.4	TM6	GNAS	391	H5.23	H5	Gs	6.40|H5.23	TM6|H5	6	43	0.139535	0.42474	189	53			PTGER3	167	ICL2.55	ICL2	GNAI1	32	hns1.3	hns1	Gio
																						CALCRL	340	6.39	TM6	GNAS	392	H5.24	H5	Gs	6.39|H5.24	TM6|H5	17	43	0.395349	0.42474	189	53			PTGER3	259	5.68	TM5	GNAI1	341	H5.13	H5	Gio
																						CALCRL	388	8.47	H8	GNAS	392	H5.24	H5	Gs	8.47|H5.24	H8|H5	32	40	0.744186	0.428369	189	22			PTGER3	263	5.72	TM5	GNAI1	341	H5.13	H5	Gio
																						CALCRL	389	8.48	H8	GNAS	392	H5.24	H5	Gs	8.48|H5.24	H8|H5	30	40	0.697674	0.428369	189	22			PTGER3	270	6.23	TM6	GNAI1	318	h4s6.12	h4s6	Gio
																						CALCRL	241	3.54	TM3	GNAS	393	H5.25	H5	Gs	3.54|H5.25	TM3|H5	7	43	0.162791	0.742215	189	22			PTGER3	272	6.25	TM6	GNAI1	318	h4s6.12	h4s6	Gio
																						CALCRL	316	5.65	TM5	GNAS	393	H5.25	H5	Gs	5.65|H5.25	TM5|H5	33	40	0.767442	0.593398	189	106			PTGER3	273	6.26	TM6	GNAI1	318	h4s6.12	h4s6	Gio
																						CALCRL	337	6.36	TM6	GNAS	393	H5.25	H5	Gs	6.36|H5.25	TM6|H5	38	43	0.883721	0.42474	189	53			PTGER3	276	6.29	TM6	GNAI1	345	H5.17	H5	Gio
																						CALCRL	340	6.39	TM6	GNAS	393	H5.25	H5	Gs	6.39|H5.25	TM6|H5	17	43	0.395349	0.42474	189	53			PTGER3	276	6.29	TM6	GNAI1	348	H5.20	H5	Gio
																						CALCRL	341	6.4	TM6	GNAS	393	H5.25	H5	Gs	6.40|H5.25	TM6|H5	19	43	0.44186	0.42474	189	53			PTGER3	276	6.29	TM6	GNAI1	354	H5.26	H5	Gio
																						CALCRL	316	5.65	TM5	GNAS	394	H5.26	H5	Gs	5.65|H5.26	TM5|H5	30	40	0.697674	0.593398	189	106			PTGER3	279	6.32	TM6	GNAI1	354	H5.26	H5	Gio
																						CALCRL	319	5.68	TM5	GNAS	394	H5.26	H5	Gs	5.68|H5.26	TM5|H5	28	40	0.651163	0.593398	189	106			PTGER3	280	6.33	TM6	GNAI1	348	H5.20	H5	Gio
																						CALCRL	320	5.69	TM5	GNAS	394	H5.26	H5	Gs	5.69|H5.26	TM5|H5	25	40	0.581395	0.593398	189	106			PTGER3	280	6.33	TM6	GNAI1	353	H5.25	H5	Gio
																						CALCRL	337	6.36	TM6	GNAS	394	H5.26	H5	Gs	6.36|H5.26	TM6|H5	16	43	0.372093	0.42474	189	53			PTGER3	280	6.33	TM6	GNAI1	354	H5.26	H5	Gio
																						CALCR	255	ICL2	ICL2	GNAS	35	HN.52	HN	Gs	ICL2|HN.52	ICL2|HN	16	30	0.372093	0.243982	22	61			PTGER3	283	6.36	TM6	GNAI1	353	H5.25	H5	Gio
																						CALCR	256	ICL2	ICL2	GNAS	35	HN.52	HN	Gs	ICL2|HN.52	ICL2|HN	16	30	0.372093	0.243982	22	61			PTGER3	284	6.37	TM6	GNAI1	353	H5.25	H5	Gio
																						CALCR	255	ICL2	ICL2	GNAS	38	hns1.2	hns1	Gs	ICL2|hns1.2	ICL2|hns1	18	40	0.418605	0.386314	16	61			CCKBR	167	4.38	TM4	GNAI2	28	HN.52	HN	Gio
																						CALCR	256	ICL2	ICL2	GNAS	38	hns1.2	hns1	Gs	ICL2|hns1.2	ICL2|hns1	18	40	0.418605	0.386314	16	61			CCKBR	169	4.4	TM4	GNAI2	28	HN.52	HN	Gio
																						CALCR	255	ICL2	ICL2	GNAS	39	hns1.3	hns1	Gs	ICL2|hns1.3	ICL2|hns1	20	40	0.465116	0.386314	16	61			CCKBR	167	4.38	TM4	GNAI2	31	hns1.2	hns1	Gio
																						CALCR	256	ICL2	ICL2	GNAS	39	hns1.3	hns1	Gs	ICL2|hns1.3	ICL2|hns1	20	40	0.465116	0.386314	16	61			CCKBR	163	ICL2.54	ICL2	GNAI2	32	hns1.3	hns1	Gio
																						CALCR	253	ICL2	ICL2	GNAS	41	S1.2	S1	Gs	ICL2|S1.2	ICL2|S1	13	29	0.302326	0.299325	4	61			CCKBR	164	ICL2.55	ICL2	GNAI2	32	hns1.3	hns1	Gio
																						CALCR	253	ICL2	ICL2	GNAS	217	S3.1	S3	Gs	ICL2|S3.1	ICL2|S3	22	42	0.511628	0.425551	5	61			CCKBR	160	ICL2.51	ICL2	GNAI2	193	s2s3.1	s2s3	Gio
																						CALCR	330	5.72	TM5	GNAS	358	h4s6.20	h4s6	Gs	5.72|h4s6.20	TM5|h4s6	16	18	0.372093	0.174955	42	106			CCKBR	160	ICL2.51	ICL2	GNAI2	194	s2s3.2	s2s3	Gio
																						CALCR	252	ICL2	ICL2	GNAS	380	H5.12	H5	Gs	ICL2|H5.12	ICL2|H5	20	42	0.465116	0.385416	189	61			CCKBR	160	ICL2.51	ICL2	GNAI2	195	S3.1	S3	Gio
																						CALCR	253	ICL2	ICL2	GNAS	380	H5.12	H5	Gs	ICL2|H5.12	ICL2|H5	20	42	0.465116	0.385416	189	61			CCKBR	163	ICL2.54	ICL2	GNAI2	195	S3.1	S3	Gio
																						CALCR	326	5.68	TM5	GNAS	381	H5.13	H5	Gs	5.68|H5.13	TM5|H5	30	40	0.697674	0.593398	189	106			CCKBR	159	ICL2.50	ICL2	GNAI2	341	H5.12	H5	Gio
																						CALCR	329	5.71	TM5	GNAS	381	H5.13	H5	Gs	5.71|H5.13	TM5|H5	11	40	0.255814	0.593398	189	106			CCKBR	160	ICL2.51	ICL2	GNAI2	341	H5.12	H5	Gio
																						CALCR	252	ICL2	ICL2	GNAS	383	H5.15	H5	Gs	ICL2|H5.15	ICL2|H5	21	42	0.488372	0.385416	189	61			CCKBR	248	5.68	TM5	GNAI2	342	H5.13	H5	Gio
																						CALCR	253	ICL2	ICL2	GNAS	383	H5.15	H5	Gs	ICL2|H5.15	ICL2|H5	21	42	0.488372	0.385416	189	61			CCKBR	249	5.69	TM5	GNAI2	342	H5.13	H5	Gio
																						CALCR	248	3.54	TM3	GNAS	384	H5.16	H5	Gs	3.54|H5.16	TM3|H5	42	43	0.976744	0.742215	189	22			CCKBR	159	ICL2.50	ICL2	GNAI2	344	H5.15	H5	Gio
																						CALCR	252	ICL2	ICL2	GNAS	384	H5.16	H5	Gs	ICL2|H5.16	ICL2|H5	13	42	0.302326	0.385416	189	61			CCKBR	162	ICL2.53	ICL2	GNAI2	344	H5.15	H5	Gio
																						CALCR	322	5.64	TM5	GNAS	384	H5.16	H5	Gs	5.64|H5.16	TM5|H5	30	40	0.697674	0.593398	189	106			CCKBR	163	ICL2.54	ICL2	GNAI2	344	H5.15	H5	Gio
																						CALCR	326	5.68	TM5	GNAS	384	H5.16	H5	Gs	5.68|H5.16	TM5|H5	33	40	0.767442	0.593398	189	106			CCKBR	156	3.54	TM3	GNAI2	345	H5.16	H5	Gio
																						CALCR	326	5.68	TM5	GNAS	385	H5.17	H5	Gs	5.68|H5.17	TM5|H5	32	40	0.744186	0.593398	189	106			CCKBR	159	ICL2.50	ICL2	GNAI2	345	H5.16	H5	Gio
																						CALCR	247	3.53	TM3	GNAS	387	H5.19	H5	Gs	3.53|H5.19	TM3|H5	42	43	0.976744	0.742215	189	22			CCKBR	248	5.68	TM5	GNAI2	345	H5.16	H5	Gio
																						CALCR	248	3.54	TM3	GNAS	387	H5.19	H5	Gs	3.54|H5.19	TM3|H5	42	43	0.976744	0.742215	189	22			CCKBR	249	5.69	TM5	GNAI2	345	H5.16	H5	Gio
																						CALCR	252	ICL2	ICL2	GNAS	387	H5.19	H5	Gs	ICL2|H5.19	ICL2|H5	14	42	0.325581	0.385416	189	61			CCKBR	249	5.69	TM5	GNAI2	346	H5.17	H5	Gio
																						CALCR	248	3.54	TM3	GNAS	388	H5.20	H5	Gs	3.54|H5.20	TM3|H5	40	43	0.930233	0.742215	189	22			CCKBR	155	3.53	TM3	GNAI2	348	H5.19	H5	Gio
																						CALCR	322	5.64	TM5	GNAS	388	H5.20	H5	Gs	5.64|H5.20	TM5|H5	17	40	0.395349	0.593398	189	106			CCKBR	156	3.54	TM3	GNAI2	348	H5.19	H5	Gio
																						CALCR	323	5.65	TM5	GNAS	388	H5.20	H5	Gs	5.65|H5.20	TM5|H5	37	40	0.860465	0.593398	189	106			CCKBR	159	ICL2.50	ICL2	GNAI2	348	H5.19	H5	Gio
																						CALCR	326	5.68	TM5	GNAS	388	H5.20	H5	Gs	5.68|H5.20	TM5|H5	32	40	0.744186	0.593398	189	106			CCKBR	162	ICL2.53	ICL2	GNAI2	348	H5.19	H5	Gio
																						CALCR	178	2.37	TM2	GNAS	390	H5.22	H5	Gs	2.37|H5.22	TM2|H5	14	31	0.325581	0.453622	189	17			CCKBR	156	3.54	TM3	GNAI2	349	H5.20	H5	Gio
																						CALCR	180	2.39	TM2	GNAS	390	H5.22	H5	Gs	2.39|H5.22	TM2|H5	29	31	0.674419	0.453622	189	17			CCKBR	328	6.3	TM6	GNAI2	349	H5.20	H5	Gio
																						CALCR	397	8.49	H8	GNAS	390	H5.22	H5	Gs	8.49|H5.22	H8|H5	13	40	0.302326	0.428369	189	22			CCKBR	87	2.37	TM2	GNAI2	351	H5.22	H5	Gio
																						CALCR	180	2.39	TM2	GNAS	391	H5.23	H5	Gs	2.39|H5.23	TM2|H5	25	31	0.581395	0.453622	189	17			CCKBR	88	2.38	TM2	GNAI2	351	H5.22	H5	Gio
																						CALCR	244	3.5	TM3	GNAS	391	H5.23	H5	Gs	3.50|H5.23	TM3|H5	40	43	0.930233	0.742215	189	22			CCKBR	89	2.39	TM2	GNAI2	351	H5.22	H5	Gio
																						CALCR	248	3.54	TM3	GNAS	391	H5.23	H5	Gs	3.54|H5.23	TM3|H5	13	43	0.302326	0.742215	189	22			CCKBR	155	3.53	TM3	GNAI2	351	H5.22	H5	Gio
																						CALCR	347	6.39	TM6	GNAS	391	H5.23	H5	Gs	6.39|H5.23	TM6|H5	6	43	0.139535	0.42474	189	53			CCKBR	87	2.37	TM2	GNAI2	352	H5.23	H5	Gio
																						CALCR	347	6.39	TM6	GNAS	392	H5.24	H5	Gs	6.39|H5.24	TM6|H5	17	43	0.395349	0.42474	189	53			CCKBR	89	2.39	TM2	GNAI2	352	H5.23	H5	Gio
																						CALCR	395	8.47	H8	GNAS	392	H5.24	H5	Gs	8.47|H5.24	H8|H5	32	40	0.744186	0.428369	189	22			CCKBR	152	3.5	TM3	GNAI2	352	H5.23	H5	Gio
																						CALCR	396	8.48	H8	GNAS	392	H5.24	H5	Gs	8.48|H5.24	H8|H5	30	40	0.697674	0.428369	189	22			CCKBR	155	3.53	TM3	GNAI2	352	H5.23	H5	Gio
																						CALCR	319	5.61	TM5	GNAS	393	H5.25	H5	Gs	5.61|H5.25	TM5|H5	26	40	0.604651	0.593398	189	106			CCKBR	156	3.54	TM3	GNAI2	352	H5.23	H5	Gio
																						CALCR	323	5.65	TM5	GNAS	393	H5.25	H5	Gs	5.65|H5.25	TM5|H5	33	40	0.767442	0.593398	189	106			CCKBR	89	2.39	TM2	GNAI2	353	H5.24	H5	Gio
																						CALCR	344	6.36	TM6	GNAS	393	H5.25	H5	Gs	6.36|H5.25	TM6|H5	38	43	0.883721	0.42474	189	53			CCKBR	390	7.53	TM7	GNAI2	353	H5.24	H5	Gio
																						CALCR	347	6.39	TM6	GNAS	393	H5.25	H5	Gs	6.39|H5.25	TM6|H5	17	43	0.395349	0.42474	189	53			CCKBR	394	8.47	H8	GNAI2	353	H5.24	H5	Gio
																						CALCR	348	6.4	TM6	GNAS	393	H5.25	H5	Gs	6.40|H5.25	TM6|H5	19	43	0.44186	0.42474	189	53			CCKBR	396	8.49	H8	GNAI2	353	H5.24	H5	Gio
																						CALCR	323	5.65	TM5	GNAS	394	H5.26	H5	Gs	5.65|H5.26	TM5|H5	30	40	0.697674	0.593398	189	106			CCKBR	152	3.5	TM3	GNAI2	354	H5.25	H5	Gio
																						CALCR	326	5.68	TM5	GNAS	394	H5.26	H5	Gs	5.68|H5.26	TM5|H5	28	40	0.651163	0.593398	189	106			CCKBR	156	3.54	TM3	GNAI2	354	H5.25	H5	Gio
																						CALCR	327	5.69	TM5	GNAS	394	H5.26	H5	Gs	5.69|H5.26	TM5|H5	25	40	0.581395	0.593398	189	106			CCKBR	241	5.61	TM5	GNAI2	354	H5.25	H5	Gio
																						CALCR	340	6.32	TM6	GNAS	394	H5.26	H5	Gs	6.32|H5.26	TM6|H5	30	43	0.697674	0.42474	189	53			CCKBR	245	5.65	TM5	GNAI2	354	H5.25	H5	Gio
																						CALCR	344	6.36	TM6	GNAS	394	H5.26	H5	Gs	6.36|H5.26	TM6|H5	16	43	0.372093	0.42474	189	53			CCKBR	328	6.3	TM6	GNAI2	354	H5.25	H5	Gio
																						GCGR	260	ICL2	ICL2	GNAS	35	HN.52	HN	Gs	ICL2|HN.52	ICL2|HN	16	30	0.372093	0.243982	22	61			CCKBR	331	6.33	TM6	GNAI2	354	H5.25	H5	Gio
																						GCGR	261	ICL2	ICL2	GNAS	35	HN.52	HN	Gs	ICL2|HN.52	ICL2|HN	16	30	0.372093	0.243982	22	61			CCKBR	335	6.37	TM6	GNAI2	354	H5.25	H5	Gio
																						GCGR	260	ICL2	ICL2	GNAS	36	HN.53	HN	Gs	ICL2|HN.53	ICL2|HN	1	30	0.0232558	0.243982	22	61			CCKBR	327	6.29	TM6	GNAI2	355	H5.26	H5	Gio
																						GCGR	257	ICL2	ICL2	GNAS	38	hns1.2	hns1	Gs	ICL2|hns1.2	ICL2|hns1	18	40	0.418605	0.386314	16	61			CCKBR	328	6.3	TM6	GNAI2	355	H5.26	H5	Gio
																						GCGR	258	ICL2	ICL2	GNAS	38	hns1.2	hns1	Gs	ICL2|hns1.2	ICL2|hns1	18	40	0.418605	0.386314	16	61			CCKBR	331	6.33	TM6	GNAI2	355	H5.26	H5	Gio
																						GCGR	259	ICL2	ICL2	GNAS	38	hns1.2	hns1	Gs	ICL2|hns1.2	ICL2|hns1	18	40	0.418605	0.386314	16	61			GHSR	156	4.38	TM4	GNAI1	28	HN.52	HN	Gio
																						GCGR	260	ICL2	ICL2	GNAS	38	hns1.2	hns1	Gs	ICL2|hns1.2	ICL2|hns1	18	40	0.418605	0.386314	16	61			GHSR	157	4.39	TM4	GNAI1	28	HN.52	HN	Gio
																						GCGR	262	4.41	TM4	GNAS	38	hns1.2	hns1	Gs	4.41|hns1.2	TM4|hns1	1	7	0.0232558	0.0570825	16	20			GHSR	158	4.4	TM4	GNAI1	28	HN.52	HN	Gio
																						GCGR	257	ICL2	ICL2	GNAS	39	hns1.3	hns1	Gs	ICL2|hns1.3	ICL2|hns1	20	40	0.465116	0.386314	16	61			GHSR	152	ICL2.54	ICL2	GNAI1	31	hns1.2	hns1	Gio
																						GCGR	258	ICL2	ICL2	GNAS	39	hns1.3	hns1	Gs	ICL2|hns1.3	ICL2|hns1	20	40	0.465116	0.386314	16	61			GHSR	152	ICL2.54	ICL2	GNAI1	32	hns1.3	hns1	Gio
																						GCGR	259	ICL2	ICL2	GNAS	39	hns1.3	hns1	Gs	ICL2|hns1.3	ICL2|hns1	20	40	0.465116	0.386314	16	61			GHSR	153	ICL2.55	ICL2	GNAI1	32	hns1.3	hns1	Gio
																						GCGR	260	ICL2	ICL2	GNAS	39	hns1.3	hns1	Gs	ICL2|hns1.3	ICL2|hns1	20	40	0.465116	0.386314	16	61			GHSR	149	ICL2.51	ICL2	GNAI1	192	s2s3.1	s2s3	Gio
																						GCGR	257	ICL2	ICL2	GNAS	40	S1.1	S1	Gs	ICL2|S1.1	ICL2|S1	2	29	0.0465116	0.299325	4	61			GHSR	149	ICL2.51	ICL2	GNAI1	193	s2s3.2	s2s3	Gio
																						GCGR	257	ICL2	ICL2	GNAS	41	S1.2	S1	Gs	ICL2|S1.2	ICL2|S1	13	29	0.302326	0.299325	4	61			GHSR	153	ICL2.55	ICL2	GNAI1	193	s2s3.2	s2s3	Gio
																						GCGR	256	ICL2	ICL2	GNAS	215	s2s3.1	s2s3	Gs	ICL2|s2s3.1	ICL2|s2s3	16	35	0.372093	0.281829	6	61			GHSR	149	ICL2.51	ICL2	GNAI1	194	S3.1	S3	Gio
																						GCGR	256	ICL2	ICL2	GNAS	217	S3.1	S3	Gs	ICL2|S3.1	ICL2|S3	22	42	0.511628	0.425551	5	61			GHSR	152	ICL2.54	ICL2	GNAI1	194	S3.1	S3	Gio
																						GCGR	257	ICL2	ICL2	GNAS	217	S3.1	S3	Gs	ICL2|S3.1	ICL2|S3	22	42	0.511628	0.425551	5	61			GHSR	148	ICL2.50	ICL2	GNAI1	340	H5.12	H5	Gio
																						GCGR	257	ICL2	ICL2	GNAS	218	S3.2	S3	Gs	ICL2|S3.2	ICL2|S3	2	42	0.0465116	0.425551	5	61			GHSR	149	ICL2.51	ICL2	GNAI1	340	H5.12	H5	Gio
																						GCGR	339	ICL3	ICL3	GNAS	350	h4s6.3	h4s6	Gs	ICL3|h4s6.3	ICL3|h4s6	14	20	0.325581	0.225631	42	18			GHSR	148	ICL2.50	ICL2	GNAI1	343	H5.15	H5	Gio
																						GCGR	336	ICL3	ICL3	GNAS	358	h4s6.20	h4s6	Gs	ICL3|h4s6.20	ICL3|h4s6	9	20	0.209302	0.225631	42	18			GHSR	149	ICL2.51	ICL2	GNAI1	343	H5.15	H5	Gio
																						GCGR	256	ICL2	ICL2	GNAS	376	H5.8	H5	Gs	ICL2|H5.8	ICL2|H5	5	42	0.116279	0.385416	189	61			GHSR	152	ICL2.54	ICL2	GNAI1	343	H5.15	H5	Gio
																						GCGR	256	ICL2	ICL2	GNAS	379	H5.11	H5	Gs	ICL2|H5.11	ICL2|H5	6	42	0.139535	0.385416	189	61			GHSR	145	3.54	TM3	GNAI1	344	H5.16	H5	Gio
																						GCGR	254	3.55	TM3	GNAS	380	H5.12	H5	Gs	3.55|H5.12	TM3|H5	1	43	0.0232558	0.742215	189	22			GHSR	148	ICL2.50	ICL2	GNAI1	344	H5.16	H5	Gio
																						GCGR	256	ICL2	ICL2	GNAS	380	H5.12	H5	Gs	ICL2|H5.12	ICL2|H5	20	42	0.465116	0.385416	189	61			GHSR	144	3.53	TM3	GNAI1	347	H5.19	H5	Gio
																						GCGR	332	5.68	TM5	GNAS	381	H5.13	H5	Gs	5.68|H5.13	TM5|H5	30	40	0.697674	0.593398	189	106			GHSR	145	3.54	TM3	GNAI1	347	H5.19	H5	Gio
																						GCGR	256	ICL2	ICL2	GNAS	383	H5.15	H5	Gs	ICL2|H5.15	ICL2|H5	21	42	0.488372	0.385416	189	61			GHSR	148	ICL2.50	ICL2	GNAI1	347	H5.19	H5	Gio
																						GCGR	257	ICL2	ICL2	GNAS	383	H5.15	H5	Gs	ICL2|H5.15	ICL2|H5	21	42	0.488372	0.385416	189	61			GHSR	151	ICL2.53	ICL2	GNAI1	347	H5.19	H5	Gio
																						GCGR	258	ICL2	ICL2	GNAS	383	H5.15	H5	Gs	ICL2|H5.15	ICL2|H5	21	42	0.488372	0.385416	189	61			GHSR	144	3.53	TM3	GNAI1	348	H5.20	H5	Gio
																						GCGR	253	3.54	TM3	GNAS	384	H5.16	H5	Gs	3.54|H5.16	TM3|H5	42	43	0.976744	0.742215	189	22			GHSR	145	3.54	TM3	GNAI1	348	H5.20	H5	Gio
																						GCGR	254	3.55	TM3	GNAS	384	H5.16	H5	Gs	3.55|H5.16	TM3|H5	7	43	0.162791	0.742215	189	22			GHSR	261	6.33	TM6	GNAI1	348	H5.20	H5	Gio
																						GCGR	328	5.64	TM5	GNAS	384	H5.16	H5	Gs	5.64|H5.16	TM5|H5	30	40	0.697674	0.593398	189	106			GHSR	327	8.47	H8	GNAI1	349	H5.21	H5	Gio
																						GCGR	332	5.68	TM5	GNAS	384	H5.16	H5	Gs	5.68|H5.16	TM5|H5	33	40	0.767442	0.593398	189	106			GHSR	328	8.48	H8	GNAI1	349	H5.21	H5	Gio
																						GCGR	332	5.68	TM5	GNAS	385	H5.17	H5	Gs	5.68|H5.17	TM5|H5	32	40	0.744186	0.593398	189	106			GHSR	329	8.49	H8	GNAI1	349	H5.21	H5	Gio
																						GCGR	249	3.5	TM3	GNAS	387	H5.19	H5	Gs	3.50|H5.19	TM3|H5	19	43	0.44186	0.742215	189	22			GHSR	76	2.37	TM2	GNAI1	350	H5.22	H5	Gio
																						GCGR	252	3.53	TM3	GNAS	387	H5.19	H5	Gs	3.53|H5.19	TM3|H5	42	43	0.976744	0.742215	189	22			GHSR	77	2.38	TM2	GNAI1	350	H5.22	H5	Gio
																						GCGR	253	3.54	TM3	GNAS	387	H5.19	H5	Gs	3.54|H5.19	TM3|H5	42	43	0.976744	0.742215	189	22			GHSR	78	2.39	TM2	GNAI1	350	H5.22	H5	Gio
																						GCGR	329	5.65	TM5	GNAS	388	H5.20	H5	Gs	5.65|H5.20	TM5|H5	37	40	0.860465	0.593398	189	106			GHSR	144	3.53	TM3	GNAI1	350	H5.22	H5	Gio
																						GCGR	332	5.68	TM5	GNAS	388	H5.20	H5	Gs	5.68|H5.20	TM5|H5	32	40	0.744186	0.593398	189	106			GHSR	327	8.47	H8	GNAI1	350	H5.22	H5	Gio
																						GCGR	173	2.39	TM2	GNAS	390	H5.22	H5	Gs	2.39|H5.22	TM2|H5	29	31	0.674419	0.453622	189	17			GHSR	78	2.39	TM2	GNAI1	351	H5.23	H5	Gio
																						GCGR	406	8.49	H8	GNAS	390	H5.22	H5	Gs	8.49|H5.22	H8|H5	13	40	0.302326	0.428369	189	22			GHSR	140	3.49	TM3	GNAI1	351	H5.23	H5	Gio
																						GCGR	173	2.39	TM2	GNAS	391	H5.23	H5	Gs	2.39|H5.23	TM2|H5	25	31	0.581395	0.453622	189	17			GHSR	141	3.5	TM3	GNAI1	351	H5.23	H5	Gio
																						GCGR	249	3.5	TM3	GNAS	391	H5.23	H5	Gs	3.50|H5.23	TM3|H5	40	43	0.930233	0.742215	189	22			GHSR	144	3.53	TM3	GNAI1	351	H5.23	H5	Gio
																						GCGR	400	7.53	TM7	GNAS	391	H5.23	H5	Gs	7.53|H5.23	TM7|H5	2	32	0.0465116	0.303958	189	14			GHSR	145	3.54	TM3	GNAI1	351	H5.23	H5	Gio
																						GCGR	350	6.36	TM6	GNAS	392	H5.24	H5	Gs	6.36|H5.24	TM6|H5	22	43	0.511628	0.42474	189	53			GHSR	78	2.39	TM2	GNAI1	352	H5.24	H5	Gio
																						GCGR	353	6.39	TM6	GNAS	392	H5.24	H5	Gs	6.39|H5.24	TM6|H5	17	43	0.395349	0.42474	189	53			GHSR	264	6.36	TM6	GNAI1	352	H5.24	H5	Gio
																						GCGR	403	7.56	TM7	GNAS	392	H5.24	H5	Gs	7.56|H5.24	TM7|H5	25	32	0.581395	0.303958	189	14			GHSR	323	7.53	TM7	GNAI1	352	H5.24	H5	Gio
																						GCGR	404	8.47	H8	GNAS	392	H5.24	H5	Gs	8.47|H5.24	H8|H5	32	40	0.744186	0.428369	189	22			GHSR	324	7.54	TM7	GNAI1	352	H5.24	H5	Gio
																						GCGR	405	8.48	H8	GNAS	392	H5.24	H5	Gs	8.48|H5.24	H8|H5	30	40	0.697674	0.428369	189	22			GHSR	326	7.56	TM7	GNAI1	352	H5.24	H5	Gio
																						GCGR	325	5.61	TM5	GNAS	393	H5.25	H5	Gs	5.61|H5.25	TM5|H5	26	40	0.604651	0.593398	189	106			GHSR	327	8.47	H8	GNAI1	352	H5.24	H5	Gio
																						GCGR	329	5.65	TM5	GNAS	393	H5.25	H5	Gs	5.65|H5.25	TM5|H5	33	40	0.767442	0.593398	189	106			GHSR	141	3.5	TM3	GNAI1	353	H5.25	H5	Gio
																						GCGR	350	6.36	TM6	GNAS	393	H5.25	H5	Gs	6.36|H5.25	TM6|H5	38	43	0.883721	0.42474	189	53			GHSR	145	3.54	TM3	GNAI1	353	H5.25	H5	Gio
																						GCGR	353	6.39	TM6	GNAS	393	H5.25	H5	Gs	6.39|H5.25	TM6|H5	17	43	0.395349	0.42474	189	53			GHSR	261	6.33	TM6	GNAI1	353	H5.25	H5	Gio
																						GCGR	354	6.4	TM6	GNAS	393	H5.25	H5	Gs	6.40|H5.25	TM6|H5	19	43	0.44186	0.42474	189	53			GHSR	264	6.36	TM6	GNAI1	353	H5.25	H5	Gio
																						GCGR	329	5.65	TM5	GNAS	394	H5.26	H5	Gs	5.65|H5.26	TM5|H5	30	40	0.697674	0.593398	189	106			GHSR	265	6.37	TM6	GNAI1	353	H5.25	H5	Gio
																						GCGR	332	5.68	TM5	GNAS	394	H5.26	H5	Gs	5.68|H5.26	TM5|H5	28	40	0.651163	0.593398	189	106			GHSR	326	7.56	TM7	GNAI1	353	H5.25	H5	Gio
																						GCGR	346	6.32	TM6	GNAS	394	H5.26	H5	Gs	6.32|H5.26	TM6|H5	30	43	0.697674	0.42474	189	53			GHSR	257	6.29	TM6	GNAI1	354	H5.26	H5	Gio
																						GCGR	350	6.36	TM6	GNAS	394	H5.26	H5	Gs	6.36|H5.26	TM6|H5	16	43	0.372093	0.42474	189	53			GHSR	260	6.32	TM6	GNAI1	354	H5.26	H5	Gio
[truncated: 2,365 more rows]
[truncated: 8 more columns]

## Sheet: Figure 5 data
		Figure 5 E
	Flow cytometry		Exp #1	Exp #2	Exp #3	Exp #4	Exp #5
		WT (1:1)	100	100	100	100	100
		WT (1:2)	87.2	83.6	79.7	79.3	81.3
[truncated: 37 more rows]

## Sheet: Figure 6 data
Figure 6 RMSD data PDB
[truncated: 7,751 more rows]

[truncated: 12 more sheets: Figure 7 data, Figure 8 data, Figure 9 data, Supplementary Figure 1 data, Supplementary Figure 2 data, Supplementary Figure 3 data, Supplementary Figure 4 data, Supplementary Figure 5 data, Supplementary Figure 6 data, Supplementary Figure 7 data, Supplementary Figure 8 data, Supplementary Figure 9 data]
